# Supplementary material for: Cross-talk between transcriptome, phytohormone and HD-ZIP gene family analysis illuminates the molecular mechanism underlying fruitlet abscission in sweet cherry (Prunus avium L)
Source: BMC Plant Biol. 2021 Apr 10;21:173. doi: 10.1186/s12870-021-02940-8 (PMC8035788; doi:10.1186/s12870-021-02940-8)
Supplement: Supplementary file 5 — Additional file 5: Table S4. Differentially expressed genes between abscising carpopodium and non-abscising carpopodium. [file 12870_2021_2940_MOESM5_ESM.xlsx]

## Sheet: sheet1
Table S4 Differentially expressed genes between abscising carpopodium and non-abscising carpopodium
Gene_id	FPKM of CA				FPKM of CN
	CA1	CA2	CA3	CA_mean	CN1	CN2	CN3	CN_mean	log2FoldChange	pvalue	padj	Description
Pav_co3991025.1_g010.1.mk	1.17993	4.53075	1.87037	2.52702	0.153947	0.441342	0	0.19843	3.65778	0.00026038	0.000897373	PREDICTED: peroxidase 17-like [Prunus mume]
Pav_co3991335.1_g010.1.br	1.1088	1.0727	1.02569	1.06906	0.112195	0	0	0.0373983	4.93349	0.000563906	0.00180797	cytochrome P450 704C1 isoform X2 [Prunus persica]
Pav_co3991445.1_g010.1.br	19.6062	19.7089	15.077	18.1307	5.32966	8.92176	8.78078	7.6774	1.68881	0.000327864	0.00110852	hypothetical protein PRUPE_5G082000 [Prunus persica]
Pav_co3992697.1_g010.1.br	5.22003	9.15957	14.9725	9.78403	6.23174	1.40766	1.071	2.90347	1.94482	0.00768697	0.0185083	PREDICTED: putative phospholipid-transporting ATPase 9 [Prunus mume]
Pav_co3993319.1_g010.1.mk	80.869	80.0462	82.8762	81.2638	9.15034	10.1724	11.9538	10.4255	3.48269	1.94e-64	4.75e-62	hypothetical protein PRUPE_1G141000 [Prunus persica]
Pav_co3993349.1_g010.1.mk	2.85714	3.24047	2.65693	2.91818	5.58996	9.95236	7.37602	7.63945	-1.15657	0.0101436	0.0235842	PREDICTED: T-complex protein 1 subunit theta-like [Malus domestica]
Pav_co3993913.1_g010.1.br	22.6633	15.4489	13.7191	17.2771	80.8062	165.846	128.118	124.923	-2.08599	0.00588593	0.0146476	chlorophyll a-b binding protein 8, chloroplastic [Prunus persica] &gt;gi|1139784183|gb|ONI18010.1| hypothetical protein PRUPE_3G191900 [Prunus persica] &gt;gi|1139784184|gb|ONI18011.1| hypothetical protein PRUPE_3G191900 [Prunus persica]
Pav_co3994347.1_g010.1.br	52.6741	40.922	33.6735	42.4232	0.656708	1.82709	1.33887	1.27422	4.87951	2.46e-25	8.67e-24	hypothetical protein PRUPE_4G032600 [Prunus persica]
Pav_co3995013.1_g010.1.mk	7.1045	7.52339	7.2005	7.27613	3.07107	1.39584	3.9151	2.794	1.78914	0.00107238	0.00322581	trihelix transcription factor ASIL2 isoform X2 [Prunus persica] &gt;gi|1139776493|gb|ONI10680.1| hypothetical protein PRUPE_4G061800 [Prunus persica] &gt;gi|1139776494|gb|ONI10681.1| hypothetical protein PRUPE_4G061800 [Prunus persica]
Pav_co3996561.1_g010.1.mk	13.0333	13.7139	11.9382	12.8952	20.7458	41.3608	31.9553	31.354	-1.18298	0.000501152	0.00162757	PREDICTED: 50S ribosomal protein L27, chloroplastic [Prunus mume]
Pav_co3997769.1_g010.1.br	0	0.025042	0.022081	0.0157077	0.193684	0.212678	0.308659	0.23834	-4.1321	0.0233211	0.0484877	PREDICTED: uncharacterized protein LOC103336964 [Prunus mume]
Pav_co3998569.1_g010.1.br	83.8372	83.5105	88.7366	85.3614	21.5054	15.5273	18.8242	18.619	2.50108	3.33e-06	1.64e-05	hypothetical protein PRUPE_3G291300 [Prunus persica]
Pav_co3999333.1_g010.1.mk	26.3066	67.6619	62.5954	52.188	24.6689	15.4125	11.1466	17.076	1.85406	7.86e-05	0.000299365	PREDICTED: protein CYPRO4-like [Cicer arietinum]
Pav_co3999693.1_g010.1.br	84.236	76.6541	58.5081	73.1327	36.8331	39.7879	42.3614	39.6608	1.12359	1.26e-08	9.17e-08	ubiquitin-conjugating enzyme, partial [Prunus armeniaca]
Pav_co3999849.1_g010.1.mk	0	0.0534341	0	0.0178114	3.43596	5.84136	9.71246	6.32993	-6.91043	9.59e-08	6.06e-07	probable beta-1,4-xylosyltransferase IRX9 [Prunus persica] &gt;gi|1139768351|gb|ONI03114.1| hypothetical protein PRUPE_6G239800 [Prunus persica]
Pav_co4000039.1_g010.1.mk	0.689603	0.986765	0.496576	0.724315	0.174283	0	0	0.0580943	4.19941	0.0075183	0.0181488	receptor protein kinase CLAVATA1 [Prunus persica] &gt;gi|1139767092|gb|ONI01855.1| hypothetical protein PRUPE_6G163000 [Prunus persica]
Pav_co4000381.1_g010.1.br	0.373623	0.548914	1.02886	0.650465	9.9223	12.0783	1.99193	7.99752	-3.37416	6.2e-05	0.00024079	exocyst complex component EXO70A1 [Prunus persica] &gt;gi|1139768499|gb|ONI03262.1| hypothetical protein PRUPE_6G247200 [Prunus persica]
Pav_co4000513.1_g010.1.mk	0.947794	1.45508	0.852766	1.08521	4.04486	2.1828	3.54616	3.25794	-1.51892	0.00180373	0.00513572	hypothetical protein PRUPE_3G283600 [Prunus persica]
Pav_co4000579.1_g010.1.mk	109.468	83.4975	82.8216	91.9291	26.1114	17.9552	23.8927	22.6531	2.25921	5.9e-22	1.63e-20	hypothetical protein PRUPE_3G291300 [Prunus persica]
Pav_co4001095.1_g010.1.br	9.3975	7.50521	5.46844	7.45705	1.90193	0.947556	1.01917	1.28956	2.80659	2.7e-11	2.72e-10	PREDICTED: ABC transporter B family member 4-like [Prunus mume]
Pav_co4001223.1_g010.1.mk	0.25198	1.03251	1.57672	0.953736	4.54215	4.61758	6.79134	5.31703	-2.20008	0.000463283	0.00151577	hypothetical protein PRUPE_4G105100 [Prunus persica]
Pav_co4002397.1_g010.1.br	17.2764	8.10329	5.75579	10.3785	0.06071	0.028959	0.077598	0.0557557	4.60018	0.0137537	0.0307282	PREDICTED: UDP-glycosyltransferase 73C1-like [Prunus mume]
Pav_co4003537.1_g010.1.br	5.95383	7.94401	7.26074	7.05286	17.5221	21.8821	22.8777	20.7606	-1.89819	9.48e-05	0.000355988	actin-related protein 7 [Prunus persica] &gt;gi|1162527224|ref|XP_020413335.1| actin-related protein 7 [Prunus persica] &gt;gi|1162527226|ref|XP_020413336.1| actin-related protein 7 [Prunus persica] &gt;gi|1139786998|gb|ONI20425.1| hypothetical protein PR
Pav_co4003767.1_g010.1.br	171.283	137.144	147.171	151.866	40.7621	33.7672	32.3149	35.6147	2.32246	6.58e-07	3.66e-06	PREDICTED: WAT1-related protein At5g07050 [Prunus mume]
Pav_co4005295.1_g010.1.br	0.891159	1.13378	0.895139	0.973361	3.60923	2.62602	3.57214	3.26913	-1.82584	0.0062612	0.015462	PREDICTED: uncharacterized protein LOC103333828 [Prunus mume]
Pav_co4005331.1_g010.1.br	0.350017	0.228642	0.353054	0.310571	1.1591	1.56993	1.02927	1.25277	-2.89328	0.00905707	0.0213823	hypothetical protein PRUPE_6G232800 [Prunus persica]
Pav_co4007377.1_g010.1.br	767.222	702.839	583.416	684.492	160.362	201.129	187.151	182.881	2.14641	4.88e-35	3.05e-33	sorbitol transporter [Prunus cerasus]
Pav_co4008167.1_g010.1.mk	14.587	14.5597	17.2893	15.4787	31.2193	42.0698	42.0235	38.4375	-1.0481	5.95e-09	4.51e-08	PREDICTED: gamma-glutamyltranspeptidase 1 [Prunus mume]
Pav_co4008389.1_g010.1.mk	18.2355	9.87069	16.4138	14.84	0.508786	0.748491	1.7099	0.98906	4.10395	6.72e-17	1.24e-15	protein LURP-one-related 2 [Prunus persica] &gt;gi|1139772564|gb|ONI07036.1| hypothetical protein PRUPE_5G096400 [Prunus persica]
Pav_co4009519.1_g010.1.br	0	0.251603	0.383806	0.211803	0.997764	0.756036	1.44661	1.0668	-2.47016	0.0205711	0.0434698	PREDICTED: LOW QUALITY PROTEIN: ent-kaur-16-ene synthase, chloroplastic-like [Prunus mume]
Pav_co4009555.1_g010.1.mk	144.362	164.176	193.309	167.282	91.7113	82.1659	49.2534	74.3769	1.20393	0.0227261	0.0474014	tetraspanin-8 [Prunus persica] &gt;gi|1139795034|gb|ONI27652.1| hypothetical protein PRUPE_1G098200 [Prunus persica]
Pav_co4010223.1_g010.1.br	0.98589	1.83232	1.90281	1.57368	34.8902	10.4883	2.89834	16.0923	-3.27603	7.52e-05	0.000287993	PREDICTED: TMV resistance protein N-like [Prunus mume]
Pav_co4010229.1_g010.1.br	0.075775	1.29248	0.124303	0.497518	1.60796	8.11789	3.52731	4.41772	-2.85449	0.011077	0.0254438	PREDICTED: protein POLYCHOME [Prunus mume]
Pav_co4010241.1_g010.1.br	0.101879	0	0	0.0339597	1.39009	0.345079	0.597403	0.777524	-3.9693	0.00424024	0.0109751	hypothetical protein PRUPE_6G161700 [Prunus persica]
Pav_co4011113.1_g010.1.mk	181.027	210.404	175.235	188.889	98.5815	123.873	139.123	120.526	1.02093	3.34e-07	1.96e-06	14-3-3-like protein 16R [Prunus persica] &gt;gi|645263539|ref|XP_008237283.1| PREDICTED: 14-3-3-like protein 16R [Prunus mume] &gt;gi|1139755164|gb|ONH90621.1| hypothetical protein PRUPE_8G064700 [Prunus persica]
Pav_co4012815.1_g010.1.br	1.1386	1.38571	0.746733	1.09035	1.35337	6.78397	5.98604	4.7078	-2.06702	0.00361201	0.0095192	hypothetical protein PRUPE_8G022400 [Prunus persica]
Pav_co4012911.1_g010.1.br	0.036266	0.144869	0.829554	0.336896	4.14707	1.64168	1.50018	2.42964	-3.14515	0.00167382	0.00480691	terpene synthase [Prunus cerasoides var. campanulata]
Pav_co4014999.1_g010.1.br	5.99314	4.80022	5.99641	5.59659	5.79622	4.96069	4.44854	5.06848	2.34154	0.00769831	0.0185294	uncharacterized protein LOC18792545 isoform X1 [Prunus persica]
Pav_co4015479.1_g010.1.mk	1.74121	1.64776	1.43269	1.60722	18.5289	26.5455	24.6415	23.2386	-3.31248	1.85e-05	8.01e-05	hypothetical protein PRUPE_8G252500 [Prunus persica]
Pav_co4015577.1_g010.1.mk	4.03466	5.71363	6.18601	5.31143	9.55191	17.2382	12.6697	13.1533	-1.31841	0.00411219	0.0106808	PREDICTED: zinc finger protein JACKDAW-like [Malus domestica]
Pav_co4017179.1_g010.1.mk	1.11331	0.998168	1.07268	1.06138	3.973	3.66787	2.90801	3.51629	-1.46178	6.07e-05	0.000235881	NAC domain-containing protein 62 isoform X1 [Prunus persica] &gt;gi|1139790277|gb|ONI23704.1| hypothetical protein PRUPE_2G202800 [Prunus persica]
Pav_co4017443.1_g010.1.mk	30.2893	71.0048	49.3765	50.2235	202.77	274.46	299.792	259.007	-2.12082	7.89e-10	6.7e-09	PREDICTED: peroxidase 12 [Prunus mume]
Pav_co4018043.1_g010.1.br	2.29314	1.07753	1.39217	1.58761	0.497121	0.706075	0.630983	0.611393	1.70212	0.0206229	0.043562	PREDICTED: putative branched-chain-amino-acid aminotransferase 7 [Pyrus x bretschneideri]
Pav_co4018741.1_g010.1.mk	14.8624	12.4863	13.7468	13.6985	9.60971	7.43903	9.57115	8.8733	1.06114	7.49e-06	3.48e-05	transcriptional corepressor LEUNIG_HOMOLOG [Prunus persica] &gt;gi|1139793509|gb|ONI26127.1| hypothetical protein PRUPE_1G005700 [Prunus persica]
Pav_co4018799.1_g010.1.mk	0.674443	1.14283	0.766961	0.861412	11.1248	18.8326	15.2736	15.077	-4.50231	0.00400286	0.0104396	hypothetical protein PRUPE_6G229700 [Prunus persica]
Pav_co4019153.1_g010.1.br	15.1387	9.77341	5.23446	10.0489	1.64693	1.1257	1.214	1.32888	3.32121	0.0128001	0.0288398	high affinity nitrate transporter 2.5 [Prunus persica] &gt;gi|1139797781|gb|ONI30399.1| hypothetical protein PRUPE_1G249000 [Prunus persica]
Pav_co4020041.1_g010.1.mk	79.4947	74.7865	72.741	75.6741	23.6937	17.1959	17.6817	19.5238	2.93765	3.54e-07	2.07e-06	CBL-interacting serine/threonine-protein kinase 1 isoform X2 [Prunus persica] &gt;gi|1139795178|gb|ONI27796.1| hypothetical protein PRUPE_1G105000 [Prunus persica] &gt;gi|1139795179|gb|ONI27797.1| hypothetical protein PRUPE_1G105000 [Prunus persica]
Pav_co4020555.1_g010.1.br	7.11098	4.66937	5.89316	5.89117	1.14051	1.25945	1.30922	1.23639	2.51311	2.52e-08	1.72e-07	hypothetical protein PRUPE_8G052600 [Prunus persica]
Pav_co4020691.1_g010.1.mk	0.999979	1.84597	1.1082	1.31805	3.32841	6.50682	6.40628	5.41384	-1.85653	4.57e-05	0.000182658	hypothetical protein PRUPE_1G249500 [Prunus persica]
Pav_co4022557.1_g010.1.br	4.23379	3.70593	1.02915	2.98962	0.599859	0.401549	0.297265	0.432891	2.72681	7.9e-05	0.000300751	PREDICTED: oligopeptide transporter 7-like [Prunus mume]
Pav_co4022911.1_g010.1.mk	0.098532	0.092619	0.307615	0.166255	4.76793	5.61415	6.96134	5.78114	-4.27334	0.000398789	0.00132302	PREDICTED: uncharacterized protein LOC103320035 [Prunus mume]
Pav_co4023041.1_g010.1.mk	33.184	31.3761	35.3628	33.3076	125.272	180.282	164.191	156.582	-1.99125	3.19e-22	9e-21	serine hydroxymethyltransferase, mitochondrial [Prunus persica] &gt;gi|1139767829|gb|ONI02592.1| hypothetical protein PRUPE_6G209100 [Prunus persica] &gt;gi|1139767830|gb|ONI02593.1| hypothetical protein PRUPE_6G209100 [Prunus persica]
Pav_co4023303.1_g010.1.mk	1.28764	0.649047	1.41864	1.11844	4.94686	6.28518	11.0658	7.4326	-2.4267	1.28e-06	6.77e-06	hypothetical protein PRUPE_1G238300 [Prunus persica]
Pav_co4024131.1_g010.1.mk	3.04603	2.08256	1.7828	2.30379	9.28353	7.22171	5.91223	7.47249	-1.40276	0.000126087	0.000462003	PREDICTED: uncharacterized protein LOC103339567 isoform X1 [Prunus mume]
Pav_co4024757.1_g010.1.mk	0.145962	0.520499	1.09124	0.585899	20.5821	27.195	24.1166	23.9646	-5.17777	2.32e-31	1.18e-29	putative E3 ubiquitin-protein ligase LIN-1 isoform X3 [Prunus persica] &gt;gi|1139795634|gb|ONI28252.1| hypothetical protein PRUPE_1G134400 [Prunus persica] &gt;gi|1139795635|gb|ONI28253.1| hypothetical protein PRUPE_1G134400 [Prunus persica]
Pav_co4025261.1_g010.1.br	0.412537	0.707234	0.238456	0.452742	7.41781	13.3013	10.6931	10.4707	-4.55938	8.52e-17	1.55e-15	protein O-glucosyltransferase 1 isoform X2 [Prunus persica] &gt;gi|1139772577|gb|ONI07049.1| hypothetical protein PRUPE_5G097300 [Prunus persica]
Pav_co4025571.1_g010.1.br	0	0	0	0	1.43942	0.723174	0.61037	0.924322	-3.95525	0.00277336	0.00751842	protein ROOT HAIR DEFECTIVE 3 homolog 2 [Prunus persica] &gt;gi|1139777258|gb|ONI11445.1| hypothetical protein PRUPE_4G106700 [Prunus persica]
Pav_co4025677.1_g010.1.br	5.13042	5.14452	3.92461	4.73318	15.1139	19.6161	21.3695	18.6998	-2.0085	2.92e-05	0.00012121	PREDICTED: 5-formyltetrahydrofolate cyclo-ligase, mitochondrial-like [Prunus mume]
Pav_co4026191.1_g010.1.br	2.93458	3.75845	3.33364	3.34222	0.373132	0.216247	0.032109	0.207163	4.17487	9.95e-09	7.32e-08	uncharacterized protein LOC18777076 [Prunus persica] &gt;gi|1139771173|gb|ONI05645.1| hypothetical protein PRUPE_5G016500 [Prunus persica]
Pav_co4026727.1_g010.1.mk	0.465885	0.953965	0.471312	0.630387	2.08967	5.18476	4.77259	4.01567	-2.33443	9.82e-05	0.000367789	uncharacterized protein LOC18781378 [Prunus persica] &gt;gi|1139778917|gb|ONI13104.1| hypothetical protein PRUPE_4G202500 [Prunus persica]
Pav_co4027217.1_g020.1.br	6.86921	5.61426	4.96237	5.81528	4.17341	2.48721	3.96881	3.54314	1.40831	0.0170082	0.0369618	probable leucine-rich repeat receptor-like protein kinase At5g49770 [Prunus persica] &gt;gi|1139779378|gb|ONI13565.1| hypothetical protein PRUPE_4G230700 [Prunus persica]
Pav_co4027425.1_g010.1.br	11.2692	9.58732	9.64036	10.1656	4.44298	4.7558	4.19405	4.46427	1.70288	5.99e-09	4.54e-08	uncharacterized protein LOC18793494 isoform X2 [Prunus persica]
Pav_co4027805.1_g010.1.mk	11.3331	6.17579	3.88585	7.13158	2.60764	2.96338	2.44562	2.67221	2.82229	0.00779482	0.0187345	hypothetical protein PRUPE_8G180900 [Prunus persica]
Pav_co4029175.1_g010.1.mk	10.8874	4.1782	10.1639	8.40982	0.197484	0.435088	0.152309	0.261627	5.59523	3.16e-14	4.52e-13	desiccation-related protein PCC13-62 [Prunus persica] &gt;gi|1139795333|gb|ONI27951.1| hypothetical protein PRUPE_1G113100 [Prunus persica]
Pav_co4029331.1_g010.1.mk	10.0346	9.23479	5.83588	8.36842	37.6495	75.3849	57.6372	56.8905	-2.57296	3.59e-13	4.52e-12	PREDICTED: haloacid dehalogenase-like hydrolase domain-containing protein At2g33255 [Prunus mume]
Pav_co4029817.1_g010.1.mk	0.272142	0	0.074176	0.115439	7.36848	20.1006	17.8965	15.1219	-7.04363	9.84e-18	1.96e-16	protein MIZU-KUSSEI 1 [Prunus persica] &gt;gi|1139767624|gb|ONI02387.1| hypothetical protein PRUPE_6G194800 [Prunus persica]
Pav_co4030201.1_g010.1.br	16.9159	15.8377	12.7351	15.1629	49.3702	54.6137	56.0897	53.3579	-1.41774	5.13e-16	8.67e-15	histidine-containing phosphotransfer protein 1 [Prunus persica] &gt;gi|1139795898|gb|ONI28516.1| hypothetical protein PRUPE_1G145400 [Prunus persica]
Pav_co4031125.1_g010.1.mk	0.242868	0.542199	0.31745	0.367506	1.0443	2.11263	1.13365	1.43019	-1.74672	0.0229525	0.0478135	PREDICTED: beta-glucosidase 18-like [Prunus mume]
Pav_co4033071.1_g010.1.br	8.56874	5.35456	8.21387	7.37906	6.30146	2.36645	6.04467	4.90419	1.60985	0.0186553	0.0399895	arginine/serine-rich splicing factor RS2Z35 transcript III [Zea mays]
Pav_co4033337.1_g010.1.mk	0.78355	1.97887	2.56948	1.7773	12.0444	8.22233	3.68797	7.98489	-2.04605	0.0010187	0.003085	hypothetical protein PRUPE_8G137300 [Prunus persica]
Pav_co4035065.1_g010.1.mk	2.41033	4.26407	3.85422	3.50954	1.95853	0.986699	0.909827	1.28502	1.69576	0.0138925	0.0310127	non-functional NADPH-dependent codeinone reductase 2 [Prunus persica] &gt;gi|1139797720|gb|ONI30338.1| hypothetical protein PRUPE_1G245400 [Prunus persica]
Pav_co4035227.1_g010.1.mk	73.2182	56.4004	38.1998	55.9395	4.62272	3.26797	3.37719	3.75596	3.66075	0.000103542	0.000386086	PREDICTED: uncharacterized protein sll1770 [Malus domestica]
Pav_co4035361.1_g010.1.mk	13.7408	6.91086	5.3684	8.67336	1.87135	3.22542	3.66681	2.92119	1.87781	0.000224255	0.000783512	heptahelical transmembrane protein 4 isoform X2 [Prunus persica] &gt;gi|1139767973|gb|ONI02736.1| hypothetical protein PRUPE_6G219200 [Prunus persica]
Pav_co4035967.1_g010.1.mk	0	0.334546	0	0.111515	1.40614	1.67859	0.830482	1.30507	-3.67608	0.00229151	0.00635185	uncharacterized protein At3g49720 isoform X3 [Prunus persica] &gt;gi|1139800720|gb|ONI33338.1| hypothetical protein PRUPE_1G417900 [Prunus persica] &gt;gi|1139800721|gb|ONI33339.1| hypothetical protein PRUPE_1G417900 [Prunus persica]
Pav_co4036113.1_g010.1.br	0	0	0	0	0.979348	1.92735	1.07287	1.32652	-4.715	0.0106083	0.0245264	protein HOTHEAD [Prunus persica] &gt;gi|1139781725|gb|ONI15552.1| hypothetical protein PRUPE_3G049600 [Prunus persica]
Pav_co4036167.1_g010.1.mk	64.9009	26.9181	24.1959	38.6716	8.98305	11.928	16.1872	12.3661	1.94174	8.54e-06	3.93e-05	PREDICTED: uncharacterized protein LOC103333805 [Prunus mume]
Pav_co4036755.1_g010.1.br	0.761466	0.972552	0.874168	0.869395	21.0079	20.4246	17.4755	19.636	-6.05317	1.11e-05	5e-05	PREDICTED: leucine-rich repeat extensin-like protein 3 [Prunus mume]
Pav_co4036973.1_g010.1.mk	9.4252	12.4517	16.862	12.913	6.82888	1.93037	1.9765	3.57858	2.2333	0.000218716	0.000766147	hypothetical protein PRUPE_2G006000 [Prunus persica]
Pav_co4037041.1_g010.1.mk	1.08414	2.74129	2.7383	2.18791	0.852519	0.353142	0.351608	0.519089	2.65886	2.09e-05	8.93e-05	PREDICTED: GDSL esterase/lipase At5g55050-like [Prunus mume]
Pav_co4037677.1_g010.1.br	0.252009	0.035347	0.062335	0.116564	3.79487	8.81481	2.21035	4.94001	-5.50088	6.23e-07	3.48e-06	thaumatin-like protein [Prunus persica]
Pav_co4039161.1_g010.1.mk	0	0	0	0	3.66692	2.63681	2.65673	2.98682	-6.1184	9.97e-06	4.52e-05	protein ACCELERATED CELL DEATH 6 isoform X2 [Prunus persica]
Pav_co4039957.1_g010.1.mk	9.43673	6.72038	6.30465	7.48725	2.89652	1.94528	2.81957	2.55379	1.99562	5.1e-07	2.89e-06	hypothetical protein PRUPE_4G090400 [Prunus persica] &gt;gi|1139776969|gb|ONI11156.1| hypothetical protein PRUPE_4G090400 [Prunus persica]
Pav_co4040131.1_g010.1.br	67.9093	65.8124	70.1415	67.9544	152.93	219.319	229.116	200.455	-1.2881	6.45e-08	4.18e-07	transketolase, chloroplastic [Prunus persica] &gt;gi|1162524742|ref|XP_020412392.1| transketolase, chloroplastic [Prunus persica] &gt;gi|1139789243|gb|ONI22670.1| hypothetical protein PRUPE_2G143600 [Prunus persica]
Pav_co4041309.1_g010.1.br	23.8862	18.6736	22.0776	21.5458	11.782	10.6839	16.8999	13.122	1.14332	3.06e-06	1.52e-05	ethylene signalling protein, partial [Prunus persica]
Pav_co4043701.1_g010.1.mk	36.9245	26.5733	23.5078	29.0019	10.7951	13.8112	16.0683	13.5582	2.34717	0.0149122	0.032948	hypothetical protein PRUPE_7G116900 [Prunus persica]
Pav_co4043761.1_g010.1.mk	0	0.10566	0	0.03522	1.20817	0.825474	1.35155	1.1284	-4.07865	0.000970713	0.00295377	zinc finger CCCH domain-containing protein 15 [Prunus persica] &gt;gi|1139798918|gb|ONI31536.1| hypothetical protein PRUPE_1G318500 [Prunus persica]
Pav_co4044123.1_g010.1.br	0	0.035845	0	0.0119483	31.0006	35.05	62.1656	42.7387	-4.55149	0.00729558	0.0176843	fasciclin-like arabinogalactan protein 11 [Prunus persica] &gt;gi|1139768333|gb|ONI03096.1| hypothetical protein PRUPE_6G238300 [Prunus persica]
Pav_co4045625.1_g010.1.mk	3.53785	3.94007	2.88733	3.45508	1.85242	0.584169	1.52845	1.32168	1.50714	0.00459082	0.0117597	PREDICTED: protein NUCLEAR FUSION DEFECTIVE 4-like [Prunus mume]
Pav_co4046649.1_g010.1.mk	11.8699	6.30704	6.05507	8.07733	4.89889	3.6252	5.34431	4.6228	1.04225	2.29e-05	9.71e-05	PREDICTED: 21.7 kDa class VI heat shock protein isoform X1 [Prunus mume]
Pav_co4046711.1_g010.1.mk	2.29797	3.04872	2.10002	2.48224	19.9765	24.0121	26.3225	23.4371	-2.89539	6.94e-22	1.9e-20	PREDICTED: uncharacterized protein LOC103342923 [Prunus mume]
Pav_co4047603.1_g010.1.mk	287.685	420.21	383.466	363.787	154.296	145.53	147.791	149.206	1.83145	2.13e-12	2.45e-11	1-aminocyclopropane-1-carboxylate oxidase, partial [Prunus persica]
Pav_co4047963.1_g010.1.mk	128.059	114.014	93.4381	111.837	56.2771	48.4664	48.1062	50.9499	1.62741	1.09e-11	1.14e-10	PREDICTED: probable LRR receptor-like serine/threonine-protein kinase At1g53430 isoform X1 [Prunus mume]
Pav_co4048533.1_g010.1.mk	10.8371	9.58916	9.12684	9.85105	5.48207	5.57618	4.96532	5.34119	1.33098	4.47e-07	2.56e-06	putative PAP-specific phosphatase, mitochondrial [Prunus persica] &gt;gi|1162551798|ref|XP_020417538.1| putative PAP-specific phosphatase, mitochondrial [Prunus persica] &gt;gi|1139776032|gb|ONI10219.1| hypothetical protein PRUPE_4G035200 [Prunus persica]
Pav_co4049187.1_g010.1.mk	8.20952	8.38988	8.47724	8.35888	27.246	38.7212	39.1457	35.0376	-1.89067	5.3e-17	9.84e-16	inosine-5&apos;-monophosphate dehydrogenase, partial [Prunus persica]
Pav_co4050305.1_g010.1.mk	0.492217	1.74616	0.906717	1.04836	3.04997	5.24507	3.39339	3.89614	-1.54111	0.00391151	0.0102236	PREDICTED: uncharacterized protein LOC103331461 [Prunus mume]
Pav_co4050503.1_g010.1.br	0.703681	1.47404	1.2633	1.14701	3.36969	2.42284	2.87806	2.8902	-1.06638	0.0214087	0.0449798	hypothetical protein PRUPE_6G191000 [Prunus persica]
Pav_co4051015.1_g010.1.mk	0.0634718	0.14265	0.364938	0.190353	187.836	127.244	186.13	167.07	-9.21187	3.45e-67	1e-64	flowering locus T-like protein, partial [Prunus pseudocerasus]
Pav_co4051139.1_g010.1.mk	66.1845	56.8438	62.238	61.7554	27.3638	23.7652	31.7317	27.6203	2.26706	7.51e-05	0.000287326	PREDICTED: callose synthase 1-like, partial [Prunus mume]
Pav_co4052753.1_g010.1.br	0	0.014551	0.083183	0.032578	1.21888	0.128938	0.273291	0.54037	-3.55471	0.0133603	0.0299486	B3 domain-containing protein REM5 [Prunus persica] &gt;gi|1139800200|gb|ONI32818.1| hypothetical protein PRUPE_1G388000 [Prunus persica] &gt;gi|1139800201|gb|ONI32819.1| hypothetical protein PRUPE_1G388000 [Prunus persica]
Pav_co4052793.1_g010.1.br	2.95432	4.58094	2.32719	3.28749	1.03052	0.920459	1.26588	1.07228	1.86832	0.000366961	0.00122629	receptor-like protein kinase HSL1 [Prunus persica] &gt;gi|1139801136|gb|ONI33754.1| hypothetical protein PRUPE_1G444700 [Prunus persica]
Pav_co4053553.1_g010.1.mk	0.210303	0.586873	0.781941	0.526372	7.29376	8.21359	9.89693	8.46809	-4.22087	0.00418717	0.0108494	hypothetical protein PRUPE_2G294400 [Prunus persica]
Pav_co4055665.1_g010.1.br	28.2567	47.8693	43.4673	39.8644	161.906	117.185	71.587	116.893	-1.22863	4.62e-05	0.000184135	protein DEHYDRATION-INDUCED 19 homolog 4-like [Prunus persica] &gt;gi|1139795533|gb|ONI28151.1| hypothetical protein PRUPE_1G126700 [Prunus persica]
Pav_co4055849.1_g010.1.mk	0.0690783	0.262116	0.299158	0.210118	6.25961	6.71854	9.21769	7.39862	-4.1963	2.77e-05	0.000115582	rac-like GTP-binding protein RAC2 [Prunus persica] &gt;gi|645279711|ref|XP_008244853.1| PREDICTED: rac-like GTP-binding protein RAC2 [Prunus mume] &gt;gi|1139783043|gb|ONI16870.1| hypothetical protein PRUPE_3G126500 [Prunus persica]
Pav_co4056075.1_g010.1.mk	0.0793338	6.30766	1.16273	2.51658	19.957	38.8785	24.4443	27.7599	-3.24827	1.03e-05	4.66e-05	PREDICTED: 36.4 kDa proline-rich protein-like [Pyrus x bretschneideri]
Pav_co4057857.1_g010.1.mk	0.909996	0.935517	0.851499	0.899004	4.37148	4.68159	5.43028	4.82778	-2.23592	3.48e-06	1.71e-05	PREDICTED: uncharacterized protein LOC103343400 isoform X1 [Prunus mume]
Pav_co4058231.1_g010.1.mk	32.4877	20.5026	18.9417	23.9773	2.76034	3.01316	2.90298	2.89216	4.03373	4.23e-05	0.000170014	caffeoylshikimate esterase isoform X1 [Prunus persica] &gt;gi|1139758476|gb|ONH93933.1| hypothetical protein PRUPE_8G261500 [Prunus persica]
Pav_co4060549.1_g010.1.mk	35.6368	27.2671	27.089	29.9976	4.98068	4.0454	4.70129	4.57579	2.94884	1.17e-27	4.83e-26	PREDICTED: putative beta-glucosidase 41 isoform X1 [Prunus mume]
Pav_co4060615.1_g010.1.br	0.302448	0.235304	0.597528	0.378427	10.8128	7.1163	7.3296	8.41956	-4.69196	0.00897659	0.0212132	PREDICTED: probable WRKY transcription factor 12 [Glycine max] &gt;gi|947118226|gb|KRH66475.1| hypothetical protein GLYMA_03G109100 [Glycine max]
Pav_co4060979.1_g010.1.mk	4.61051	8.41394	20.8866	11.3037	56.4232	91.7372	90.7186	79.6263	-2.53475	3.04e-06	1.51e-05	PREDICTED: arginase 1, mitochondrial [Prunus mume]
Pav_co4061311.1_g010.1.br	474.656	396.398	374.243	415.099	0.954959	0.642722	0.700478	0.766053	11.9303	3e-23	9.17e-22	beta-glucosidase 13 [Prunus persica]
Pav_co4061725.1_g010.1.mk	0	0.206819	0.086775	0.0978647	2.76085	3.5409	4.59042	3.63072	-4.86947	1.41e-08	1.01e-07	PREDICTED: probable transmembrane ascorbate ferrireductase 4 [Prunus mume]
Pav_co4061731.1_g010.1.mk	201.739	176.988	117.494	165.407	60.8129	64.9321	69.0409	64.9286	1.5792	1.45e-11	1.49e-10	PREDICTED: metal transporter Nramp3 [Prunus mume]
Pav_co4063079.1_g010.1.br	0.430317	0.732728	0.463617	0.542221	1.50627	2.27742	2.58555	2.12308	-1.91513	0.00143395	0.00418959	PREDICTED: guanine nucleotide exchange factor SPIKE 1 [Prunus mume]
Pav_co4063097.1_g010.1.mk	0.344943	0.926809	0.456367	0.57604	5.65318	11.4331	20.446	12.5108	-4.23081	6.55e-08	4.23e-07	RING-H2 finger protein ATL74 [Prunus persica] &gt;gi|1139769177|gb|ONI03940.1| hypothetical protein PRUPE_6G293100 [Prunus persica]
Pav_co4063347.1_g010.1.mk	6.02238	3.23909	3.00397	4.08848	14.6504	22.1961	19.1096	18.652	-1.69657	4.98e-06	2.38e-05	PREDICTED: glucose-1-phosphate adenylyltransferase large subunit 3, chloroplastic/amyloplastic [Prunus mume]
Pav_co4063385.1_g010.1.mk	1.6758	2.26692	1.67383	1.87218	5.46926	5.59609	6.23839	5.76791	-1.23362	1.16e-05	5.18e-05	hypothetical protein PRUPE_7G143900 [Prunus persica]
Pav_co4064377.1_g010.1.mk	7.07376	3.52731	3.00179	4.53428	13.8956	15.3039	22.7644	17.3213	-1.67063	1.83e-05	7.93e-05	anthranilate N-benzoyltransferase protein 1 [Prunus persica] &gt;gi|1139771169|gb|ONI05641.1| hypothetical protein PRUPE_5G016100 [Prunus persica]
Pav_co4066591.1_g010.1.br	2.93972	5.05116	4.50727	4.16605	16.4628	13.7061	12.7241	14.2976	-1.51521	1.77e-05	7.67e-05	hypothetical protein PRUPE_1G104500 [Prunus persica]
Pav_co4067089.1_g010.1.mk	8.79522	11.6298	11.2593	10.5615	30.4519	22.5456	25.2101	26.0692	-1.51695	0.000300778	0.0010253	PREDICTED: uncharacterized protein LOC103339895 [Prunus mume]
Pav_co4068987.1_g010.1.mk	2.67158	1.9502	2.93251	2.51809	1.48731	1.2481	0.897193	1.21087	1.14861	0.00723039	0.01755	PREDICTED: TMV resistance protein N-like [Prunus mume]
Pav_co4069733.1_g010.1.mk	7.13919	6.75171	3.56372	5.81821	2.06418	2.02217	2.28893	2.12509	1.73061	2.32e-06	1.17e-05	hypothetical protein PRUPE_3G269400 [Prunus persica]
Pav_co4074207.1_g010.1.mk	0.41959	0.957408	1.4048	0.927266	3.13904	5.12622	4.76855	4.3446	-2.00828	0.00602295	0.0149472	PREDICTED: heat shock cognate 70 kDa protein-like, partial [Malus domestica]
Pav_co4075157.1_g010.1.mk	183.279	193.205	185.903	187.462	116.648	109.164	105.631	110.481	1.00289	4.99e-14	7e-13	PREDICTED: ETHYLENE INSENSITIVE 3-like 1 protein [Prunus mume]
Pav_co4075481.1_g010.1.mk	175.802	92.0609	89.736	119.2	20.9613	16.1696	23.7415	20.2908	2.78934	1.12e-15	1.83e-14	PREDICTED: cinnamoyl-CoA reductase 2 isoform X2 [Prunus mume]
Pav_co4075795.1_g010.1.mk	0.096213	0.036666	0	0.044293	0.333437	0.647102	0.44262	0.474386	-2.44002	0.011506	0.026331	PREDICTED: tyrosine-sulfated glycopeptide receptor 1-like [Prunus mume]
Pav_co4076327.1_g010.1.mk	11.9669	9.42446	7.53442	9.64192	2.34011	2.02091	2.88732	2.41611	2.69386	4.93e-21	1.25e-19	PREDICTED: autophagy-related protein 8i-like isoform X1 [Prunus mume]
Pav_co4076603.1_g010.1.mk	0.035815	0.436527	0.075706	0.182683	2.54807	3.77279	4.36444	3.56177	-4.12662	1.18e-08	8.61e-08	uncharacterized protein LOC18774887 [Prunus persica] &gt;gi|1139768508|gb|ONI03271.1| hypothetical protein PRUPE_6G247900 [Prunus persica]
Pav_co4077343.1_g010.1.mk	102.553	72.1821	48.9857	74.5735	19.6174	21.3694	17.6295	19.5387	2.13605	1.29e-12	1.53e-11	uncharacterized protein LOC18783414 [Prunus persica] &gt;gi|1139782832|gb|ONI16659.1| hypothetical protein PRUPE_3G113500 [Prunus persica]
Pav_co4078129.1_g010.1.mk	5.58767	6.14073	6.21054	5.97965	20.3915	32.9479	34.0187	29.1194	-1.53119	0.0140385	0.0312867	PREDICTED: fructose-1,6-bisphosphatase, chloroplastic [Prunus mume]
Pav_co4079397.1_g010.1.mk	12.5994	13.9605	19.4035	15.3212	6.46052	2.66439	3.32549	4.15014	2.14297	1.03e-05	4.65e-05	PREDICTED: fatty-acid-binding protein 2 isoform X1 [Prunus mume]
Pav_co4080679.1_g010.1.mk	74.3341	90.6821	65.2834	76.7665	235.579	351.318	348.883	311.927	-1.83335	3.9e-14	5.53e-13	PREDICTED: chitinase-like protein 1 [Prunus mume]
Pav_co4081713.1_g010.1.mk	0	0	0	0	5.17603	0.208662	3.39338	2.92602	-9.13569	1.72e-05	7.46e-05	PREDICTED: glutamate dehydrogenase 1 [Prunus mume] &gt;gi|645270480|ref|XP_008240474.1| PREDICTED: glutamate dehydrogenase 1 [Prunus mume] &gt;gi|645270482|ref|XP_008240476.1| PREDICTED: glutamate dehydrogenase 1 [Prunus mume] &gt;gi|645270484|ref|XP_0082
Pav_co4081813.1_g010.1.mk	112.311	113.254	116.582	114.049	46.4032	40.8634	52.4054	46.5573	1.54019	4.95e-23	1.49e-21	PREDICTED: protein translation factor SUI1 homolog [Prunus mume] &gt;gi|645247976|ref|XP_008230088.1| PREDICTED: protein translation factor SUI1 homolog [Prunus mume] &gt;gi|1162536292|ref|XP_007216425.2| protein translation factor SUI1 homolog [Prunus pe
Pav_co4082247.1_g010.1.mk	31.6686	29.0781	21.3964	27.381	14.1963	11.1763	13.3397	12.9041	1.36944	4.22e-10	3.71e-09	F-box/LRR-repeat protein 14 [Prunus persica] &gt;gi|1162534769|ref|XP_020415939.1| F-box/LRR-repeat protein 14 [Prunus persica] &gt;gi|1162534771|ref|XP_020415940.1| F-box/LRR-repeat protein 14 [Prunus persica] &gt;gi|1162534773|ref|XP_020415941.1| F-box/
Pav_co4084113.1_g010.1.mk	5.35134	3.54513	5.51165	4.80271	5.0426	6.70699	6.0797	5.94309	-4.711	0.0011389	0.00340784	probable histone-arginine methyltransferase 1.4 isoform X1 [Prunus persica] &gt;gi|1139795681|gb|ONI28299.1| hypothetical protein PRUPE_1G136600 [Prunus persica]
Pav_co4085467.1_g020.1.mk	0.90418	1.63094	1.2033	1.24614	13.3039	40.237	21.2626	24.9345	-4.16292	8.38e-12	8.91e-11	PREDICTED: annexin D4-like, partial [Prunus mume]
Pav_co4086517.1_g010.1.br	1.02224	0.896958	1.7398	1.21967	7.65156	5.87369	5.70991	6.41172	-1.96056	0.00211414	0.00592262	PREDICTED: uncharacterized protein LOC103326305 [Prunus mume]
Pav_co4087363.1_g010.1.mk	36.6903	34.1095	32.2547	34.3515	10.1569	5.24464	7.62249	7.67468	3.04777	7.31e-10	6.23e-09	PREDICTED: rapid alkalinization factor [Prunus mume]
Pav_co4088935.1_g020.1.mk	17.2027	36.9264	27.7389	27.2893	120.075	173.264	180.232	157.857	-2.32302	1.29e-12	1.52e-11	peroxidase 12 [Prunus persica] &gt;gi|1139754723|gb|ONH90180.1| hypothetical protein PRUPE_8G038900 [Prunus persica]
Pav_co4088985.1_g020.1.mk	1170.78	666.641	523.042	786.82	12.1789	13.6835	18.9004	14.9209	6.12323	2.06e-84	1.14e-81	Progesterone 5-beta-reductase [Zostera marina]
Pav_co4089499.1_g010.1.mk	182.775	167.737	158.92	169.811	72.4734	104.296	118.017	98.2622	1.19006	1.36e-06	7.14e-06	cationic amino acid transporter 2, vacuolar [Prunus persica] &gt;gi|1139759262|gb|ONH94359.1| hypothetical protein PRUPE_7G012500 [Prunus persica]
Pav_co4091443.1_g010.1.mk	4.92912	4.58223	4.52715	4.6795	26.6537	31.4186	34.2983	30.7902	-2.45818	2.49e-16	4.35e-15	PREDICTED: ferric reduction oxidase 7, chloroplastic-like [Prunus mume]
Pav_sc0000002.1_g060.1.mk	0.0398851	0.222515	0.164314	0.142238	13.1044	22.4482	20.7954	18.7827	-6.67887	1.17e-46	1.29e-44	hypothetical protein DCAR_027114 [Daucus carota subsp. sativus]
Pav_sc0000002.1_g280.1.mk	0	0.13397	0	0.0446567	32.5016	42.9244	48.9359	41.454	-8.98272	1.21e-24	4.06e-23	hypothetical protein PRUPE_6G166000 [Prunus persica]
Pav_sc0000002.1_g350.1.mk	26.4369	18.6252	22.2415	22.4345	0.087743	0.055434	0.049513	0.06423	8.32261	2.65e-53	3.81e-51	AP2/EREBP family transcription factor-like protein 26 [Prunus pseudocerasus]
Pav_sc0000003.1_g010.1.mk	1.76315	2.93125	1.59597	2.09679	0.182167	0.431936	0.148727	0.254277	3.17649	2.58e-08	1.77e-07	PREDICTED: protein trichome birefringence-like 43 [Prunus mume]
Pav_sc0000003.1_g120.1.mk	0.496919	0.826496	0.734866	0.686094	3.2801	4.59726	3.85264	3.91	-2.28497	2.23e-10	2.02e-09	PREDICTED: protein trichome birefringence-like 43 isoform X1 [Pyrus x bretschneideri]
Pav_sc0000004.1_g030.1.mk	7.30289	7.06583	6.42323	6.93065	3.45291	3.12744	2.81456	3.13164	1.29801	3.11e-11	3.11e-10	calcium-dependent protein kinase 20 [Prunus persica] &gt;gi|1139760668|gb|ONH95765.1| hypothetical protein PRUPE_7G089600 [Prunus persica]
Pav_sc0000004.1_g040.1.mk	4.12064	5.71653	5.05605	4.96441	27.7476	45.471	34.8641	36.0276	-2.5924	7.49e-19	1.65e-17	PREDICTED: ABC transporter G family member 22 isoform X1 [Prunus mume] &gt;gi|645271852|ref|XP_008241112.1| PREDICTED: ABC transporter G family member 22 isoform X1 [Prunus mume] &gt;gi|645271854|ref|XP_008241113.1| PREDICTED: ABC transporter G family mem
Pav_sc0000004.1_g080.1.br	10.8942	8.55007	8.72771	9.39065	9.49781	6.73413	7.4553	7.89575	1.189	0.000907111	0.00277944	PREDICTED: autophagy-related protein 8C-like [Prunus mume]
Pav_sc0000006.1_g180.1.br	0.295295	0.480044	0.324402	0.36658	1.71826	1.72287	1.56792	1.66969	-1.96395	2.31e-07	1.38e-06	PREDICTED: protein kinase and PP2C-like domain-containing protein isoform X1 [Cucumis sativus] &gt;gi|700204291|gb|KGN59424.1| hypothetical protein Csa_3G819810 [Cucumis sativus]
Pav_sc0000009.1_g020.1.mk	6.64237	5.25118	5.36445	5.75267	18.504	14.4577	20.4744	17.812	-1.31277	2.03e-10	1.85e-09	PREDICTED: protein MICRORCHIDIA 6-like [Prunus mume]
Pav_sc0000009.1_g040.1.mk	3.53741	3.42145	3.65345	3.53744	2.17382	1.07205	1.37574	1.54054	1.48621	1.33e-05	5.91e-05	hypothetical protein SOVF_049360 isoform B [Spinacia oleracea]
Pav_sc0000009.1_g050.1.mk	2.0058	3.06376	2.70198	2.59051	8.82467	11.0309	10.3626	10.0727	-1.62446	6e-09	4.54e-08	cysteine-rich receptor-like protein kinase 42 [Prunus persica] &gt;gi|1139785807|gb|ONI19634.1| hypothetical protein PRUPE_3G288600 [Prunus persica]
Pav_sc0000009.1_g1040.1.mk	2.41653	3.76376	2.74904	2.97644	7.78567	8.37893	8.33643	8.16701	-1.18166	1.06e-07	6.63e-07	U-box domain-containing protein 40 [Prunus persica] &gt;gi|1139785590|gb|ONI19417.1| hypothetical protein PRUPE_3G278800 [Prunus persica]
Pav_sc0000009.1_g1050.1.mk	0.465502	2.74405	1.04208	1.41721	8.18111	5.52368	5.22387	6.30955	-2.58123	0.000167864	0.000601195	peroxidase 31 [Prunus persica] &gt;gi|1139785591|gb|ONI19418.1| hypothetical protein PRUPE_3G278900 [Prunus persica]
Pav_sc0000009.1_g1100.1.mk	44.8967	35.3259	30.2835	36.8354	14.4099	14.3422	18.429	15.727	1.52747	1.43e-12	1.68e-11	PREDICTED: protein CREG1 [Prunus mume]
Pav_sc0000009.1_g1210.1.mk	69.751	63.3811	77.9181	70.3501	13.432	10.0098	12.5302	11.9906	2.81551	3.53e-40	2.97e-38	PREDICTED: protein NRT1/ PTR FAMILY 5.8 [Prunus mume] &gt;gi|645249278|ref|XP_008230678.1| PREDICTED: protein NRT1/ PTR FAMILY 5.8 [Prunus mume]
Pav_sc0000009.1_g1350.1.br	2.40366	3.45181	2.31008	2.72185	6.10994	7.23293	6.36539	6.56942	-1.04671	0.000489623	0.00159253	hypothetical protein PRUPE_3G275800 [Prunus persica] &gt;gi|1139785552|gb|ONI19379.1| hypothetical protein PRUPE_3G275800 [Prunus persica]
Pav_sc0000009.1_g1360.1.br	0.465357	0.873483	0.637531	0.65879	4.05175	3.24553	5.03401	4.11043	-2.71993	0.00916793	0.0216015	PREDICTED: type I inositol polyphosphate 5-phosphatase 4-like isoform X2 [Malus domestica]
Pav_sc0000009.1_g240.1.mk	0.017986	0.078782	0	0.032256	0.179206	0.218586	0.245478	0.214423	-2.84635	0.00556179	0.0139375	PREDICTED: polygalacturonase At1g48100 [Prunus mume]
Pav_sc0000009.1_g290.1.mk	28.0415	24.2208	26.2059	26.1561	62.4365	105.597	85.9589	84.6642	-1.36243	7.37e-07	4.08e-06	PREDICTED: 50S ribosomal protein L12, chloroplastic-like [Prunus mume]
Pav_sc0000009.1_g350.1.mk	5.39288	7.70215	8.01445	7.03649	24.4916	24.9232	27.2019	25.5389	-1.60111	1.68e-12	1.97e-11	PREDICTED: probable phospholipid-transporting ATPase 8 [Prunus mume] &gt;gi|1027102103|ref|XP_016649426.1| PREDICTED: probable phospholipid-transporting ATPase 8 [Prunus mume]
Pav_sc0000009.1_g360.1.mk	271.807	332.788	301.521	302.039	116.984	121.141	94.1918	110.772	1.69052	6.48e-17	1.2e-15	PREDICTED: uncharacterized protein LOC103329855 [Prunus mume]
Pav_sc0000009.1_g370.1.mk	3.05277	2.56694	1.95521	2.52498	8.04081	9.10949	8.26948	8.47326	-1.52205	7.04e-12	7.56e-11	phosphoglucan phosphatase LSF1, chloroplastic isoform X1 [Prunus persica] &gt;gi|1139785754|gb|ONI19581.1| hypothetical protein PRUPE_3G285700 [Prunus persica]
Pav_sc0000009.1_g390.1.mk	4.83133	1.00472	3.25147	3.02917	40.7432	93.397	57.1924	63.7775	-4.1529	1.23e-12	1.46e-11	carbonic anhydrase 2 isoform X1 [Prunus persica] &gt;gi|1139785747|gb|ONI19574.1| hypothetical protein PRUPE_3G285600 [Prunus persica]
Pav_sc0000009.1_g410.1.mk	11.8321	7.72592	6.26095	8.60631	2.81718	4.14237	3.89305	3.61753	2.64103	2.6e-21	6.83e-20	PREDICTED: L-aspartate oxidase, chloroplastic isoform X1 [Prunus mume] &gt;gi|645249119|ref|XP_008230604.1| PREDICTED: L-aspartate oxidase, chloroplastic isoform X1 [Prunus mume] &gt;gi|1027102368|ref|XP_016649482.1| PREDICTED: L-aspartate oxidase, chloro
Pav_sc0000009.1_g420.1.mk	11.8321	7.72592	6.26095	8.60631	2.81718	4.14237	3.89305	3.61753	-1.10851	0.000997826	0.00302773	GDSL esterase/lipase At3g27950 [Prunus persica] &gt;gi|1139785733|gb|ONI19560.1| hypothetical protein PRUPE_3G285100 [Prunus persica]
Pav_sc0000009.1_g430.1.mk	1.69809	1.62841	1.24255	1.52301	11.1075	11.1882	17.9388	13.4115	-2.90363	3.94e-26	1.45e-24	PREDICTED: uncharacterized protein LOC103329862 [Prunus mume]
Pav_sc0000009.1_g470.1.br	0	0	0	0	0.424371	0.500027	0.600461	0.508286	-4.89935	0.000422739	0.00139646	PREDICTED: 2-methylene-furan-3-one reductase-like [Prunus mume]
Pav_sc0000009.1_g480.1.br	21.4147	25.9388	22.5169	23.2902	41.219	52.0721	54.4405	49.2439	-2.33092	0.00315452	0.00843826	PREDICTED: 2-methylene-furan-3-one reductase-like [Prunus mume]
Pav_sc0000009.1_g500.1.br	21.4147	25.9388	22.5169	23.2902	41.219	52.0721	54.4405	49.2439	-1.06738	0.000567081	0.00181734	LOW QUALITY PROTEIN: hypothetical protein PRUPE_3G284600 [Prunus persica]
Pav_sc0000009.1_g510.1.br	21.4147	25.9388	22.5169	23.2902	41.219	52.0721	54.4405	49.2439	-2.25787	7.31e-06	3.4e-05	LOW QUALITY PROTEIN: hypothetical protein PRUPE_3G284600 [Prunus persica]
Pav_sc0000009.1_g550.1.br	9.59602	9.13499	9.31812	9.34971	3.41215	2.3917	2.93449	2.91278	1.88894	0.00100281	0.00304113	hypothetical protein PRUPE_3G291300 [Prunus persica]
Pav_sc0000009.1_g580.1.mk	148.026	153.88	167.725	156.544	43.5384	25.003	32.06	33.5338	2.43782	5.57e-22	1.54e-20	LOW QUALITY PROTEIN: uncharacterized protein LOC18781677 [Prunus persica]
Pav_sc0000009.1_g590.1.br	21.4147	25.9388	22.5169	23.2902	41.219	52.0721	54.4405	49.2439	-1.29834	3.01e-09	2.39e-08	2-methylene-furan-3-one reductase [Prunus persica] &gt;gi|1139785719|gb|ONI19546.1| hypothetical protein PRUPE_3G284300 [Prunus persica]
Pav_sc0000009.1_g640.1.mk	1.05337	0.618124	0.710833	0.794109	3.28278	1.82431	2.07902	2.39537	-1.41312	0.00315864	0.00844824	PREDICTED: serine/threonine-protein kinase HT1 [Prunus mume]
Pav_sc0000009.1_g650.1.mk	2.46068	2.06533	2.13584	2.22062	8.02508	12.8569	16.2019	12.3613	-2.16376	2.49e-11	2.52e-10	peptidyl-prolyl cis-trans isomerase CYP38, chloroplastic isoform X1 [Prunus persica] &gt;gi|1139785700|gb|ONI19527.1| hypothetical protein PRUPE_3G283500 [Prunus persica]
Pav_sc0000009.1_g700.1.mk	7.99072	8.32753	7.06779	7.79535	15.927	20.3863	18.2348	18.1827	-1.03648	2.49e-08	1.71e-07	crescerin-1 [Prunus persica] &gt;gi|1139785693|gb|ONI19520.1| hypothetical protein PRUPE_3G283000 [Prunus persica] &gt;gi|1139785694|gb|ONI19521.1| hypothetical protein PRUPE_3G283000 [Prunus persica]
Pav_sc0000009.1_g760.1.mk	10.0182	8.91876	5.83367	8.25689	3.09598	2.5341	2.01354	2.54787	2.17487	4.85e-18	9.97e-17	PREDICTED: putative cyclic nucleotide-gated ion channel 18 [Prunus mume]
Pav_sc0000009.1_g800.1.mk	0.745371	1.22389	0.81739	0.928884	5.29504	6.49539	5.93789	5.90944	-2.36767	5.54e-18	1.13e-16	PREDICTED: uncharacterized protein LOC103329887 [Prunus mume]
Pav_sc0000009.1_g890.1.mk	0	0.049226	0	0.0164087	0.576184	1.21439	0.786471	0.859014	-4.62888	0.000138276	0.000502716	uncharacterized protein LOC18784409 [Prunus persica]
Pav_sc0000009.1_g910.1.mk	73.205	58.7794	53.2876	61.7573	14.2783	14.6957	17.0224	15.3321	2.33928	7.24e-42	6.65e-40	PREDICTED: uncharacterized protein LOC103936434 [Pyrus x bretschneideri]
Pav_sc0000009.1_g960.1.mk	51.7477	39.5516	35.9886	42.4293	21.7253	18.5144	21.4545	20.5647	1.29269	4.7e-11	4.6e-10	uncharacterized protein LOC18781735 [Prunus persica] &gt;gi|1162532927|ref|XP_020415218.1| uncharacterized protein LOC18781735 [Prunus persica] &gt;gi|1139785612|gb|ONI19439.1| hypothetical protein PRUPE_3G280200 [Prunus persica] &gt;gi|1139785613|gb|ONI1
Pav_sc0000009.1_g970.1.mk	1.55906	4.62544	6.21014	4.13155	35.6232	12.6218	3.31847	17.1878	-1.81208	0.0229582	0.0478208	xyloglucan glycosyltransferase 4 [Prunus persica] &gt;gi|1139785611|gb|ONI19438.1| hypothetical protein PRUPE_3G280100 [Prunus persica]
Pav_sc0000009.1_g980.1.mk	9.88093	10.3089	9.57952	9.9231	20.8055	28.8206	26.866	25.4973	-1.11891	7.42e-10	6.32e-09	PREDICTED: uncharacterized protein LOC103329904 [Prunus mume]
Pav_sc0000010.1_g080.1.mk	29.3907	28.0085	20.3841	25.9278	62.1393	72.2027	75.6486	69.9969	-1.14067	2.64e-09	2.1e-08	PREDICTED: isoflavone reductase homolog [Prunus mume]
Pav_sc0000013.1_g140.1.mk	2.27624	1.44507	2.46046	2.06059	3.6097	2.21543	2.96397	2.9297	1.25568	0.00333227	0.00885336	PREDICTED: probable LRR receptor-like serine/threonine-protein kinase At1g53420 [Prunus mume]
Pav_sc0000015.1_g100.1.mk	0.914444	1.51472	1.17029	1.19982	17.7397	21.4461	19.2726	19.4861	-3.77991	2.92e-51	3.88e-49	PREDICTED: GDSL esterase/lipase APG [Prunus mume]
Pav_sc0000015.1_g130.1.mk	0.88333	0.738876	0.632308	0.751505	3.9505	5.90913	5.20944	5.02303	-2.35626	1.41e-14	2.09e-13	PREDICTED: DNA repair protein RadA [Prunus mume]
Pav_sc0000015.1_g190.1.mk	0	0	0	0	0.012781	0.099394	0.184458	0.0988777	-4.80795	0.00363013	0.00956112	acid phosphatase 1-like [Prunus persica] &gt;gi|1139781884|gb|ONI15711.1| hypothetical protein PRUPE_3G057100 [Prunus persica]
Pav_sc0000015.1_g210.1.mk	74.1904	29.1811	82.5361	61.9692	24.7937	22.8382	53.8505	33.8275	1.51818	1.82e-05	7.87e-05	PREDICTED: uncharacterized protein LOC103327821 [Prunus mume]
Pav_sc0000015.1_g220.1.mk	0.653132	0.385264	0.496123	0.511506	1.42929	2.4911	4.01169	2.64403	-2.13449	0.000248435	0.000860191	uncharacterized protein LOC109947821 [Prunus persica] &gt;gi|1139784831|gb|ONI18658.1| hypothetical protein PRUPE_3G230800 [Prunus persica]
Pav_sc0000015.1_g320.1.mk	0.172814	1.03002	0.014408	0.405747	8.12107	6.57277	12.481	9.05828	-4.46874	1.56e-09	1.27e-08	hypothetical protein PRUPE_3G058000 [Prunus persica]
Pav_sc0000017.1_g020.1.mk	4.78605	6.16945	5.68475	5.54675	97.6135	128.147	106.288	110.683	-4.84413	1.15e-29	5.32e-28	PREDICTED: peroxidase 47 [Prunus mume]
Pav_sc0000017.1_g1240.1.mk	103.309	87.6264	98.6398	96.5252	54.0617	47.4325	50.2112	50.5685	1.17384	1.24e-13	1.65e-12	uncharacterized WD repeat-containing protein C2A9.03 isoform X1 [Prunus persica]
Pav_sc0000017.1_g1250.1.mk	0.355232	0.083679	0.147816	0.195576	0.524814	1.63605	0.806399	0.989088	-2.05228	0.00358681	0.00946088	PREDICTED: probably inactive leucine-rich repeat receptor-like protein kinase At3g28040 [Pyrus x bretschneideri]
Pav_sc0000017.1_g1310.1.mk	65.9973	57.7355	65.4214	63.0514	11.2218	16.5912	23.2796	17.0309	2.27852	1.37e-16	2.44e-15	PREDICTED: probable protein phosphatase 2C 33 [Prunus mume]
Pav_sc0000017.1_g1330.1.mk	4.56482	4.42576	4.19404	4.39487	8.93067	12.0594	12.2588	11.083	-1.07733	4.48e-07	2.57e-06	15-cis-zeta-carotene isomerase, chloroplastic isoform X1 [Prunus persica] &gt;gi|1139796427|gb|ONI29045.1| hypothetical protein PRUPE_1G177500 [Prunus persica]
Pav_sc0000017.1_g1480.1.mk	2.1608	0.955517	1.59202	1.56944	51.731	47.588	85.1344	61.4845	-5.22961	9.79e-52	1.32e-49	PREDICTED: probable pectinesterase/pectinesterase inhibitor 35 [Prunus mume]
Pav_sc0000017.1_g150.1.mk	33.3583	28.0685	26.8243	29.417	58.5218	99.4032	98.8242	85.5831	-1.23283	4.31e-07	2.48e-06	PREDICTED: DNA repair protein RAD51 homolog 3 [Prunus mume]
Pav_sc0000017.1_g470.1.mk	0.092098	0.058064	0	0.050054	4.4205	3.04407	5.52005	4.32821	-5.39376	1.13e-10	1.05e-09	hypothetical protein PRUPE_1G173600 [Prunus persica]
Pav_sc0000017.1_g730.1.mk	14.1802	14.5084	12.1056	13.5981	5.74141	6.04456	6.2281	6.00469	1.41663	1.88e-22	5.39e-21	MACPF domain-containing protein At4g24290 [Prunus persica] &gt;gi|1139796389|gb|ONI29007.1| hypothetical protein PRUPE_1G175000 [Prunus persica]
Pav_sc0000017.1_g740.1.mk	0	0.138929	0	0.0463097	2.30505	2.50659	2.47575	2.42913	-5.42128	3.9e-11	3.87e-10	PREDICTED: rho GDP-dissociation inhibitor 1-like [Prunus mume]
Pav_sc0000017.1_g750.1.mk	0	0	0	0	3.64628	2.30888	5.64645	3.8672	-7.81043	8.32e-10	7.04e-09	PREDICTED: rho GDP-dissociation inhibitor 1-like [Prunus mume]
Pav_sc0000017.1_g760.1.mk	9.51444	10.1168	10.627	10.0861	36.086	44.3629	44.5344	41.6611	-1.78231	3.77e-28	1.61e-26	phosphoglucan, water dikinase, chloroplastic [Prunus persica] &gt;gi|1139796392|gb|ONI29010.1| hypothetical protein PRUPE_1G175200 [Prunus persica]
Pav_sc0000017.1_g840.1.mk	4.07504	5.16895	3.85788	4.36729	6.41426	8.341	9.43905	8.06477	-2.11873	2.84e-11	2.85e-10	probable aldo-keto reductase 2 [Prunus persica] &gt;gi|1139796396|gb|ONI29014.1| hypothetical protein PRUPE_1G175600 [Prunus persica]
Pav_sc0000017.1_g860.1.mk	4.07504	5.16895	3.85788	4.36729	6.41426	8.341	9.43905	8.06477	-2.14541	1.26e-07	7.84e-07	probable aldo-keto reductase 2 [Prunus persica] &gt;gi|1139796396|gb|ONI29014.1| hypothetical protein PRUPE_1G175600 [Prunus persica]
Pav_sc0000020.1_g060.1.mk	0.120143	0.094972	0.141901	0.119005	0.578708	0.300073	0.933255	0.604012	-2.04784	0.00286963	0.00774534	PREDICTED: polygalacturonase QRT3 [Prunus mume]
Pav_sc0000020.1_g070.1.mk	63.9816	53.67	53.1157	56.9224	21.5915	21.9801	27.6465	23.7394	1.6033	3.72e-28	1.59e-26	PREDICTED: allantoate deiminase [Prunus mume]
Pav_sc0000020.1_g080.1.br	2.16296	0.57631	0.638938	1.12607	8.84512	2.59936	4.29667	5.24705	-1.99739	0.00151288	0.00439282	LOW QUALITY PROTEIN: hypothetical protein PRUPE_4G117000, partial [Prunus persica]
Pav_sc0000020.1_g090.1.br	0.670611	0.517496	0.202057	0.463388	3.23181	2.0525	1.23638	2.17356	-1.89485	0.0218684	0.0458474	probable LRR receptor-like serine/threonine-protein kinase At4g36180 [Prunus persica] &gt;gi|1139777439|gb|ONI11626.1| hypothetical protein PRUPE_4G116900 [Prunus persica]
Pav_sc0000021.1_g150.1.br	0.743005	0.50427	0.65812	0.635132	0.191892	0.170294	0.216062	0.192749	1.82894	0.00147788	0.00430163	hypothetical protein PRUPE_6G199400 [Prunus persica]
Pav_sc0000022.1_g160.1.mk	3.04143	1.93679	1.40296	2.12706	0.997939	0.413394	0.704955	0.705429	1.8281	7.16e-05	0.000274939	PREDICTED: transcription factor FAMA isoform X2 [Prunus mume]
Pav_sc0000022.1_g180.1.mk	0.074547	0.037279	0.151677	0.0878343	0.537911	1.32942	1.82821	1.23185	-3.34097	0.00224989	0.00625392	hypothetical protein PRUPE_2G094800 [Prunus persica]
Pav_sc0000022.1_g190.1.mk	9.38378	15.9937	10.334	11.9039	25.8527	32.0315	31.4664	29.7835	-1.10704	4.94e-05	0.000195428	cytochrome b5 [Prunus persica] &gt;gi|1139793521|gb|ONI26139.1| hypothetical protein PRUPE_1G006400 [Prunus persica]
Pav_sc0000023.1_g010.1.br	0.75275	1.17424	1.46157	1.12952	5.22965	6.12122	4.80144	5.38411	-1.98741	5.5e-09	4.19e-08	phenolic glucoside malonyltransferase 1 [Prunus persica] &gt;gi|1139785182|gb|ONI19009.1| hypothetical protein PRUPE_3G253000 [Prunus persica]
Pav_sc0000023.1_g130.1.br	0.204972	0.174587	0.57271	0.317423	0.968124	1.29237	1.10919	1.12323	-1.53337	0.0061899	0.0153122	phenolic glucoside malonyltransferase 1 [Prunus persica] &gt;gi|1139785191|gb|ONI19018.1| hypothetical protein PRUPE_3G253900 [Prunus persica]
Pav_sc0000023.1_g160.1.mk	2.54129	5.90463	5.59901	4.68165	13.5848	12.5165	12.5402	12.8805	-1.22152	0.00111851	0.00335196	PREDICTED: ras GTPase-activating protein-binding protein 2-like [Prunus mume] &gt;gi|645249755|ref|XP_008230887.1| PREDICTED: ras GTPase-activating protein-binding protein 2-like [Prunus mume] &gt;gi|645249757|ref|XP_008230888.1| PREDICTED: ras GTPase-act
Pav_sc0000023.1_g200.1.mk	0.366793	0.2309	0.049258	0.21565	0.65657	1.19715	1.34922	1.06765	-2.33828	0.00219804	0.00612504	PREDICTED: uncharacterized protein DDB_G0271670 [Prunus mume]
Pav_sc0000023.1_g210.1.mk	0.251275	0.333396	0.495463	0.360045	3.29176	5.21815	4.85009	4.45333	-3.25602	1.38e-11	1.43e-10	protein CHLORORESPIRATORY REDUCTION 7, chloroplastic [Prunus persica] &gt;gi|1139785200|gb|ONI19027.1| hypothetical protein PRUPE_3G254800 [Prunus persica]
Pav_sc0000023.1_g230.1.mk	0.516657	0.422227	0.532818	0.490567	3.5144	2.2354	3.51722	3.08901	-2.40766	4.22e-11	4.17e-10	serine carboxypeptidase-like 25 [Prunus persica] &gt;gi|1139785202|gb|ONI19029.1| hypothetical protein PRUPE_3G255000 [Prunus persica]
Pav_sc0000023.1_g400.1.mk	0.0707635	0.0631909	0.0592928	0.0644157	3.32629	3.74637	4.08886	3.72051	-5.38494	1.23e-18	2.66e-17	UDP-glycosyltransferase 83A1 [Prunus persica] &gt;gi|1139785230|gb|ONI19057.1| hypothetical protein PRUPE_3G256300 [Prunus persica]
Pav_sc0000023.1_g540.1.mk	11.3603	10.5527	8.51951	10.1442	5.22997	6.20507	6.2721	5.90238	1.03239	4.47e-08	2.96e-07	uncharacterized protein LOC18781999 isoform X1 [Prunus persica]
Pav_sc0000023.1_g550.1.mk	0	0.039286	0	0.0130953	0.400139	0.396351	1.19468	0.663724	-5.08175	6.11e-05	0.000237652	zinc finger protein 197 [Prunus persica] &gt;gi|1139785254|gb|ONI19081.1| hypothetical protein PRUPE_3G257500 [Prunus persica]
Pav_sc0000023.1_g560.1.mk	10.1662	15.3093	16.3558	13.9438	50.1938	73.478	76.4955	66.7225	-1.98872	1.12e-11	1.18e-10	PREDICTED: alpha-1,4 glucan phosphorylase L isozyme, chloroplastic/amyloplastic [Prunus mume]
Pav_sc0000023.1_g600.1.mk	0.423247	0.520602	0.49142	0.478423	1.04562	1.05334	1.13614	1.07836	-1.1034	0.00270876	0.00736458	pentatricopeptide repeat-containing protein At5g39350 [Prunus persica] &gt;gi|1139785260|gb|ONI19087.1| hypothetical protein PRUPE_3G258100 [Prunus persica]
Pav_sc0000023.1_g610.1.mk	25.5302	22.7907	26.6499	24.9902	10.8734	7.25059	8.69721	8.94042	1.73056	1.23e-13	1.64e-12	probable galacturonosyltransferase 13 isoform X3 [Prunus persica]
Pav_sc0000023.1_g620.1.mk	32.4496	29.3143	31.5868	31.1169	12.5666	11.8437	13.4469	12.6191	1.56429	5.47e-23	1.63e-21	membrane-anchored ubiquitin-fold protein 2 [Prunus persica] &gt;gi|645249668|ref|XP_008230848.1| PREDICTED: membrane-anchored ubiquitin-fold protein 2 [Prunus mume] &gt;gi|645249672|ref|XP_008230849.1| PREDICTED: membrane-anchored ubiquitin-fold protein 2
Pav_sc0000023.1_g630.1.mk	1.95463	2.15797	1.86296	1.99185	7.14156	6.35854	7.25521	6.91843	-1.4859	1.67e-10	1.54e-09	PREDICTED: uncharacterized protein LOC103330079 [Prunus mume]
Pav_sc0000023.1_g650.1.mk	7.32348	9.88606	8.90911	8.70622	38.1485	44.9526	50.0424	44.3811	-2.09302	1.09e-22	3.2e-21	PREDICTED: uncharacterized protein LOC103330077 [Prunus mume]
Pav_sc0000023.1_g670.1.mk	12.4331	17.4648	23.4929	17.7969	15.3504	8.62949	7.23322	10.4044	1.07748	0.00665427	0.0163206	uncharacterized protein LOC18782521 [Prunus persica] &gt;gi|1162534757|ref|XP_020415934.1| uncharacterized protein LOC18782521 [Prunus persica] &gt;gi|1139785274|gb|ONI19101.1| hypothetical protein PRUPE_3G258800 [Prunus persica] &gt;gi|1139785275|gb|ONI1
Pav_sc0000023.1_g690.1.mk	86.8665	60.6401	28.739	58.7485	8.3098	7.39001	7.93978	7.87986	3.15935	4.46e-16	7.58e-15	cyclic nucleotide-gated ion channel 2 [Prunus persica] &gt;gi|1139785284|gb|ONI19111.1| hypothetical protein PRUPE_3G259100 [Prunus persica]
Pav_sc0000024.1_g040.1.mk	33.5577	18.2068	15.3713	22.3786	9.00744	7.70883	10.6223	9.11285	1.54273	3.21e-10	2.86e-09	protein CLT1, chloroplastic [Prunus persica] &gt;gi|1139779942|gb|ONI14129.1| hypothetical protein PRUPE_4G263900 [Prunus persica]
Pav_sc0000024.1_g170.1.mk	0.0450483	0.0321658	0.239817	0.105677	0.609354	1.88981	0.92609	1.14175	-3.15328	0.000461305	0.00151068	PREDICTED: uncharacterized protein LOC103324482 [Prunus mume]
Pav_sc0000024.1_g280.1.br	1.69911	4.71935	1.10457	2.50768	0.381936	0.215172	0.366544	0.321217	3.27753	3.32e-06	1.63e-05	PREDICTED: probable 2-oxoglutarate-dependent dioxygenase AOP1 [Prunus mume]
Pav_sc0000024.1_g290.1.mk	0	0	0	0	0.520623	0.432405	0.449631	0.467553	-5.74395	4.68e-05	0.000186459	probable inactive 2-oxoglutarate-dependent dioxygenase AOP2 isoform X2 [Prunus persica] &gt;gi|1139779926|gb|ONI14113.1| hypothetical protein PRUPE_4G262900 [Prunus persica]
Pav_sc0000024.1_g380.1.mk	1.31804	1.46716	1.16446	1.31655	5.04719	8.32568	10.1761	7.84966	-2.35906	2.73e-13	3.5e-12	PREDICTED: F-box protein At2g26850-like [Prunus mume]
Pav_sc0000024.1_g420.1.mk	0.480341	0.430697	0.07177	0.327603	0	0	0	0	6.21463	0.000237495	0.000826663	NADP-dependent alkenal double bond reductase [Medicago truncatula] &gt;gi|657372091|gb|KEH18023.1| NADP-dependent alkenal double bond reductase [Medicago truncatula]
Pav_sc0000024.1_g430.1.mk	25.859	15.5228	8.42207	16.6013	0	0	0	0	11.587	1.15e-19	2.68e-18	hypothetical protein TSUD_59600 [Trifolium subterraneum]
Pav_sc0000024.1_g510.1.mk	1.94421	1.94401	1.79616	1.89479	4.01333	4.34861	6.45751	4.93982	-2.73271	3.25e-17	6.19e-16	uncharacterized protein LOC18779425 isoform X2 [Prunus persica]
Pav_sc0000026.1_g130.1.mk	0	0	0	0	0.620598	2.18743	1.9106	1.57288	-7.1817	2.72e-07	1.61e-06	PREDICTED: cyclin-U2-1-like isoform X2 [Pyrus x bretschneideri]
Pav_sc0000026.1_g180.1.mk	0.499218	0.32512	0.390443	0.404927	3.50357	3.65177	2.81888	3.32474	-2.83255	1.19e-12	1.41e-11	zinc finger protein ZAT9 [Prunus persica] &gt;gi|1139789132|gb|ONI22559.1| hypothetical protein PRUPE_2G136700 [Prunus persica]
Pav_sc0000026.1_g200.1.mk	20.191	17.7065	19.2823	19.0599	13.3088	9.71766	9.90852	10.9783	1.03917	2.15e-06	1.09e-05	protein transport protein SEC16B homolog [Prunus persica] &gt;gi|1139789134|gb|ONI22561.1| hypothetical protein PRUPE_2G136900 [Prunus persica] &gt;gi|1139789135|gb|ONI22562.1| hypothetical protein PRUPE_2G136900 [Prunus persica]
Pav_sc0000026.1_g420.1.mk	2.58448	2.43801	1.85579	2.29276	4.84065	6.10982	6.83939	5.92995	-1.10332	6.24e-06	2.94e-05	PREDICTED: uncharacterized protein LOC103331713 [Prunus mume]
Pav_sc0000026.1_g470.1.mk	41.2257	32.5641	30.0646	34.6181	12.1879	13.6472	15.9186	13.9179	1.5645	4.77e-15	7.38e-14	scarecrow-like protein 6 [Prunus persica]
Pav_sc0000026.1_g520.1.mk	0.058144	0.052845	0.046596	0.0525283	1.75225	3.52814	7.43445	4.23828	-6.04194	6.61e-09	4.98e-08	PREDICTED: uncharacterized protein LOC103331716 [Prunus mume]
Pav_sc0000026.1_g560.1.br	0	0.133698	0.069578	0.0677587	0.955325	0.606172	0.88093	0.814142	-3.1606	0.0067548	0.0165417	PREDICTED: lipid transfer protein EARLI 1-like [Prunus mume]
Pav_sc0000026.1_g770.1.mk	2.58139	2.28089	1.60271	2.155	7.98663	11.2456	8.34536	9.19252	-1.92439	5.01e-08	3.3e-07	probable LRR receptor-like serine/threonine-protein kinase At4g36180 [Prunus persica] &gt;gi|1139756269|gb|ONH91726.1| hypothetical protein PRUPE_8G133500 [Prunus persica]
Pav_sc0000027.1_g040.1.mk	10.1083	10.6646	5.05059	8.60784	0	0	0	0	9.13968	7.38e-13	8.95e-12	hypothetical protein PRUPE_1G033100 [Prunus persica]
Pav_sc0000027.1_g120.1.mk	7.72839	7.17414	2.99944	5.96732	0.38607	0.632284	0.462696	0.493683	4.17828	1.14e-20	2.83e-19	PREDICTED: cellulose synthase-like protein G2 [Prunus mume]
Pav_sc0000027.1_g130.1.mk	7.72839	7.17414	2.99944	5.96732	0.38607	0.632284	0.462696	0.493683	4.44479	1.55e-18	3.33e-17	hypothetical protein PRUPE_1G033900 [Prunus persica]
Pav_sc0000027.1_g160.1.br	3.80016	3.16593	2.59855	3.18821	0.217573	0.202673	0.126221	0.182156	3.94345	4.49e-22	1.25e-20	PREDICTED: cellulose synthase-like protein G2 isoform X2 [Prunus mume]
Pav_sc0000027.1_g170.1.mk	1.05445	0.75303	0.565297	0.790926	0.158435	0.150023	0.342048	0.216835	1.83727	0.00873994	0.0207152	serine/threonine-protein kinase BLUS1 [Prunus persica] &gt;gi|1139793986|gb|ONI26604.1| hypothetical protein PRUPE_1G034000 [Prunus persica]
Pav_sc0000027.1_g250.1.mk	1.4917	1.74756	8.73213	3.99047	3.57577	1.13385	0.7762	1.82861	1.48912	2.54e-08	1.74e-07	hypothetical protein POPTR_0010s08480g [Populus trichocarpa] &gt;gi|550329376|gb|EEF00811.2| hypothetical protein POPTR_0010s08480g [Populus trichocarpa]
Pav_sc0000027.1_g270.1.mk	11.0128	6.1527	5.27135	7.47894	0.569176	0.526951	0.617382	0.57117	4.00691	3.71e-34	2.23e-32	putative SWI/SNF-related matrix-associated actin-dependent regulator of chromatin subfamily A member 3-like 3 [Prunus persica] &gt;gi|1139793995|gb|ONI26613.1| hypothetical protein PRUPE_1G034800 [Prunus persica]
Pav_sc0000027.1_g340.1.mk	16.503	11.8976	9.60016	12.6669	6.45409	5.85694	6.90486	6.4053	1.24031	1.65e-06	8.53e-06	PREDICTED: 1-aminocyclopropane-1-carboxylate oxidase homolog 1-like [Prunus mume]
Pav_sc0000027.1_g390.1.mk	0.463025	0.821858	0.677757	0.654213	3.45131	3.37212	5.77997	4.20113	-2.11935	1.4e-05	6.19e-05	1-aminocyclopropane-1-carboxylate oxidase homolog 1 [Prunus persica] &gt;gi|1139794014|gb|ONI26632.1| hypothetical protein PRUPE_1G036200 [Prunus persica]
Pav_sc0000027.1_g400.1.mk	0.04569	0.244179	0.055318	0.115062	0	0	0	0	5.37539	0.00197293	0.00556825	1-aminocyclopropane-1-carboxylate oxidase homolog 1 [Prunus persica] &gt;gi|1139794016|gb|ONI26634.1| hypothetical protein PRUPE_1G036400 [Prunus persica]
Pav_sc0000028.1_g020.1.mk	0	0	0	0	0.81508	0.298368	0.776495	0.629981	-5.403	0.000363925	0.00121747	GDSL esterase/lipase At4g16230 [Prunus persica]
Pav_sc0000028.1_g050.1.mk	61.4983	65.8661	69.2318	65.5321	32.4919	38.7904	34.7767	35.353	1.15131	6.22e-12	6.73e-11	PREDICTED: probable enoyl-CoA hydratase 1, peroxisomal isoform X1 [Prunus mume]
Pav_sc0000028.1_g070.1.mk	21.056	16.3098	13.7471	17.0376	14.427	22.7034	45.8808	27.6704	-1.1067	5.26e-06	2.51e-05	PREDICTED: probable protein phosphatase 2C 42 [Prunus mume]
Pav_sc0000028.1_g090.1.mk	189.764	135.604	330.01	218.459	183.178	35.532	33.8555	84.1886	1.63563	0.0195391	0.0415701	calcium-binding protein CML24 [Prunus persica]
Pav_sc0000028.1_g1080.1.mk	0	0.267273	0.262109	0.176461	23.9774	30.343	31.5303	28.6169	-6.94573	5.63e-51	7.31e-49	PREDICTED: probable inactive serine/threonine-protein kinase fnkC isoform X2 [Malus domestica]
Pav_sc0000028.1_g1120.1.br	0.05591	0.331085	0.898675	0.428557	3.54503	3.60353	5.1493	4.09929	-2.74743	0.000163651	0.000587177	uncharacterized protein LOC18793764 [Prunus persica]
Pav_sc0000028.1_g140.1.mk	24.4041	37.0835	52.1933	37.8936	127.226	176.112	249.456	184.265	-1.96239	4.49e-07	2.57e-06	transcription factor bHLH147 [Prunus persica] &gt;gi|1139795363|gb|ONI27981.1| hypothetical protein PRUPE_1G115100 [Prunus persica]
Pav_sc0000028.1_g170.1.mk	61.5244	62.6143	85.3238	69.8208	38.14	29.0621	20.5297	29.2439	1.50765	2.72e-06	1.36e-05	probable WRKY transcription factor 48 [Prunus persica] &gt;gi|1139795360|gb|ONI27978.1| hypothetical protein PRUPE_1G114800 [Prunus persica]
Pav_sc0000028.1_g200.1.mk	1.44478	0.391145	1.59766	1.14453	8.81732	11.2034	9.72755	9.91609	-2.83293	4.84e-10	4.22e-09	cell wall / vacuolar inhibitor of fructosidase 1 [Prunus persica] &gt;gi|1139795354|gb|ONI27972.1| hypothetical protein PRUPE_1G114500 [Prunus persica]
Pav_sc0000028.1_g300.1.mk	99.6339	84.1414	69.9521	84.5758	30.3382	36.6506	43.0346	36.6744	1.47133	7.52e-12	8.04e-11	PREDICTED: galactokinase [Prunus mume]
Pav_sc0000028.1_g310.1.mk	29.2691	28.7478	27.5778	28.5316	57.4066	74.0016	82.9062	71.4381	-1.0704	8.81e-09	6.52e-08	uncharacterized protein LOC18789887 [Prunus persica] &gt;gi|1139795346|gb|ONI27964.1| hypothetical protein PRUPE_1G113900 [Prunus persica] &gt;gi|1139795347|gb|ONI27965.1| hypothetical protein PRUPE_1G113900 [Prunus persica] &gt;gi|1139795348|gb|ONI27966.
Pav_sc0000028.1_g320.1.mk	1.38788	0.215868	0.436763	0.68017	3.50099	3.28198	2.8032	3.19539	-2.13096	0.000884093	0.00271354	PREDICTED: cell wall / vacuolar inhibitor of fructosidase 1 [Prunus mume]
Pav_sc0000028.1_g400.1.br	9.74511	4.90974	10.806	8.48694	0.841761	1.12506	0.686738	0.884519	3.48451	5.17e-09	3.96e-08	desiccation-related protein PCC13-62 [Prunus persica] &gt;gi|1139795333|gb|ONI27951.1| hypothetical protein PRUPE_1G113100 [Prunus persica]
Pav_sc0000028.1_g420.1.mk	14.7268	6.59047	11.9614	11.0929	0.584352	0.732843	0.683487	0.666894	4.9012	3.66e-11	3.64e-10	desiccation-related protein PCC13-62 [Prunus persica] &gt;gi|1139795333|gb|ONI27951.1| hypothetical protein PRUPE_1G113100 [Prunus persica]
Pav_sc0000028.1_g430.1.mk	7.24303	6.75616	7.56272	7.1873	13.6982	22.1301	18.0604	17.9629	-1.08071	1.71e-05	7.45e-05	PREDICTED: uncharacterized protein LOC103323219 [Prunus mume]
Pav_sc0000028.1_g460.1.mk	0.955049	1.03877	0.641127	0.878315	2.02571	3.95674	3.95315	3.31187	-1.66876	0.000495815	0.00161097	PREDICTED: uncharacterized protein LOC103323261 [Prunus mume]
Pav_sc0000028.1_g470.1.mk	11.1603	6.58949	5.17386	7.64121	32.3824	28.2823	27.1806	29.2818	-1.70437	5.15e-08	3.38e-07	hypothetical protein PRUPE_1G112500 [Prunus persica]
Pav_sc0000028.1_g480.1.mk	156.035	141.461	123.983	140.493	72.4992	60.5466	61.618	64.8879	1.35685	6.92e-16	1.16e-14	PREDICTED: beta-glucosidase-like SFR2, chloroplastic [Prunus mume]
Pav_sc0000028.1_g520.1.mk	37.2532	35.9935	37.8821	37.0429	1.21557	0.868583	0.929876	1.00467	5.71881	3.28e-118	3.54e-115	transcription factor MYB108 [Prunus persica] &gt;gi|1139795313|gb|ONI27931.1| hypothetical protein PRUPE_1G111700 [Prunus persica]
Pav_sc0000028.1_g570.1.mk	27.1323	46.7319	34.3351	36.0664	133.959	181.406	208.895	174.753	-2.10628	9.08e-14	1.24e-12	stress-response A/B barrel domain-containing protein HS1 [Prunus persica] &gt;gi|1139795306|gb|ONI27924.1| hypothetical protein PRUPE_1G111200 [Prunus persica] &gt;gi|1139795307|gb|ONI27925.1| hypothetical protein PRUPE_1G111200 [Prunus persica]
Pav_sc0000028.1_g650.1.mk	57.728	96.1359	107.781	87.2151	29.2256	21.5721	19.1415	23.3131	2.16734	7.25e-11	6.94e-10	probable protein phosphatase 2C 13 [Prunus persica] &gt;gi|1139795300|gb|ONI27918.1| hypothetical protein PRUPE_1G110800 [Prunus persica]
Pav_sc0000028.1_g660.1.mk	0.153742	0.512066	0.509703	0.391837	4.96673	4.48455	5.68827	5.04651	-3.38622	6.77e-19	1.49e-17	hydroxyproline O-galactosyltransferase GALT3 [Prunus persica] &gt;gi|1162521817|ref|XP_020411404.1| hydroxyproline O-galactosyltransferase GALT3 [Prunus persica] &gt;gi|1162521819|ref|XP_020411405.1| hydroxyproline O-galactosyltransferase GALT3 [Prunus pe
Pav_sc0000028.1_g670.1.mk	0.065956	0.092875	0.071103	0.0766447	0.20072	0.317587	0.322576	0.280294	-1.68173	0.00159902	0.004615	zinc finger BED domain-containing protein RICESLEEPER 2 [Prunus persica] &gt;gi|1139795290|gb|ONI27908.1| hypothetical protein PRUPE_1G110500 [Prunus persica]
Pav_sc0000028.1_g700.1.mk	1.65048	2.46797	2.51557	2.21134	4.88209	10.109	9.16494	8.05201	-1.65007	2.26e-05	9.58e-05	PREDICTED: polygalacturonase At1g48100 [Prunus mume] &gt;gi|645233645|ref|XP_008223444.1| PREDICTED: polygalacturonase At1g48100 [Prunus mume]
Pav_sc0000028.1_g830.1.mk	0.365757	0.520935	0.283835	0.390175	3.4504	4.13298	3.80243	3.79527	-3.91668	9.47e-18	1.89e-16	PREDICTED: uncharacterized protein LOC103323249 [Prunus mume]
Pav_sc0000028.1_g840.1.mk	0.047525	0.359112	0.108804	0.171814	0.653453	0.747751	0.741152	0.714119	-1.80632	0.0062082	0.0153522	kinesin-like protein KIN-12C isoform X1 [Prunus persica] &gt;gi|1162510752|ref|XP_020422249.1| kinesin-like protein KIN-12C isoform X1 [Prunus persica] &gt;gi|1162510754|ref|XP_020422286.1| kinesin-like protein KIN-12C isoform X1 [Prunus persica] &gt;gi|1
Pav_sc0000028.1_g950.1.mk	0.850584	0.934004	0.411522	0.732037	1.87767	1.94824	2.07936	1.96842	-1.24503	0.00234024	0.00646948	hypothetical protein PRUPE_1G108000 [Prunus persica]
Pav_sc0000029.1_g020.1.mk	0.802988	1.69427	0.949481	1.14891	4.32573	4.93077	5.10775	4.78808	-1.97062	2.65e-12	3.02e-11	PREDICTED: beta-glucosidase 18-like [Prunus mume]
Pav_sc0000029.1_g050.1.mk	0	0.018606	0.060276	0.026294	0.51957	0.371217	0.598702	0.496496	-3.69311	1.41e-05	6.23e-05	PREDICTED: beta-glucosidase 18-like isoform X2 [Prunus mume]
Pav_sc0000029.1_g070.1.mk	614.849	735.239	904.736	751.608	109.961	93.1106	102.036	101.703	3.14449	3.11e-44	3.18e-42	NAC domain-containing protein 72 [Prunus persica] &gt;gi|940815342|gb|ALK27824.1| NAC transcription factor NAC5 [Prunus persica] &gt;gi|1139778655|gb|ONI12842.1| hypothetical protein PRUPE_4G186800 [Prunus persica]
Pav_sc0000029.1_g090.1.mk	8.72135	5.5501	5.64031	6.63725	60.2035	69.5297	63.6902	64.4745	-3.00367	6.34e-34	3.75e-32	hypothetical protein PRUPE_4G187100 [Prunus persica]
Pav_sc0000029.1_g160.1.mk	41.6669	42.8818	66.1698	50.2395	24.3741	5.09711	2.30616	10.5925	2.57646	0.000462901	0.00151475	PREDICTED: uncharacterized protein LOC103326254 [Prunus mume]
Pav_sc0000029.1_g190.1.mk	16.9657	21.1875	13.9076	17.3536	0.585858	0.730474	1.15027	0.822201	4.65462	1.37e-51	1.84e-49	PREDICTED: uncharacterized protein LOC103326256 [Prunus mume]
Pav_sc0000029.1_g200.1.mk	0.693097	0.572843	1.03039	0.765442	8.81047	5.87828	22.2465	12.3117	-3.48847	1.66e-08	1.18e-07	PREDICTED: phytohormone-binding protein-like [Prunus mume]
Pav_sc0000029.1_g220.1.br	0	0	0	0	0.137041	0.312387	0.341789	0.263739	-3.02933	0.0117972	0.0269083	phytohormone-binding protein [Prunus persica] &gt;gi|1139778683|gb|ONI12870.1| hypothetical protein PRUPE_4G188400 [Prunus persica]
Pav_sc0000030.1_g040.1.mk	0.1336	1.20257	1.01339	0.783185	23.6995	35.4783	23.4968	27.5582	-4.72966	8.94e-16	1.48e-14	PREDICTED: probable beta-D-xylosidase 7 [Cucumis sativus] &gt;gi|700207055|gb|KGN62174.1| Periplasmic beta-glucosidase [Cucumis sativus]
Pav_sc0000030.1_g080.1.mk	6.22824	4.90476	4.95571	5.3629	4.26748	1.8497	3.73898	3.28539	1.01167	0.00264059	0.00720287	PREDICTED: uncharacterized protein LOC103332997 isoform X1 [Prunus mume]
Pav_sc0000030.1_g100.1.mk	4.37998	2.76867	3.85038	3.66634	2.13886	2.46512	2.94168	2.51522	1.21932	4.73e-05	0.000188113	PREDICTED: uncharacterized protein LOC103332993 [Prunus mume]
Pav_sc0000030.1_g1030.1.mk	134.395	49.5912	69.0953	84.3606	33.9609	2.46504	18.4573	18.2944	2.44144	0.00156194	0.00452191	nitrate reductase [NADH] [Prunus persica] &gt;gi|14041825|dbj|BAB55002.1| nitrate reductase [Prunus persica] &gt;gi|1043322365|gb|ANS12745.1| nitrate reductase [Prunus persica] &gt;gi|1139802292|gb|ONI34910.1| hypothetical protein PRUPE_1G505400 [Prunus p
Pav_sc0000030.1_g1040.1.mk	122.411	239.85	330.065	230.775	773.37	1077.11	971.642	940.706	-1.75183	1e-05	4.55e-05	probable calcium-binding protein CML29 [Prunus persica] &gt;gi|1139802291|gb|ONI34909.1| hypothetical protein PRUPE_1G505300 [Prunus persica]
Pav_sc0000030.1_g1060.1.mk	46.8863	43.036	40.5391	43.4872	20.1667	19.5354	22.8671	20.8564	1.30409	3.63e-23	1.1e-21	UDP-glycosyltransferase 74E2 [Prunus persica] &gt;gi|1139802289|gb|ONI34907.1| hypothetical protein PRUPE_1G505100 [Prunus persica]
Pav_sc0000030.1_g1070.1.mk	2.36661	1.93725	1.01357	1.77248	0.229783	0.240335	0.568098	0.346072	2.73753	0.000899894	0.00275851	hypothetical protein PRUPE_1G505000 [Prunus persica]
Pav_sc0000030.1_g1090.1.mk	17.1434	17.7061	19.3555	18.0683	42.2015	68.4296	57.383	56.0047	-1.37485	5.14e-08	3.38e-07	30S ribosomal protein S13, chloroplastic [Prunus persica] &gt;gi|1139802285|gb|ONI34903.1| hypothetical protein PRUPE_1G504800 [Prunus persica]
Pav_sc0000030.1_g110.1.mk	12.1358	7.6981	7.74767	9.19385	3.65577	3.57828	4.58224	3.93876	1.4639	8.74e-08	5.55e-07	PREDICTED: 2,3-bisphosphoglycerate-dependent phosphoglycerate mutase-like [Prunus mume]
Pav_sc0000030.1_g1190.1.mk	0	0.218608	0.117705	0.112104	0.639842	0.652084	0.450772	0.580899	-2.12966	0.0106413	0.0245921	serine/threonine-protein kinase mph1 isoform X1 [Prunus persica] &gt;gi|1139802261|gb|ONI34879.1| hypothetical protein PRUPE_1G503700 [Prunus persica]
Pav_sc0000030.1_g1200.1.mk	0	0.028462	0	0.00948733	0.538306	0.273175	0.534729	0.448737	-5.0988	0.000218578	0.000765786	PREDICTED: uncharacterized protein LOC103332917 [Prunus mume]
Pav_sc0000030.1_g1220.1.mk	1.06983	1.22457	1.00486	1.09975	13.2576	14.7938	14.4778	14.1764	-3.76136	1.03e-34	6.3e-33	PREDICTED: uncharacterized protein At1g04910 [Prunus mume]
Pav_sc0000030.1_g1280.1.mk	65.7708	96.8972	73.8565	78.8415	30.7768	47.1161	55.6175	44.5035	1.08307	0.000124494	0.000456635	auxin transporter-like protein 3 [Prunus persica] &gt;gi|1139802252|gb|ONI34870.1| hypothetical protein PRUPE_1G503100 [Prunus persica]
Pav_sc0000030.1_g1340.1.mk	0.839416	0.39501	0.287812	0.507413	18.0362	16.7641	16.1838	16.9947	-4.84923	1.6e-37	1.17e-35	PREDICTED: flavonol synthase/flavanone 3-hydroxylase-like [Prunus mume]
Pav_sc0000030.1_g1380.1.mk	28.3528	20.3536	13.6605	20.789	7.59486	6.48856	10.8889	8.32412	1.58645	7.54e-07	4.16e-06	PREDICTED: DIS3-like exonuclease 2 isoform X1 [Prunus mume]
Pav_sc0000030.1_g140.1.mk	18.477	11.4157	5.71604	11.8696	5.6389	1.54261	4.13968	3.77373	1.87524	0.00105657	0.00318448	uncharacterized protein LOC18791007 [Prunus persica] &gt;gi|1139802432|gb|ONI35050.1| hypothetical protein PRUPE_1G512200 [Prunus persica]
Pav_sc0000030.1_g1530.1.mk	249.623	224.788	247.684	240.699	91.0878	87.6892	114.439	97.7387	1.59331	3.46e-22	9.74e-21	WAT1-related protein At4g08300 [Prunus persica] &gt;gi|1139802196|gb|ONI34814.1| hypothetical protein PRUPE_1G500500 [Prunus persica]
Pav_sc0000030.1_g200.1.mk	45.2234	66.1115	67.2465	59.5271	46.3266	26.4842	24.4816	32.4308	1.06112	0.00207876	0.00583637	sulfate transporter 1.3 isoform X2 [Prunus persica] &gt;gi|1162514914|ref|XP_020423707.1| sulfate transporter 1.3 isoform X2 [Prunus persica] &gt;gi|1162514916|ref|XP_020423713.1| sulfate transporter 1.3 isoform X2 [Prunus persica] &gt;gi|1139802422|gb|ON
Pav_sc0000030.1_g270.1.mk	8.81846	6.35145	12.0763	9.08208	0.274471	1.35244	0.359666	0.662194	4.15782	2.53e-11	2.55e-10	heavy metal-associated isoprenylated plant protein 24 [Prunus persica] &gt;gi|1139802411|gb|ONI35029.1| hypothetical protein PRUPE_1G511200 [Prunus persica]
Pav_sc0000030.1_g520.1.mk	1.64954	1.68156	1.75989	1.697	6.34805	6.08153	6.77265	6.40075	-1.70616	1.95e-24	6.49e-23	early endosome antigen 1 [Prunus persica] &gt;gi|1162520691|ref|XP_020411050.1| early endosome antigen 1 [Prunus persica] &gt;gi|1139802389|gb|ONI35007.1| hypothetical protein PRUPE_1G510000 [Prunus persica] &gt;gi|1139802390|gb|ONI35008.1| hypothetical p
Pav_sc0000030.1_g530.1.br	21.1127	21.1723	25.1589	22.4813	16.0531	7.37166	8.25576	10.5602	1.68018	3.52e-06	1.72e-05	hypothetical protein PRUPE_1G509800 [Prunus persica]
Pav_sc0000030.1_g750.1.mk	26.5195	21.4856	18.9583	22.3211	11.9274	12.6903	13.5369	12.7182	1.03581	1.28e-08	9.29e-08	uncharacterized protein LOC18791151 [Prunus persica] &gt;gi|596287022|ref|XP_007225710.1| uncharacterized protein LOC18791151 [Prunus persica] &gt;gi|1139802359|gb|ONI34977.1| hypothetical protein PRUPE_1G508500 [Prunus persica] &gt;gi|1139802360|gb|ONI34
Pav_sc0000030.1_g760.1.mk	51.5119	64.2981	74.1272	63.3124	212.667	235.114	266.715	238.165	-1.66994	5.08e-14	7.12e-13	PREDICTED: prostatic spermine-binding protein [Prunus mume]
Pav_sc0000030.1_g790.1.mk	91.5889	67.7597	52.4252	70.5913	20.2819	20.4607	18.3811	19.7079	2.071	6.8e-17	1.25e-15	uncharacterized protein LOC18793478 [Prunus persica] &gt;gi|645256433|ref|XP_008233948.1| PREDICTED: uncharacterized protein LOC103332955 [Prunus mume] &gt;gi|1139802336|gb|ONI34954.1| hypothetical protein PRUPE_1G508000 [Prunus persica]
Pav_sc0000030.1_g810.1.mk	0.249173	0.242053	0.567333	0.352853	1.03657	1.18723	0.992173	1.07199	-1.35624	0.019804	0.0420756	RHOMBOID-like protein 8 [Prunus persica] &gt;gi|1139802329|gb|ONI34947.1| hypothetical protein PRUPE_1G507800 [Prunus persica]
Pav_sc0000030.1_g840.1.mk	32.0047	29.0452	23.028	28.026	13.8388	14.9414	14.9893	14.5898	1.73014	7.9e-13	9.55e-12	PREDICTED: serine hydroxymethyltransferase 7-like [Prunus mume]
Pav_sc0000036.1_g140.1.br	0.352844	0.351007	0.539302	0.414384	3.11132	1.72234	1.14178	1.99181	-2.08059	0.00027402	0.000940177	hypothetical protein PRUPE_6G123900 [Prunus persica]
Pav_sc0000037.1_g040.1.mk	4.12267	4.37992	3.61729	4.03996	13.078	16.258	21.0764	16.8041	-1.80688	3.02e-13	3.83e-12	PREDICTED: nudix hydrolase 15, mitochondrial [Prunus mume]
Pav_sc0000037.1_g050.1.mk	30.6794	29.8549	30.6657	30.4	59.5767	110.339	91.5566	87.1574	-1.25847	3.52e-06	1.72e-05	unnamed protein product, partial [Vitis vinifera]
Pav_sc0000037.1_g060.1.mk	3.58817	2.79504	1.90327	2.76216	15.332	14.5812	14.082	14.6651	-2.22118	3.03e-16	5.24e-15	spermidine coumaroyl-CoA acyltransferase [Prunus persica] &gt;gi|1139776433|gb|ONI10620.1| hypothetical protein PRUPE_4G057600 [Prunus persica]
Pav_sc0000037.1_g100.1.mk	3.60794	5.91163	3.05737	4.19232	1.80517	1.81861	1.8838	1.83586	1.40739	4.51e-05	0.000180076	PREDICTED: GDSL esterase/lipase At5g45920 [Prunus mume]
Pav_sc0000037.1_g110.1.mk	17.5655	10.4918	8.70489	12.2541	0.996198	0.712425	0.663246	0.790623	3.73564	6.55e-31	3.24e-29	PREDICTED: pentatricopeptide repeat-containing protein At1g28690, mitochondrial [Prunus mume]
Pav_sc0000037.1_g130.1.mk	0.168598	0.47651	0.373725	0.339611	4.90762	6.601	6.80954	6.10605	-3.76205	1.69e-23	5.22e-22	PREDICTED: malate dehydrogenase, mitochondrial-like [Prunus mume]
Pav_sc0000037.1_g140.1.mk	0.123294	0.268013	0.032361	0.141223	3.7852	3.56014	4.10066	3.81534	-4.6553	5.48e-17	1.02e-15	GDSL esterase/lipase At5g45910-like [Prunus persica] &gt;gi|1139776451|gb|ONI10638.1| hypothetical protein PRUPE_4G059000 [Prunus persica]
Pav_sc0000037.1_g150.1.mk	6.20134	4.43988	4.13144	4.92422	0.951498	1.08268	1.07069	1.03496	2.44897	2.39e-17	4.61e-16	phospholipase A1-IIgamma [Prunus persica] &gt;gi|1139776452|gb|ONI10639.1| hypothetical protein PRUPE_4G059100 [Prunus persica]
Pav_sc0000037.1_g170.1.mk	1.0466	1.92649	1.66823	1.5471	23.1982	16.8696	16.0615	18.7098	-3.4311	9.18e-24	2.9e-22	hypothetical protein PRUPE_4G059400 [Prunus persica] &gt;gi|1139776457|gb|ONI10644.1| hypothetical protein PRUPE_4G059400 [Prunus persica]
Pav_sc0000037.1_g180.1.mk	18.2277	19.2887	19.3531	18.9565	56.2316	97.6971	86.3617	80.0968	-1.79633	2.54e-12	2.89e-11	50S ribosomal protein L34, chloroplastic [Prunus persica] &gt;gi|1139776459|gb|ONI10646.1| hypothetical protein PRUPE_4G059500 [Prunus persica]
Pav_sc0000037.1_g200.1.mk	0	0	0	0	6.77851	10.0501	5.39739	7.40865	-9.60113	1.27e-14	1.89e-13	PREDICTED: zingipain-2-like [Prunus mume]
Pav_sc0000037.1_g250.1.mk	33.7548	27.0113	25.7646	28.8436	18.7383	12.5601	20.5025	17.267	1.00555	5.68e-05	0.000222556	transcription factor bHLH30 [Prunus persica] &gt;gi|1139776464|gb|ONI10651.1| hypothetical protein PRUPE_4G060000 [Prunus persica]
Pav_sc0000037.1_g260.1.mk	30.5605	22.0228	21.4032	24.6622	7.00095	8.10309	8.35759	7.82054	1.92059	1.5e-19	3.47e-18	ubiquitin-like modifier-activating enzyme atg7 [Prunus persica] &gt;gi|1162551222|ref|XP_020417346.1| ubiquitin-like modifier-activating enzyme atg7 [Prunus persica] &gt;gi|1139776469|gb|ONI10656.1| hypothetical protein PRUPE_4G060100 [Prunus persica] &gt
Pav_sc0000037.1_g350.1.mk	0.147611	0.147999	0.116619	0.13741	0.821757	0.46532	0.705881	0.664319	-2.00815	0.00915825	0.0215834	PREDICTED: heavy metal-associated isoprenylated plant protein 27 [Prunus mume]
Pav_sc0000037.1_g360.1.mk	46.8724	36.5324	33.8229	39.0759	19.9264	16.678	17.9864	18.1969	1.34155	5.92e-12	6.42e-11	uncharacterized protein LOC18778991 [Prunus persica] &gt;gi|1139776480|gb|ONI10667.1| hypothetical protein PRUPE_4G060900 [Prunus persica]
Pav_sc0000037.1_g440.1.mk	16.4173	12.8804	16.9553	15.4177	6.2366	7.90526	10.4238	8.18855	1.35403	7.53e-15	1.14e-13	hypothetical protein PRUPE_4G061800 [Prunus persica] &gt;gi|1139776496|gb|ONI10683.1| hypothetical protein PRUPE_4G061800 [Prunus persica]
Pav_sc0000037.1_g470.1.mk	20.2423	16.4983	15.9766	17.5724	15.5937	16.4076	18.6303	16.8772	1.47913	2.74e-06	1.37e-05	PREDICTED: abscisic acid receptor PYL12 [Prunus mume] &gt;gi|1027099268|ref|XP_016648750.1| PREDICTED: abscisic acid receptor PYL12 [Prunus mume] &gt;gi|1027099270|ref|XP_016648751.1| PREDICTED: abscisic acid receptor PYL12 [Prunus mume]
Pav_sc0000037.1_g500.1.mk	1.48078	1.87121	1.23871	1.53023	0.162532	0.233884	0.288414	0.228277	2.87073	6.67e-12	7.19e-11	putative two-component response regulator ARR21 [Prunus persica] &gt;gi|1162551918|ref|XP_020417577.1| putative two-component response regulator ARR21 [Prunus persica] &gt;gi|1162551920|ref|XP_020417578.1| putative two-component response regulator ARR21 [
Pav_sc0000037.1_g530.1.mk	0.258842	2.31144	0.47407	1.01478	19.486	10.2933	3.11961	10.9663	-3.42161	4.83e-05	0.000191837	PREDICTED: transcription factor TGA5 [Prunus mume]
Pav_sc0000037.1_g580.1.mk	77.8257	55.9636	53.7616	62.5169	12.1116	13.0534	14.278	13.1477	2.52203	1.73e-30	8.31e-29	PREDICTED: CBL-interacting serine/threonine-protein kinase 12-like [Prunus mume]
Pav_sc0000038.1_g350.1.mk	0.186233	0.057678	0.101716	0.115209	2.68461	3.58597	6.78852	4.35304	-4.9286	2e-10	1.82e-09	PREDICTED: ethylene-responsive transcription factor ERF034 [Prunus mume]
Pav_sc0000040.1_g050.1.mk	6.24618	5.13518	5.18623	5.52253	4.2588	2.3678	3.19164	3.27275	1.10092	1.53e-05	6.7e-05	PREDICTED: structural maintenance of chromosomes protein 4 [Prunus mume]
Pav_sc0000040.1_g1010.1.mk	21.0377	22.0321	17.4832	20.1843	5.77543	5.38076	10.6269	7.26104	1.73103	1.12e-08	8.16e-08	probable ubiquitin conjugation factor E4 [Prunus persica] &gt;gi|1139785288|gb|ONI19115.1| hypothetical protein PRUPE_3G259400 [Prunus persica]
Pav_sc0000040.1_g1020.1.mk	137.888	112.186	105.47	118.515	19.3031	19.8212	22.1573	20.4272	2.78181	1.56e-67	4.75e-65	uncharacterized membrane protein At3g27390 [Prunus persica] &gt;gi|1139785947|gb|ONI19774.1| hypothetical protein PRUPE_3G297000 [Prunus persica]
Pav_sc0000040.1_g1070.1.mk	8.66164	5.83863	6.16341	6.8879	3.06899	3.92453	3.8228	3.60544	1.23195	3.64e-12	4.06e-11	PREDICTED: cystinosin homolog isoform X3 [Prunus mume]
Pav_sc0000040.1_g120.1.mk	9.95726	23.6125	24.464	19.3446	52.3328	53.734	37.4416	47.8361	-1.0601	0.00818864	0.0195525	probable galactinol--sucrose galactosyltransferase 5 [Prunus persica] &gt;gi|1139785833|gb|ONI19660.1| hypothetical protein PRUPE_3G289900 [Prunus persica]
Pav_sc0000040.1_g260.1.mk	1.49058	2.52182	1.62257	1.87833	5.01834	7.62138	7.99102	6.87691	-1.61379	8.15e-07	4.47e-06	LOB domain-containing protein 25 [Prunus persica] &gt;gi|1139785843|gb|ONI19670.1| hypothetical protein PRUPE_3G290800 [Prunus persica]
Pav_sc0000040.1_g300.1.br	63.2067	56.0579	79.1191	66.1279	22.0883	11.9312	16.1189	16.7128	2.20564	7.96e-27	3.09e-25	PREDICTED: uncharacterized protein LOC103329804 isoform X1 [Prunus mume]
Pav_sc0000040.1_g340.1.mk	63.2067	56.0579	79.1191	66.1279	22.0883	11.9312	16.1189	16.7128	2.42713	4.26e-48	4.97e-46	hypothetical protein PRUPE_3G291300 [Prunus persica]
Pav_sc0000040.1_g440.1.mk	157.085	280.474	426.606	288.055	207.048	115.106	91.7108	137.955	1.35311	0.00466352	0.0119275	hypothetical protein PRUPE_3G292400 [Prunus persica]
Pav_sc0000040.1_g460.1.mk	0.124073	0.154745	0.054526	0.111115	0.470003	0.365643	0.536048	0.457231	-1.72245	0.00527987	0.0133114	uncharacterized protein LOC18782858 [Prunus persica] &gt;gi|1139785873|gb|ONI19700.1| hypothetical protein PRUPE_3G292600 [Prunus persica]
Pav_sc0000040.1_g480.1.mk	337.905	316.632	343.554	332.697	95.3321	98.3978	148.589	114.106	1.82596	5.11e-17	9.52e-16	PREDICTED: putative glucose-6-phosphate 1-epimerase isoform X1 [Prunus mume] &gt;gi|1027102359|ref|XP_016649479.1| PREDICTED: putative glucose-6-phosphate 1-epimerase isoform X1 [Prunus mume]
Pav_sc0000040.1_g640.1.mk	2.15805	3.10837	2.48816	2.58486	11.1808	24.287	20.7545	18.7407	-2.48925	3.76e-10	3.32e-09	GDSL esterase/lipase At5g14450 [Prunus persica] &gt;gi|1139785913|gb|ONI19740.1| hypothetical protein PRUPE_3G294500 [Prunus persica]
Pav_sc0000040.1_g660.1.mk	0.063361	0.035469	0.011369	0.036733	0.735115	0.542043	1.75788	1.01168	-3.70867	4.85e-07	2.76e-06	uridine kinase-like protein 5 isoform X2 [Prunus persica] &gt;gi|1139785917|gb|ONI19744.1| hypothetical protein PRUPE_3G294700 [Prunus persica]
Pav_sc0000040.1_g770.1.mk	33.8353	32.5281	33.1281	33.1638	12.5907	10.6541	10.6468	11.2972	1.72146	8.85e-49	1.05e-46	von Willebrand factor, type A [Corchorus capsularis]
Pav_sc0000040.1_g790.1.mk	156.264	135.593	124.152	138.67	47.769	58.2132	59.5782	55.1868	1.57693	7.2e-20	1.7e-18	PREDICTED: ras-related protein RABB1b [Prunus mume]
Pav_sc0000040.1_g820.1.mk	1.82136	1.26156	1.58337	1.55543	5.28172	9.38008	9.10916	7.92365	-2.09459	9.05e-10	7.61e-09	uncharacterized protein LOC18782832 [Prunus persica] &gt;gi|1139785932|gb|ONI19759.1| hypothetical protein PRUPE_3G295700 [Prunus persica]
Pav_sc0000040.1_g870.1.mk	5.22384	6.64289	6.10776	5.9915	62.725	71.0105	65.8665	66.534	-3.22254	4.38e-70	1.6e-67	protein ABHD17B [Prunus persica] &gt;gi|645248857|ref|XP_008230484.1| PREDICTED: protein ABHD17B [Prunus mume] &gt;gi|1139785936|gb|ONI19763.1| hypothetical protein PRUPE_3G296100 [Prunus persica]
Pav_sc0000042.1_g040.1.mk	35.6107	33.6111	30.2884	33.1701	19.2998	17.1926	24.2179	20.2368	1.0025	2.97e-08	2.01e-07	membrane-anchored ubiquitin-fold protein 3 isoform X1 [Prunus persica] &gt;gi|1139773435|gb|ONI07907.1| hypothetical protein PRUPE_5G146700 [Prunus persica]
Pav_sc0000042.1_g060.1.mk	0.42796	0.174292	0.199788	0.267347	7.557	4.43947	4.48222	5.4929	-4.08879	1.07e-16	1.93e-15	PREDICTED: bidirectional sugar transporter SWEET10 [Prunus mume]
Pav_sc0000042.1_g100.1.mk	0.321126	0.355995	2.37576	1.01763	14.6774	17.4632	23.9921	18.7109	-3.86499	2.05e-09	1.66e-08	NAC domain-containing protein 83 [Prunus persica] &gt;gi|1139773428|gb|ONI07900.1| hypothetical protein PRUPE_5G146100 [Prunus persica]
Pav_sc0000042.1_g150.1.br	0	0	0	0	1.60518	1.27736	1.47963	1.45406	-6.344	2.56e-06	1.29e-05	uncharacterized protein LOC18776624 [Prunus persica] &gt;gi|1139773424|gb|ONI07896.1| hypothetical protein PRUPE_5G145800 [Prunus persica]
Pav_sc0000042.1_g210.1.mk	37.4297	91.497	183.19	104.039	624.119	474.425	790.301	629.615	-2.24132	4.81e-05	0.000190916	hypothetical protein PRUPE_5G145700 [Prunus persica]
Pav_sc0000042.1_g230.1.mk	1.46605	1.94171	1.91317	1.77364	16.1753	16.0108	19.4209	17.2023	-2.87386	6.06e-33	3.34e-31	PREDICTED: uncharacterized protein LOC103338124 [Prunus mume]
Pav_sc0000042.1_g240.1.mk	34.4238	41.8477	46.5939	40.9551	108.29	81.824	123.255	104.456	-1.02668	1.72e-05	7.46e-05	hypothetical protein PRUPE_5G145500 [Prunus persica]
Pav_sc0000042.1_g280.1.mk	3.62707	4.54748	5.71837	4.63097	2.04534	2.2985	3.48267	2.60884	1.04141	0.00228702	0.0063435	CASP-like protein 1F2 [Prunus persica] &gt;gi|1139773409|gb|ONI07881.1| hypothetical protein PRUPE_5G144900 [Prunus persica]
Pav_sc0000042.1_g360.1.mk	0.0371434	0.0536529	0.0496636	0.04682	3.8071	5.14412	4.90972	4.62031	-5.89241	1.54e-19	3.55e-18	transcription factor bHLH137 [Prunus persica] &gt;gi|1139773402|gb|ONI07874.1| hypothetical protein PRUPE_5G144400 [Prunus persica]
Pav_sc0000042.1_g380.1.mk	146.702	258.245	341.455	248.801	64.9144	18.6877	7.96806	30.5234	3.24124	4.05e-06	1.97e-05	mitochondrial phosphate carrier protein 2, mitochondrial [Prunus persica] &gt;gi|1139773400|gb|ONI07872.1| hypothetical protein PRUPE_5G144200 [Prunus persica]
Pav_sc0000042.1_g400.1.br	0.239088	0.81971	0.709883	0.58956	14.1446	20.0999	17.7966	17.347	-4.44954	4.55e-15	7.05e-14	PREDICTED: acyl carrier protein 1, chloroplastic [Prunus mume]
Pav_sc0000042.1_g410.1.mk	41.9188	67.7594	89.0949	66.2577	50.9891	27.3154	28.995	35.7665	1.0985	0.0102121	0.0237122	coiled-coil domain-containing protein SCD2 isoform X1 [Prunus persica] &gt;gi|1139773392|gb|ONI07864.1| hypothetical protein PRUPE_5G143600 [Prunus persica]
Pav_sc0000042.1_g430.1.mk	440.428	245.945	189.706	292.026	60.254	99.2153	95.9693	85.1462	1.17985	0.000767018	0.00238337	PREDICTED: chaperone protein ClpC, chloroplastic [Prunus mume]
Pav_sc0000042.1_g500.1.mk	9.0145	7.92974	9.58273	8.84232	33.5564	34.593	64.3771	44.1755	-2.34874	9.11e-14	1.24e-12	magnesium protoporphyrin IX methyltransferase, chloroplastic [Prunus persica] &gt;gi|1139773372|gb|ONI07844.1| hypothetical protein PRUPE_5G142500 [Prunus persica]
Pav_sc0000042.1_g520.1.mk	0.152782	0.077583	0.194632	0.141666	0.60056	0.522449	0.557239	0.560083	-2.13162	0.0230307	0.047944	centromere protein S [Prunus persica] &gt;gi|645268515|ref|XP_008239563.1| PREDICTED: centromere protein S [Prunus mume] &gt;gi|1139773370|gb|ONI07842.1| hypothetical protein PRUPE_5G142300 [Prunus persica]
Pav_sc0000042.1_g530.1.mk	54.6926	44.5376	53.2181	50.8161	23.4142	19.7869	21.8878	21.6963	1.49255	5.45e-17	1.01e-15	PREDICTED: protein MEI2-like 1 isoform X1 [Prunus mume]
Pav_sc0000042.1_g560.1.mk	28.1305	26.5273	29.1062	27.9213	18.799	10.5714	9.85999	13.0768	1.33033	8.58e-06	3.94e-05	protein BONZAI 1 isoform X1 [Prunus persica] &gt;gi|1139773347|gb|ONI07819.1| hypothetical protein PRUPE_5G141800 [Prunus persica] &gt;gi|1139773348|gb|ONI07820.1| hypothetical protein PRUPE_5G141800 [Prunus persica] &gt;gi|1139773349|gb|ONI07821.1| hypot
Pav_sc0000042.1_g580.1.mk	9.06926	6.11797	6.65484	7.28069	0.0496034	0.406571	0.474534	0.310236	5.39224	4.47e-16	7.59e-15	ethylene-responsive transcription factor ERF113 [Prunus persica] &gt;gi|1139773341|gb|ONI07813.1| hypothetical protein PRUPE_5G141300 [Prunus persica]
Pav_sc0000042.1_g590.1.mk	9.06926	6.11797	6.65484	7.28069	0.0496034	0.406571	0.474534	0.310236	4.96453	0.000683444	0.00214937	ethylene-responsive transcription factor ERF113 [Prunus persica] &gt;gi|1139773341|gb|ONI07813.1| hypothetical protein PRUPE_5G141300 [Prunus persica]
Pav_sc0000042.1_g600.1.mk	14.9793	8.95668	9.56368	11.1665	5.03691	5.10681	7.43832	5.86068	1.21948	6.62e-05	0.000255572	PREDICTED: ethylene-responsive transcription factor ERF114-like [Prunus mume]
Pav_sc0000044.1_g010.1.mk	9.49582	8.25703	7.78356	8.51213	4.18651	4.34043	5.4183	4.64841	1.11808	9.18e-10	7.72e-09	PREDICTED: CSC1-like protein At4g35870 [Pyrus x bretschneideri]
Pav_sc0000044.1_g050.1.mk	0.242826	0.457974	0.368574	0.356458	9.06967	10.2564	21.1943	13.5068	-4.96834	2.04e-22	5.82e-21	PREDICTED: peroxidase 64 [Prunus mume]
Pav_sc0000044.1_g070.1.mk	5.11891	6.92096	3.50903	5.18297	10.3319	16.148	14.8588	13.7796	-1.12224	0.0029419	0.00792652	uncharacterized protein LOC18771086 [Prunus persica] &gt;gi|1139762070|gb|ONH97167.1| hypothetical protein PRUPE_7G173500 [Prunus persica]
Pav_sc0000044.1_g090.1.mk	0	0	0	0	1.07319	0.386937	0.907782	0.789301	-6.54503	4.49e-06	2.16e-05	protein FD isoform X2 [Prunus persica]
Pav_sc0000044.1_g100.1.mk	0	0	0	0	8.0901	7.8601	22.7988	12.9163	-9.01368	1.14e-11	1.19e-10	hypothetical protein PRUPE_7G173200 [Prunus persica]
Pav_sc0000044.1_g1060.1.mk	0.768278	3.40564	1.34157	1.83849	17.9183	22.4201	18.0516	19.4633	-3.25248	1.16e-10	1.09e-09	beta-galactosidase 3 [Prunus persica] &gt;gi|1139761879|gb|ONH96976.1| hypothetical protein PRUPE_7G163100 [Prunus persica] &gt;gi|1139761880|gb|ONH96977.1| hypothetical protein PRUPE_7G163100 [Prunus persica] &gt;gi|1139761881|gb|ONH96978.1| hypothetical
Pav_sc0000044.1_g130.1.mk	0.22086	0.445477	0.131751	0.266029	13.4156	11.4168	17.4754	14.1026	-5.2946	6.61e-35	4.11e-33	protein MID1-COMPLEMENTING ACTIVITY 1 [Prunus persica] &gt;gi|1162571978|ref|XP_020424300.1| protein MID1-COMPLEMENTING ACTIVITY 1 [Prunus persica] &gt;gi|1162571980|ref|XP_020424301.1| protein MID1-COMPLEMENTING ACTIVITY 1 [Prunus persica] &gt;gi|1162571
Pav_sc0000044.1_g150.1.mk	2.74606	1.63262	1.86645	2.08171	5.01339	7.09649	8.08235	6.73074	-1.20536	2.38e-05	0.000100598	PREDICTED: translation factor GUF1 homolog, chloroplastic isoform X2 [Daucus carota subsp. sativus]
Pav_sc0000044.1_g280.1.mk	0.015946	0.01424	0	0.010062	0.055113	0.329892	0.302462	0.229156	-4.17552	0.00225703	0.00626997	hypothetical protein PRUPE_7G171300 [Prunus persica]
Pav_sc0000044.1_g330.1.mk	4.05373	3.75154	2.53455	3.44661	2.31306	1.65946	1.51062	1.82771	1.17033	0.00021123	0.000743181	alpha-mannosidase [Prunus persica] &gt;gi|1139762016|gb|ONH97113.1| hypothetical protein PRUPE_7G170500 [Prunus persica]
Pav_sc0000044.1_g360.1.mk	0.13346	0.244239	0.106941	0.161547	3.29255	2.1508	3.05066	2.83134	-3.94384	4.22e-15	6.56e-14	MLO-like protein 4 [Prunus persica] &gt;gi|1139762011|gb|ONH97108.1| hypothetical protein PRUPE_7G170200 [Prunus persica]
Pav_sc0000044.1_g370.1.mk	18.4405	19.4133	16.3751	18.0763	40.9482	43.2428	41.3809	41.8573	-1.4091	1.52e-18	3.27e-17	receptor homology region, transmembrane domain- and RING domain-containing protein 1 [Prunus persica]
Pav_sc0000044.1_g400.1.mk	2.54951	3.9119	1.98022	2.81388	17.7174	21.7723	30.6248	23.3715	-2.16738	7.54e-06	3.5e-05	PREDICTED: LOW QUALITY PROTEIN: thaumatin-like protein 1 [Prunus mume]
Pav_sc0000044.1_g410.1.mk	0	0	0	0	0	0	0.048978	0.016326	-5.11646	4.09e-05	0.000164885	PREDICTED: LOW QUALITY PROTEIN: thaumatin-like protein 1 [Prunus mume]
Pav_sc0000044.1_g500.1.mk	318.848	197.542	176.79	231.06	44.1254	93.3458	154.035	97.1686	1.53437	0.000892493	0.00273816	PREDICTED: chaperone protein dnaJ 11, chloroplastic [Prunus mume]
Pav_sc0000044.1_g550.1.mk	214.14	131.501	60.4708	135.371	266.73	421.675	367.293	351.9	-1.14329	0.0106924	0.0246786	naringenin 3-dioxygenase [Prunus avium] &gt;gi|758343628|gb|AJO67967.1| flavanone-3-hydroxylase [Prunus avium]
Pav_sc0000044.1_g590.1.mk	0.347134	0.308078	0.374923	0.343378	6.40379	6.18642	11.6911	8.09375	-4.2949	9.79e-19	2.13e-17	WEB family protein At3g51220 [Prunus persica]
Pav_sc0000044.1_g680.1.br	28.0442	18.2917	7.36333	17.8997	0.503685	0.085244	0.104792	0.23124	6.61757	1.32e-14	1.97e-13	auxin-responsive protein SAUR50 [Prunus persica] &gt;gi|1139761955|gb|ONH97052.1| hypothetical protein PRUPE_7G167000 [Prunus persica]
Pav_sc0000044.1_g700.1.mk	8.81007	5.50385	6.31649	6.8768	4.37726	3.22431	1.84019	3.14725	1.30499	0.00205409	0.00577539	zinc finger CCCH domain-containing protein 6 [Prunus persica] &gt;gi|1139761953|gb|ONH97050.1| hypothetical protein PRUPE_7G166800 [Prunus persica]
Pav_sc0000044.1_g750.1.mk	0.0253896	0.19879	0.00999578	0.0780584	1.98304	1.77831	1.54543	1.76893	-4.15694	1.47e-05	6.46e-05	PREDICTED: NAC domain-containing protein 37-like [Prunus mume] &gt;gi|1162569275|ref|XP_020423373.1| NAC domain-containing protein 37 [Prunus persica] &gt;gi|1162569277|ref|XP_020423374.1| NAC domain-containing protein 37 [Prunus persica] &gt;gi|116256927
Pav_sc0000044.1_g810.1.mk	25.4928	21.8942	18.8844	22.0905	10.8869	11.0962	10.2015	10.7282	1.28302	3.64e-12	4.07e-11	PREDICTED: B-box zinc finger protein 19-like [Prunus mume]
Pav_sc0000044.1_g840.1.mk	0.985639	0.62385	0.271663	0.627051	1.28871	4.65548	1.45518	2.46645	-1.67438	0.0172166	0.0373396	fructose-bisphosphate aldolase 1, chloroplastic isoform X1 [Prunus persica] &gt;gi|1139761931|gb|ONH97028.1| hypothetical protein PRUPE_7G165400 [Prunus persica]
Pav_sc0000044.1_g900.1.br	5.31922	4.77726	4.66645	4.92098	2.96984	2.60562	1.47707	2.35084	1.96988	0.0022193	0.00617711	PREDICTED: protein FMP32, mitochondrial [Prunus mume] &gt;gi|645273240|ref|XP_008241783.1| PREDICTED: protein FMP32, mitochondrial [Prunus mume] &gt;gi|1027111844|ref|XP_016651604.1| PREDICTED: protein FMP32, mitochondrial [Prunus mume]
Pav_sc0000044.1_g910.1.mk	6.79121	6.19592	5.08911	6.02541	3.36086	2.76525	3.62857	3.25156	1.09736	2.63e-05	0.000110499	PREDICTED: protein FMP32, mitochondrial-like [Malus domestica]
Pav_sc0000044.1_g970.1.mk	1.2839	1.74798	1.00499	1.34563	6.17279	8.02821	7.35083	7.18394	-2.17155	4.93e-15	7.6e-14	PREDICTED: aldehyde dehydrogenase family 3 member F1 [Prunus mume]
Pav_sc0000045.1_g070.1.mk	104.066	84.9322	78.511	89.1696	27.3091	29.3433	27.6992	28.1172	1.89064	2.97e-31	1.51e-29	glutathione reductase 2 [Prunus avium]
Pav_sc0000045.1_g220.1.mk	5.86611	5.89415	4.35512	5.37179	8.97893	12.1216	11.9425	11.0143	-1.11562	3.25e-10	2.89e-09	putative F-box protein PP2-B12 [Prunus persica] &gt;gi|1139793480|gb|ONI26098.1| hypothetical protein PRUPE_1G003600 [Prunus persica]
Pav_sc0000045.1_g240.1.mk	246.862	234.085	219.83	233.592	76.4975	60.1393	56.8898	64.5089	2.10222	8.9e-28	3.71e-26	3-ketoacyl-CoA thiolase 2, peroxisomal [Prunus persica] &gt;gi|1139793476|gb|ONI26094.1| hypothetical protein PRUPE_1G003300 [Prunus persica]
Pav_sc0000045.1_g260.1.mk	2.63526	5.07152	3.78375	3.83018	12.8335	18.0182	18.019	16.2902	-1.77749	3.19e-09	2.52e-08	PREDICTED: dihydroxy-acid dehydratase, chloroplastic [Prunus mume]
Pav_sc0000045.1_g280.1.mk	69.2422	24.5875	6.25749	33.3624	108.24	156.669	156.898	140.602	-1.57483	0.0209428	0.0441643	PREDICTED: chalcone synthase 1-like [Nelumbo nucifera]
Pav_sc0000045.1_g350.1.mk	69.2422	24.5875	6.25749	33.3624	108.24	156.669	156.898	140.602	-3.58618	5.68e-09	4.32e-08	PREDICTED: chalcone synthase G-like [Nelumbo nucifera]
Pav_sc0000045.1_g360.1.mk	11.4016	11.9669	12.639	12.0025	9.6792	8.97568	5.59234	8.08241	1.07644	0.000116636	0.000430519	uncharacterized protein LOC18790689 [Prunus persica] &gt;gi|1162521980|ref|XP_020411459.1| uncharacterized protein LOC18790689 [Prunus persica] &gt;gi|1139793460|gb|ONI26078.1| hypothetical protein PRUPE_1G002800 [Prunus persica] &gt;gi|1139793461|gb|ONI2
Pav_sc0000045.1_g430.1.mk	183.118	165.714	203.485	184.106	83.3254	52.1115	46.4152	60.6173	1.8485	6.1e-10	5.24e-09	PREDICTED: beta-amyrin 28-oxidase-like [Prunus mume]
Pav_sc0000046.1_g410.1.mk	0	0	0	0	0.202912	0.055655	0.136537	0.131701	-4.27554	0.0222448	0.0465189	zinc finger protein MAGPIE [Prunus persica] &gt;gi|1139783072|gb|ONI16899.1| hypothetical protein PRUPE_3G128100 [Prunus persica]
Pav_sc0000049.1_g070.1.mk	0	0.053758	0.018771	0.0241763	4.75871	1.88562	1.42005	2.68813	-6.696	8.65e-11	8.2e-10	PREDICTED: probable indole-3-acetic acid-amido synthetase GH3.1 [Prunus mume]
Pav_sc0000051.1_g030.1.br	0	0	0	0	1.17281	0.407201	1.08495	0.88832	-4.5295	0.0198357	0.0421345	basic leucine zipper 43 [Prunus persica] &gt;gi|1139785059|gb|ONI18886.1| hypothetical protein PRUPE_3G246000 [Prunus persica]
Pav_sc0000051.1_g060.1.mk	158.408	190.586	185.67	178.221	117.651	97.8188	94.0478	103.173	1.0429	5.19e-08	3.41e-07	PREDICTED: 6-phosphogluconate dehydrogenase, decarboxylating 3 [Prunus mume] &gt;gi|645248519|ref|XP_008230334.1| PREDICTED: 6-phosphogluconate dehydrogenase, decarboxylating 3 [Prunus mume] &gt;gi|1027101817|ref|XP_016649362.1| PREDICTED: 6-phosphoglucon
Pav_sc0000051.1_g100.1.mk	9.25501	3.90653	4.19217	5.78457	0.612109	0.964927	1.94549	1.17418	2.63032	5.9e-07	3.31e-06	hypothetical protein PRUPE_3G245400 [Prunus persica]
Pav_sc0000051.1_g130.1.mk	0.418174	1.42514	1.03297	0.958761	10.39	12.2063	14.7796	12.4586	-3.25423	2.16e-16	3.8e-15	protein NSP-INTERACTING KINASE 1 [Prunus persica] &gt;gi|1139785042|gb|ONI18869.1| hypothetical protein PRUPE_3G244900 [Prunus persica]
Pav_sc0000051.1_g280.1.mk	1113.64	1167.82	940.58	1074.01	398.694	338.088	223.466	320.083	1.98588	1.17e-12	1.39e-11	hypothetical protein CICLE_v10013834mg [Citrus clementina] &gt;gi|557532927|gb|ESR44110.1| hypothetical protein CICLE_v10013834mg [Citrus clementina]
Pav_sc0000051.1_g290.1.mk	39.4926	42.7303	51.5655	44.5961	33.9455	19.6874	23.7678	25.8002	1.01407	0.000542923	0.00174877	PREDICTED: EVI5-like protein [Prunus mume]
Pav_sc0000051.1_g330.1.mk	202.903	151.975	85.4398	146.773	18.3097	3.79925	7.34591	9.81829	4.13287	8.43e-13	1.02e-11	PREDICTED: proline dehydrogenase 2, mitochondrial [Prunus mume]
Pav_sc0000051.1_g340.1.mk	2.20747	6.49918	5.95756	4.88807	0	0	0	0	6.63234	1.41e-06	7.4e-06	stress-induced protein KIN2 [Prunus persica] &gt;gi|1139785022|gb|ONI18849.1| hypothetical protein PRUPE_3G243400 [Prunus persica]
Pav_sc0000051.1_g430.1.mk	0	0	0	0	0.405845	0.42584	1.35099	0.727558	-5.84901	5.22e-05	0.000205994	PREDICTED: protein trichome birefringence-like 19 [Prunus mume]
Pav_sc0000051.1_g450.1.mk	2.86746	3.66347	2.26206	2.931	1.34217	1.32866	1.13766	1.2695	1.38969	3.11e-06	1.54e-05	uncharacterized protein LOC18784304 isoform X1 [Prunus persica] &gt;gi|1139785011|gb|ONI18838.1| hypothetical protein PRUPE_3G242700 [Prunus persica]
Pav_sc0000051.1_g470.1.mk	1.04526	4.53448	3.2182	2.93264	18.3747	19.7335	24.8428	20.9837	-2.60515	1.9e-07	1.15e-06	PREDICTED: protein trichome birefringence-like 19 [Prunus mume]
Pav_sc0000051.1_g660.1.mk	7.82173	6.98062	6.81452	7.20562	4.75014	3.03089	4.31745	4.03283	1.02052	2.86e-06	1.42e-05	isoprenylcysteine alpha-carbonyl methylesterase ICME [Prunus persica] &gt;gi|1139784992|gb|ONI18819.1| hypothetical protein PRUPE_3G241400 [Prunus persica]
Pav_sc0000052.1_g340.1.mk	0.327059	0.680935	0.798244	0.602079	2.30758	2.26912	1.77288	2.11653	-1.56825	0.000257288	0.000887425	1-acyl-sn-glycerol-3-phosphate acyltransferase 3 [Prunus persica] &gt;gi|1139779615|gb|ONI13802.1| hypothetical protein PRUPE_4G245900 [Prunus persica]
Pav_sc0000052.1_g380.1.mk	32.1863	23.1717	22.4997	25.9526	4.34353	3.92603	5.04345	4.43767	2.79844	1e-38	7.62e-37	PREDICTED: xanthine dehydrogenase 1-like [Prunus mume]
Pav_sc0000052.1_g510.1.mk	0	0.046534	0	0.0155113	0.259369	0.199604	0.446114	0.301696	-2.7418	0.0182556	0.0392848	PREDICTED: DNA-binding protein RHL1 [Prunus mume]
Pav_sc0000052.1_g620.1.mk	2.68157	2.84	2.99773	2.83977	7.66471	6.13659	7.59227	7.13119	-1.1132	2.72e-07	1.61e-06	E3 ubiquitin ligase BIG BROTHER [Prunus persica] &gt;gi|1139779594|gb|ONI13781.1| hypothetical protein PRUPE_4G244600 [Prunus persica] &gt;gi|1139779595|gb|ONI13782.1| hypothetical protein PRUPE_4G244600 [Prunus persica] &gt;gi|1139779596|gb|ONI13783.1| h
Pav_sc0000052.1_g680.1.mk	0.542833	14.2666	4.99763	6.60237	181.565	259.994	120.446	187.335	-4.58347	3.86e-08	2.57e-07	fasciclin-like arabinogalactan protein 1 [Prunus persica] &gt;gi|1139779581|gb|ONI13768.1| hypothetical protein PRUPE_4G244100 [Prunus persica]
Pav_sc0000052.1_g850.1.br	13.2474	15.459	13.3334	14.0132	56.1435	57.7411	83.4377	65.7741	-1.8868	1.68e-16	2.97e-15	PREDICTED: nuclear transcription factor Y subunit B-3-like [Prunus mume]
Pav_sc0000052.1_g900.1.mk	0.08486	0.0101755	0.0334097	0.0428151	0.871202	0.599979	1.07085	0.847343	-4.04344	8.37e-05	0.000317797	uncharacterized protein LOC18778955 [Prunus persica] &gt;gi|1139779552|gb|ONI13739.1| hypothetical protein PRUPE_4G242400 [Prunus persica]
Pav_sc0000052.1_g930.1.mk	12.8504	14.4746	10.6301	12.6517	29.3841	44.4623	39.4611	37.7692	-1.16445	6.86e-06	3.21e-05	uncharacterized protein LOC18778362 [Prunus persica] &gt;gi|1139779548|gb|ONI13735.1| hypothetical protein PRUPE_4G242100 [Prunus persica]
Pav_sc0000053.1_g010.1.mk	0.089756	0.221751	0.056256	0.122588	0.387991	0.839092	0.653396	0.626826	-2.0035	0.00757984	0.018283	probable serine/threonine-protein kinase WNK11 [Prunus persica] &gt;gi|1139779401|gb|ONI13588.1| hypothetical protein PRUPE_4G232100 [Prunus persica] &gt;gi|1139779402|gb|ONI13589.1| hypothetical protein PRUPE_4G232100 [Prunus persica]
Pav_sc0000054.1_g070.1.mk	1.14685	0.970268	1.397	1.17137	17.035	7.60389	5.99535	10.2114	-2.85291	1.13e-09	9.41e-09	PREDICTED: uncharacterized WD repeat-containing protein all2124-like [Prunus mume]
Pav_sc0000054.1_g090.1.mk	312.381	458.558	558.813	443.251	355.267	159.072	43.5731	185.971	1.53781	0.0213063	0.0448063	hypothetical protein PRUPE_1G261100 [Prunus persica]
Pav_sc0000054.1_g110.1.mk	116.12	100.237	95.5146	103.957	48.7778	63.9487	64.4334	59.0533	1.01262	2.82e-12	3.19e-11	PREDICTED: uncharacterized protein LOC103343066 [Prunus mume]
Pav_sc0000054.1_g230.1.mk	29.489	32.703	25.913	29.3683	12.0819	13.6096	19.9491	15.2135	1.17015	1.57e-06	8.15e-06	PREDICTED: germin-like protein subfamily 1 member 1 [Prunus mume]
Pav_sc0000054.1_g260.1.mk	54.5727	33.0198	24.598	37.3968	7.6758	8.05869	7.58274	7.77241	2.51153	3.79e-15	5.91e-14	PREDICTED: DExH-box ATP-dependent RNA helicase DExH15 chloroplastic [Prunus mume]
Pav_sc0000054.1_g280.1.mk	0.180261	0.814587	0.148995	0.381281	3.40254	3.95457	5.56552	4.30754	-3.16837	5.08e-07	2.88e-06	TORTIFOLIA1-like protein 4 [Prunus persica] &gt;gi|1139797998|gb|ONI30616.1| hypothetical protein PRUPE_1G262400 [Prunus persica]
Pav_sc0000054.1_g420.1.mk	0	0.127814	0.041777	0.0565303	1.37648	0.466369	0.646729	0.829859	-2.56074	0.0234844	0.0487777	hypothetical protein L484_011011 [Morus notabilis] &gt;gi|587885888|gb|EXB74732.1| hypothetical protein L484_011011 [Morus notabilis]
Pav_sc0000054.1_g430.1.mk	1.89473	2.84278	2.01234	2.24995	8.5675	13.0508	14.6368	12.085	-2.12807	6.9e-13	8.39e-12	PREDICTED: probable inactive receptor kinase At1g27190 [Prunus mume]
Pav_sc0000054.1_g440.1.mk	42.5213	38.2643	34.1875	38.3244	20.8753	23.482	20.7595	21.7056	1.06209	5.25e-10	4.55e-09	uncharacterized protein LOC18788564 [Prunus persica] &gt;gi|1139798004|gb|ONI30622.1| hypothetical protein PRUPE_1G262900 [Prunus persica]
Pav_sc0000054.1_g550.1.mk	22.7864	11.4346	20.8886	18.3699	9.74132	10.4907	9.73873	9.99026	1.15231	0.000670675	0.00211508	PREDICTED: CLAVATA3/ESR (CLE)-related protein 25 [Prunus mume]
Pav_sc0000055.1_g020.1.mk	28.7562	19.7629	18.3405	22.2865	4.00121	2.21065	4.24178	3.48455	2.83711	5.71e-20	1.36e-18	PREDICTED: putative HVA22-like protein g [Prunus mume]
Pav_sc0000055.1_g050.1.mk	0	0	0	0	0.679328	0.157924	0.868699	0.56865	-5.04776	0.00415952	0.0107907	transcription repressor OFP6 [Prunus persica] &gt;gi|1139760856|gb|ONH95953.1| hypothetical protein PRUPE_7G098400 [Prunus persica]
Pav_sc0000055.1_g160.1.mk	8.90885	18.5799	20.0661	15.8516	37.134	48.9661	42.7109	42.937	-1.12986	0.0023149	0.00641012	PREDICTED: 40S ribosomal protein S17-2-like [Prunus mume]
Pav_sc0000055.1_g180.1.br	0.088526	0.057678	0.278702	0.141635	0.550108	2.8019	1.73634	1.69612	-3.22002	0.000404579	0.00134099	secoisolariciresinol dehydrogenase [Prunus persica] &gt;gi|1139760881|gb|ONH95978.1| hypothetical protein PRUPE_7G099500 [Prunus persica]
Pav_sc0000055.1_g190.1.mk	9.30456	7.93462	7.03461	8.09126	4.26247	3.49366	6.0116	4.58924	1.0453	2.7e-05	0.000113238	PREDICTED: IAA-amino acid hydrolase ILR1-like 3 [Prunus mume]
Pav_sc0000055.1_g210.1.mk	0.224428	0.244226	0.151696	0.206783	1.82457	2.13626	2.63813	2.19965	-3.3103	5.42e-28	2.29e-26	PREDICTED: IAA-amino acid hydrolase ILR1-like [Prunus mume]
Pav_sc0000055.1_g220.1.mk	2.59871	3.01908	2.11819	2.57866	6.93823	8.79588	10.4448	8.72632	-1.51886	2.83e-10	2.53e-09	PREDICTED: uncharacterized protein At5g41620 isoform X1 [Prunus mume]
Pav_sc0000055.1_g290.1.mk	0.557966	0.964625	2.22776	1.25012	5.50613	4.19774	4.47824	4.72737	-1.59105	0.00291016	0.0078459	PREDICTED: probable F-box protein At1g60180 [Prunus mume]
Pav_sc0000055.1_g380.1.mk	0.257576	0.327489	0.326773	0.303946	1.01369	0.796024	0.568141	0.792619	-1.19317	0.0120165	0.0273212	mitochondrial fission protein ELM1 isoform X1 [Prunus persica] &gt;gi|1139760902|gb|ONH95999.1| hypothetical protein PRUPE_7G101400 [Prunus persica] &gt;gi|1139760903|gb|ONH96000.1| hypothetical protein PRUPE_7G101400 [Prunus persica]
Pav_sc0000055.1_g450.1.mk	7.05867	5.14954	4.43889	5.54903	18.597	52.7945	45.6388	39.0101	-2.33919	1.52e-08	1.09e-07	uncharacterized protein LOC109950251 [Prunus persica] &gt;gi|1139760919|gb|ONH96016.1| hypothetical protein PRUPE_7G102100 [Prunus persica]
Pav_sc0000055.1_g480.1.mk	2.3561	1.47507	1.52878	1.78665	5.42814	10.5336	5.91522	7.29231	-1.72342	3.52e-05	0.000144223	PREDICTED: uncharacterized protein LOC103341746 [Prunus mume]
Pav_sc0000055.1_g570.1.mk	426.16	364.931	232.673	341.255	19.9593	37.3055	38.1328	31.7992	3.67395	1.71e-26	6.45e-25	hypothetical protein PRUPE_7G103400 [Prunus persica]
Pav_sc0000057.1_g040.1.mk	4.88526	4.97464	4.31973	4.72654	17.5778	13.8558	16.1138	15.8491	-1.50939	5.31e-20	1.27e-18	PREDICTED: SNF2 domain-containing protein CLASSY 1-like [Prunus mume]
Pav_sc0000057.1_g050.1.mk	1.51558	1.99397	1.52297	1.67751	11.9251	6.26835	5.96872	8.05406	-1.9943	1.44e-05	6.35e-05	PREDICTED: abscisic acid receptor PYL4 [Prunus mume]
Pav_sc0000057.1_g060.1.mk	1.87241	2.51937	1.66827	2.02002	13.5938	13.5662	19.5093	15.5564	-3.08005	7.28e-34	4.27e-32	protein trichome birefringence-like 33 [Prunus persica] &gt;gi|1162526467|ref|XP_020413081.1| protein trichome birefringence-like 33 [Prunus persica] &gt;gi|1139791276|gb|ONI24703.1| hypothetical protein PRUPE_2G256600 [Prunus persica]
Pav_sc0000057.1_g070.1.mk	1.87241	2.51937	1.66827	2.02002	13.5938	13.5662	19.5093	15.5564	-1.17863	1.37e-06	7.19e-06	PREDICTED: uncharacterized protein LOC103332832 isoform X1 [Prunus mume]
Pav_sc0000057.1_g110.1.mk	69.6529	72.7975	54.4271	65.6258	201.872	316.842	212.684	243.799	-1.65664	2.51e-10	2.26e-09	PREDICTED: ferritin-3, chloroplastic [Prunus mume]
Pav_sc0000058.1_g160.1.mk	6.79933	5.5178	2.96163	5.09292	30.2707	40.8081	29.7128	33.5972	-1.51158	0.0017962	0.00511901	PREDICTED: glucan endo-1,3-beta-glucosidase, basic isoform-like [Prunus mume]
Pav_sc0000058.1_g200.1.mk	6.79933	5.5178	2.96163	5.09292	30.2707	40.8081	29.7128	33.5972	-1.93689	2.15e-07	1.3e-06	unnamed protein product, partial [Vitis vinifera]
Pav_sc0000058.1_g210.1.mk	0.229631	2.35851	2.45651	1.68155	16.9716	2.63695	9.73426	9.78095	-2.29304	0.0124076	0.0280739	PREDICTED: glucan endo-1,3-beta-glucosidase, basic isoform-like [Prunus mume]
Pav_sc0000058.1_g230.1.mk	190.668	130.519	65.7877	128.992	78.367	76.0574	86.8884	80.4376	1.17255	0.0015103	0.00438594	RecName: Full=Glucan endo-1,3-beta-glucosidase; AltName: Full=(1-&gt;3)-beta-glucan endohydrolase; Short=(1-&gt;3)-beta-glucanase; AltName: Full=Allergen Pru a 2; AltName: Full=Beta-1,3-endoglucanase; AltName: Full=Thaumatin-like protein; Short=TLP; AltNa
Pav_sc0000058.1_g340.1.mk	0.581102	0.519354	0.30229	0.467582	1.54689	3.21106	2.42705	2.395	-2.06499	3.04e-05	0.000125675	PREDICTED: glucan endo-1,3-beta-glucosidase-like [Malus domestica]
Pav_sc0000058.1_g360.1.br	549.966	359.563	237.295	382.275	27.2583	34.2999	23.7715	28.4433	4.13969	1.51e-17	2.96e-16	RecName: Full=Glucan endo-1,3-beta-glucosidase; AltName: Full=(1-&gt;3)-beta-glucan endohydrolase; Short=(1-&gt;3)-beta-glucanase; AltName: Full=Allergen Pru a 2; AltName: Full=Beta-1,3-endoglucanase; AltName: Full=Thaumatin-like protein; Short=TLP; AltNa
Pav_sc0000058.1_g370.1.br	549.966	359.563	237.295	382.275	27.2583	34.2999	23.7715	28.4433	4.35947	8.55e-27	3.31e-25	Chain A, High Resolution Structure Of A Cherry Allergen Pru Av 2
Pav_sc0000058.1_g460.1.mk	0.108254	0.323454	0.115875	0.182528	3.63871	3.79769	3.57261	3.66967	-4.09602	2.58e-22	7.35e-21	PREDICTED: protein IQ-DOMAIN 14 [Prunus mume]
Pav_sc0000061.1_g030.1.mk	240.365	183.254	176.638	200.085	54.1654	82.9816	76.9227	71.3566	1.55217	2.39e-15	3.81e-14	HAD-like domain-containing protein [Cynara cardunculus var. scolymus]
Pav_sc0000062.1_g050.1.mk	2.64724	2.68531	2.51393	2.61549	2.32872	1.32806	1.35901	1.67193	1.12584	9.38e-06	4.28e-05	PREDICTED: probable serine/threonine-protein kinase At5g41260 [Prunus mume]
Pav_sc0000062.1_g160.1.mk	22.6405	60.0011	33.8199	38.8205	155.657	234.192	275.447	221.766	-2.24837	2.58e-08	1.76e-07	hypothetical protein DCAR_024042 [Daucus carota subsp. sativus]
Pav_sc0000062.1_g210.1.br	0.644362	0.496052	0.702992	0.614468	1.11862	1.46032	2.18173	1.58689	-1.13015	0.00557831	0.0139772	uncharacterized protein LOC18775593 [Prunus persica] &gt;gi|1162565986|ref|XP_020422300.1| uncharacterized protein LOC18775593 [Prunus persica] &gt;gi|1139765275|gb|ONI00038.1| hypothetical protein PRUPE_6G064300 [Prunus persica]
Pav_sc0000062.1_g220.1.mk	0.038326	0.022868	0.057649	0.0396143	0.394331	0.278287	0.345175	0.339264	-2.55101	0.000762783	0.00237158	uncharacterized protein LOC18772136 [Prunus persica] &gt;gi|1139765273|gb|ONI00036.1| hypothetical protein PRUPE_6G064100 [Prunus persica]
Pav_sc0000062.1_g230.1.mk	0.0446881	0.389189	0.449372	0.294417	2.79424	2.72823	4.29383	3.2721	-2.84869	2.19e-06	1.11e-05	PREDICTED: uncharacterized protein LOC103320235 isoform X2 [Prunus mume]
Pav_sc0000062.1_g250.1.mk	0.305763	0.319301	0.952072	0.525712	2.54161	2.4167	3.97935	2.97922	-2.28431	1.57e-05	6.87e-05	PREDICTED: uncharacterized protein LOC103321024 [Prunus mume]
Pav_sc0000062.1_g260.1.br	0.899025	2.50678	4.67652	2.69411	8.62258	8.90952	13.3939	10.3087	-1.56026	0.00677798	0.01659	uncharacterized protein LOC18775236 [Prunus persica] &gt;gi|1139765267|gb|ONI00030.1| hypothetical protein PRUPE_6G063700 [Prunus persica]
Pav_sc0000062.1_g310.1.mk	2.79122	4.3587	4.62453	3.92482	8.98601	9.85576	11.1148	9.98554	-1.16235	4.98e-06	2.38e-05	PREDICTED: uncharacterized protein LOC103320274 [Prunus mume]
Pav_sc0000062.1_g390.1.mk	0.906036	2.85182	1.32685	1.6949	14.2491	19.7454	12.8548	15.6165	-2.97901	1.36e-11	1.41e-10	IRK-interacting protein [Prunus persica] &gt;gi|1139765258|gb|ONI00021.1| hypothetical protein PRUPE_6G063100 [Prunus persica]
Pav_sc0000062.1_g400.1.mk	756.986	768.162	715.867	747.005	393.162	412.033	392.079	399.091	1.1474	1.5e-23	4.67e-22	hypothetical protein PRUPE_6G063000 [Prunus persica]
Pav_sc0000062.1_g460.1.mk	19.3894	17.4001	13.5039	16.7645	35.3452	46.2217	37.478	39.6816	-1.01302	5.87e-06	2.77e-05	PREDICTED: alpha-glucan phosphorylase, H isozyme [Prunus mume]
Pav_sc0000062.1_g490.1.mk	1.57683	2.3412	2.32215	2.08006	5.96691	7.77374	11.586	8.44222	-1.77537	8.47e-07	4.63e-06	UPF0503 protein At3g09070, chloroplastic [Prunus persica] &gt;gi|1139765235|gb|ONH99997.1| hypothetical protein PRUPE_6G061700 [Prunus persica]
Pav_sc0000062.1_g510.1.mk	59.5089	36.187	23.2833	39.6597	16.8844	12.8807	15.9493	15.2381	1.6185	6.92e-06	3.23e-05	PREDICTED: protein NRT1/ PTR FAMILY 8.2-like [Prunus mume]
Pav_sc0000062.1_g530.1.mk	0	0.069367	0	0.0231223	2.81852	1.79649	6.65926	3.75809	-6.69271	2.11e-08	1.47e-07	uncharacterized protein A4U43_C08F30650 [Asparagus officinalis]
Pav_sc0000062.1_g590.1.mk	18.744	17.1738	14.7054	16.8744	38.4721	38.431	47.931	41.6114	-1.04449	2.91e-10	2.59e-09	PREDICTED: transcription factor DIVARICATA [Prunus mume]
Pav_sc0000063.1_g040.1.mk	81.8008	76.3027	62.0738	73.3924	40.123	32.0174	30.5021	34.2142	1.34051	7.98e-11	7.58e-10	PREDICTED: exocyst complex component EXO70B1 [Prunus mume] &gt;gi|1162557616|ref|XP_007209880.2| exocyst complex component EXO70B1 [Prunus persica] &gt;gi|1139773518|gb|ONI07990.1| hypothetical protein PRUPE_5G151900 [Prunus persica]
Pav_sc0000063.1_g070.1.mk	0.746567	3.2481	2.07373	2.0228	0.298069	0.170732	0.067403	0.178735	3.83707	6.94e-08	4.47e-07	cytochrome P450 94B3 [Prunus persica] &gt;gi|1139773522|gb|ONI07994.1| hypothetical protein PRUPE_5G152200 [Prunus persica]
Pav_sc0000063.1_g090.1.mk	0.829201	5.24412	4.77628	3.61653	14.7207	21.6221	21.6829	19.3419	-2.14054	0.000342917	0.00115462	PREDICTED: 60S ribosomal protein L17-2 [Prunus mume]
Pav_sc0000063.1_g120.1.mk	41.9769	29.8865	34.6228	35.4954	17.3608	17.2412	16.4114	17.0045	1.39187	6.74e-11	6.51e-10	PREDICTED: ribonuclease J isoform X2 [Prunus mume]
Pav_sc0000063.1_g130.1.mk	4.46714	6.87181	5.29086	5.54327	12.7273	13.1283	16.1878	14.0145	-1.2359	9.72e-07	5.25e-06	cycloeucalenol cycloisomerase isoform X2 [Prunus persica] &gt;gi|1139773534|gb|ONI08006.1| hypothetical protein PRUPE_5G152900 [Prunus persica]
Pav_sc0000063.1_g140.1.mk	3.41014	4.53328	4.81561	4.25301	17.6681	20.2729	20.4762	19.4724	-1.83479	7.89e-19	1.73e-17	PREDICTED: argininosuccinate synthase, chloroplastic [Prunus mume]
Pav_sc0000063.1_g170.1.mk	0.29707	0.073225	0.226876	0.199057	0.870595	1.4134	1.06505	1.11635	-2.05722	1.62e-06	8.38e-06	probable inactive leucine-rich repeat receptor-like protein kinase At3g03770 [Prunus persica] &gt;gi|1139773543|gb|ONI08015.1| hypothetical protein PRUPE_5G153400 [Prunus persica] &gt;gi|1139773544|gb|ONI08016.1| hypothetical protein PRUPE_5G153400 [Prunu
Pav_sc0000063.1_g210.1.mk	0.121926	0.117507	0.071121	0.103518	0.463642	0.353303	0.402361	0.406435	-1.72421	0.0117877	0.0268929	uncharacterized protein At1g04910 [Prunus persica] &gt;gi|1139773552|gb|ONI08024.1| hypothetical protein PRUPE_5G153800 [Prunus persica]
Pav_sc0000064.1_g010.1.br	21.0241	11.8551	10.5809	14.4867	7.48297	7.31222	7.6593	7.48483	2.54355	1.73e-11	1.78e-10	PREDICTED: UDP-glycosyltransferase 73C3-like [Prunus mume]
Pav_sc0000064.1_g020.1.br	21.0241	11.8551	10.5809	14.4867	7.48297	7.31222	7.6593	7.48483	1.59622	8.07e-05	0.000306776	PREDICTED: UDP-glycosyltransferase 73C6-like [Prunus mume] &gt;gi|1027113592|ref|XP_016651960.1| PREDICTED: UDP-glycosyltransferase 73C6-like [Prunus mume]
Pav_sc0000064.1_g030.1.br	51.2899	26.7195	20.2856	32.765	0.201567	0.037453	0.091971	0.11033	8.4058	4.04e-39	3.14e-37	PREDICTED: UDP-glycosyltransferase 73C1-like [Prunus mume]
Pav_sc0000064.1_g040.1.br	1.82172	0.410281	0.666102	0.966034	0.343859	0.043097	0.161799	0.182918	2.67124	0.00329272	0.00876122	PREDICTED: UDP-glycosyltransferase 73C1-like [Prunus mume]
Pav_sc0000064.1_g060.1.br	0.310346	0.089141	0.039266	0.146251	0	0	0	0	5.47158	0.00162809	0.00468948	PREDICTED: UDP-glycosyltransferase 73C3-like [Prunus mume]
Pav_sc0000064.1_g080.1.mk	119.108	49.653	8.63391	59.1316	6.60481	19.1056	3.75984	9.82341	2.80701	0.000926607	0.00283314	PREDICTED: thaumatin-like protein 1b [Pyrus x bretschneideri]
Pav_sc0000064.1_g100.1.mk	6.69434	7.18885	5.58766	6.49028	11.8381	13.881	15.0215	13.5802	-1.11776	1.7e-08	1.21e-07	protein fluG [Prunus persica] &gt;gi|1139761283|gb|ONH96380.1| hypothetical protein PRUPE_7G124800 [Prunus persica]
Pav_sc0000065.1_g010.1.mk	116.619	123.034	125.089	121.581	55.6976	36.7762	32.5029	41.6589	1.64678	4.86e-09	3.73e-08	autophagy-related protein 8i [Malus domestica]
Pav_sc0000065.1_g100.1.mk	2.24771	2.45872	1.85499	2.18714	13.0914	9.38131	15.949	12.8072	-2.2859	5.32e-19	1.18e-17	probable receptor-like protein kinase At5g18500 [Prunus persica] &gt;gi|1139795199|gb|ONI27817.1| hypothetical protein PRUPE_1G106300 [Prunus persica] &gt;gi|1139795200|gb|ONI27818.1| hypothetical protein PRUPE_1G106300 [Prunus persica]
Pav_sc0000065.1_g160.1.mk	1.19055	0.33205	0.586389	0.702996	1.64659	2.18387	2.53509	2.12185	-1.4659	0.00451123	0.011593	PREDICTED: pentatricopeptide repeat-containing protein At5g66520-like [Prunus mume]
Pav_sc0000065.1_g200.1.mk	139.422	116.116	124.158	126.565	37.2937	26.0265	28.5315	30.6172	2.30671	2.67e-25	9.4e-24	hypothetical protein CISIN_1g011868mg [Citrus sinensis]
Pav_sc0000065.1_g210.1.mk	5.21206	4.49554	7.09985	5.60248	1.49863	2.45384	3.33399	2.42882	1.42785	0.000179509	0.000640725	late embryogenesis abundant protein D-29 [Prunus persica] &gt;gi|1139795177|gb|ONI27795.1| hypothetical protein PRUPE_1G104900 [Prunus persica]
Pav_sc0000065.1_g250.1.br	10.5522	7.99681	9.49722	9.34876	1.49387	0.685785	0.748063	0.975905	3.74597	1.26e-11	1.31e-10	PREDICTED: ABC transporter B family member 4-like [Prunus mume]
Pav_sc0000065.1_g260.1.mk	10.5522	7.99681	9.49722	9.34876	1.49387	0.685785	0.748063	0.975905	3.36857	7.37e-31	3.64e-29	ABC transporter B family member 11 [Prunus persica] &gt;gi|1162518409|ref|XP_020410328.1| ABC transporter B family member 11 [Prunus persica] &gt;gi|1162518412|ref|XP_020410329.1| ABC transporter B family member 11 [Prunus persica] &gt;gi|1162518414|ref|X
Pav_sc0000065.1_g290.1.mk	2.01156	2.58348	2.37618	2.32374	10.2859	7.13712	7.54998	8.32434	-1.28897	0.00242631	0.00668257	PREDICTED: cytosolic purine 5&apos;-nucleotidase-like [Prunus mume]
Pav_sc0000065.1_g360.1.br	10.5522	7.99681	9.49722	9.34876	1.49387	0.685785	0.748063	0.975905	1.63524	0.0113725	0.0260531	PREDICTED: ABC transporter B family member 4-like [Prunus mume]
Pav_sc0000065.1_g390.1.br	10.5522	7.99681	9.49722	9.34876	1.49387	0.685785	0.748063	0.975905	3.03372	1.75e-11	1.8e-10	PREDICTED: ABC transporter B family member 4-like [Prunus mume]
Pav_sc0000065.1_g400.1.mk	5.49493	5.5869	3.70382	4.92855	20.2362	17.1427	23.9422	20.4404	-1.78953	3.06e-15	4.83e-14	protein CHUP1, chloroplastic [Prunus persica] &gt;gi|1162520929|ref|XP_020411125.1| protein CHUP1, chloroplastic [Prunus persica] &gt;gi|1139795135|gb|ONI27753.1| hypothetical protein PRUPE_1G103700 [Prunus persica] &gt;gi|1139795136|gb|ONI27754.1| hypoth
Pav_sc0000065.1_g470.1.mk	0.285716	0.467598	0.524625	0.42598	58.2807	70.9446	56.342	61.8557	-6.61219	1.14e-96	7.92e-94	uncharacterized protein LOC18789995 [Prunus persica]
Pav_sc0000065.1_g590.1.mk	26.4021	19.9019	18.4697	21.5913	12.3414	8.9086	10.5821	10.6107	1.37345	2.22e-09	1.78e-08	autophagy-related protein 11 [Prunus persica] &gt;gi|1139795114|gb|ONI27732.1| hypothetical protein PRUPE_1G102400 [Prunus persica]
Pav_sc0000065.1_g600.1.mk	17.2168	34.491	25.7579	25.8219	10.928	9.89262	9.17628	9.99896	1.63483	1.54e-08	1.1e-07	PREDICTED: uncharacterized protein LOC103323388 isoform X1 [Prunus mume]
Pav_sc0000065.1_g660.1.mk	3.83989	3.88692	5.45563	4.39415	12.9335	11.6892	11.8751	12.1659	-1.22553	1.59e-07	9.75e-07	PREDICTED: protein TSS [Prunus mume] &gt;gi|1027094775|ref|XP_016647687.1| PREDICTED: protein TSS [Prunus mume]
Pav_sc0000065.1_g740.1.mk	0.051167	0.045692	0	0.0322863	18.725	17.9075	14.5078	17.0468	-8.29816	2.64e-21	6.91e-20	gamma-glutamyl peptidase 5 [Prunus persica] &gt;gi|1139795099|gb|ONI27717.1| hypothetical protein PRUPE_1G101400 [Prunus persica]
Pav_sc0000065.1_g780.1.br	1.85907	0.497427	1.45548	1.27066	0.642644	0.37844	0.165568	0.395551	2.02156	0.0201547	0.0427069	PREDICTED: UDP-glycosyltransferase 71A16-like [Prunus mume]
Pav_sc0000067.1_g080.1.mk	0.157144	0.387953	0.240748	0.261948	7.69143	14.9372	10.2403	10.9563	-5.2558	1.45e-28	6.32e-27	Inactive protein kinase [Gossypium arboreum]
Pav_sc0000067.1_g270.1.br	10.6263	11.917	13.6664	12.0699	9.95491	8.28182	6.73368	8.32347	1.82713	9e-05	0.000339554	hypothetical protein PRUPE_3G114200 [Prunus persica]
Pav_sc0000067.1_g530.1.mk	0.049698	0.072783	0.039132	0.053871	1.20213	2.69328	1.61403	1.83648	-4.73872	4.73e-06	2.27e-05	protein LIGHT-DEPENDENT SHORT HYPOCOTYLS 10 [Prunus persica] &gt;gi|645245884|ref|XP_008229093.1| PREDICTED: protein LIGHT-DEPENDENT SHORT HYPOCOTYLS 10 [Prunus mume] &gt;gi|1139782907|gb|ONI16734.1| hypothetical protein PRUPE_3G118100 [Prunus persica] &g
Pav_sc0000067.1_g570.1.mk	94.541	66.174	62.2444	74.3198	38.4132	37.0722	49.9019	41.7958	1.08133	2.15e-06	1.09e-05	phosphoenolpyruvate carboxylase 2 [Prunus sibirica]
Pav_sc0000067.1_g700.1.mk	0	1.88273	0.173113	0.68528	27.41	42.3255	39.7778	36.5044	-5.43954	0.000735956	0.00229877	PREDICTED: trans-resveratrol di-O-methyltransferase-like [Prunus mume]
Pav_sc0000067.1_g710.1.mk	0	0.214976	0.015805	0.076927	13.9552	21.9169	21.7864	19.2195	-7.68125	5.96e-28	2.51e-26	PREDICTED: trans-resveratrol di-O-methyltransferase-like [Prunus mume]
Pav_sc0000069.1_g050.1.mk	0.882171	1.53111	1.64695	1.35341	2.84408	4.87788	6.34704	4.68967	-1.44235	0.00163771	0.00471594	transcription factor MYB114 [Prunus persica] &gt;gi|1139800468|gb|ONI33086.1| hypothetical protein PRUPE_1G404700 [Prunus persica]
Pav_sc0000069.1_g070.1.mk	1.15704	1.82936	1.43165	1.47268	4.78715	4.45349	4.91685	4.71916	-1.43988	1.1e-08	8.04e-08	trihelix transcription factor GTL2 [Prunus persica] &gt;gi|1162510595|ref|XP_020416293.1| trihelix transcription factor GTL2 [Prunus persica] &gt;gi|1162510597|ref|XP_020416331.1| trihelix transcription factor GTL2 [Prunus persica] &gt;gi|1139800472|gb|ON
Pav_sc0000069.1_g120.1.mk	0.443894	0.293359	0.0395299	0.258928	1.22334	1.21445	1.10304	1.18028	-2.13422	0.00938302	0.022048	PREDICTED: transcription factor WER-like [Prunus mume]
Pav_sc0000069.1_g130.1.mk	5.77087	4.24926	1.51599	3.84537	38.2562	45.4482	42.8908	42.1984	-3.38036	1.54e-12	1.8e-11	transcription factor MYB6 [Prunus persica] &gt;gi|1139800478|gb|ONI33096.1| hypothetical protein PRUPE_1G405400 [Prunus persica]
Pav_sc0000069.1_g160.1.mk	1.44213	1.80471	2.56326	1.9367	9.77082	13.4385	14.3149	12.5081	-2.42506	1.14e-13	1.53e-12	NAD(P)H-quinone oxidoreductase subunit U, chloroplastic [Prunus persica] &gt;gi|1139800482|gb|ONI33100.1| hypothetical protein PRUPE_1G405600 [Prunus persica]
Pav_sc0000069.1_g180.1.mk	0.670357	1.0521	0.705375	0.809279	11.871	10.5567	9.47254	10.6334	-3.46299	1.05e-28	4.63e-27	thermospermine synthase ACAULIS5 [Prunus persica] &gt;gi|645227514|ref|XP_008220555.1| PREDICTED: thermospermine synthase ACAULIS5 [Prunus mume] &gt;gi|1139800488|gb|ONI33106.1| hypothetical protein PRUPE_1G405900 [Prunus persica]
Pav_sc0000069.1_g190.1.mk	5.09391	4.19313	4.3976	4.56155	17.1835	30.891	28.2615	25.4453	-1.95726	1.59e-17	3.11e-16	PREDICTED: mechanosensitive ion channel protein 10-like [Prunus mume]
Pav_sc0000069.1_g260.1.mk	5.69856	5.47777	3.69405	4.95679	13.3803	18.0403	22.9801	18.1335	-1.62758	1.28e-08	9.26e-08	solute carrier family 25 member 44 [Prunus persica] &gt;gi|1139800504|gb|ONI33122.1| hypothetical protein PRUPE_1G406900 [Prunus persica]
Pav_sc0000069.1_g330.1.mk	1.7932	1.2154	1.42049	1.47636	15.6816	11.0569	6.98271	11.2404	-2.60917	9.34e-10	7.85e-09	probable WRKY transcription factor 50 [Prunus persica] &gt;gi|1139800510|gb|ONI33128.1| hypothetical protein PRUPE_1G407500 [Prunus persica]
Pav_sc0000069.1_g350.1.mk	19.7318	18.539	14.6357	17.6355	47.6884	81.6243	71.5682	66.9603	-1.68895	1.69e-10	1.56e-09	(S)-coclaurine N-methyltransferase [Prunus persica] &gt;gi|1139800515|gb|ONI33133.1| hypothetical protein PRUPE_1G407700 [Prunus persica]
Pav_sc0000069.1_g370.1.mk	0.583964	0	0.031905	0.20529	0.759125	1.12802	0.930548	0.939232	-2.52168	0.0174659	0.0377967	(S)-coclaurine N-methyltransferase [Prunus persica] &gt;gi|1139800515|gb|ONI33133.1| hypothetical protein PRUPE_1G407700 [Prunus persica]
Pav_sc0000069.1_g480.1.mk	15.2369	11.0576	8.70658	11.667	6.01876	6.07441	6.94102	6.34473	1.05448	6.56e-05	0.000253478	uncharacterized protein LOC18789185 [Prunus persica] &gt;gi|1139800545|gb|ONI33163.1| hypothetical protein PRUPE_1G409100 [Prunus persica]
Pav_sc0000069.1_g530.1.mk	4.19082	2.91967	1.74954	2.95335	9.12035	9.27661	10.6027	9.66655	-1.46805	1.11e-05	4.96e-05	PREDICTED: cytokinin riboside 5&apos;-monophosphate phosphoribohydrolase LOG8 isoform X2 [Prunus mume] &gt;gi|1139800552|gb|ONI33170.1| hypothetical protein PRUPE_1G409400 [Prunus persica] &gt;gi|1139800553|gb|ONI33171.1| hypothetical protein PRUPE_1G4094
Pav_sc0000069.1_g560.1.br	10.6578	10.3452	11.283	10.762	52.3828	34.7571	17.5357	34.8919	-1.48718	0.000332659	0.00112315	IQ domain-containing protein IQM1 [Prunus persica] &gt;gi|1139800561|gb|ONI33179.1| hypothetical protein PRUPE_1G409800 [Prunus persica]
Pav_sc0000069.1_g580.1.mk	0	0	0	0	0.525937	0.015275	0.128289	0.223167	-6.07946	0.00158153	0.00457125	cytochrome P450 711A1 [Prunus persica]
Pav_sc0000069.1_g620.1.mk	22.2073	25.9398	22.483	23.5434	14.4906	10.4265	12.8784	12.5985	1.15086	1.6e-08	1.14e-07	PREDICTED: cytochrome P450 711A1-like isoform X1 [Prunus mume]
Pav_sc0000069.1_g640.1.mk	12.5021	6.48144	4.20616	7.72991	5.03968	0.663148	1.91367	2.53883	1.79324	0.0207875	0.0438625	hypothetical protein PRUPE_1G410500 [Prunus persica]
Pav_sc0000069.1_g690.1.mk	1.43061	1.45654	0.379167	1.08877	4.60187	10.059	10.488	8.38295	-2.70616	6.74e-06	3.15e-05	PREDICTED: acyl-lipid (9-3)-desaturase-like [Prunus mume]
Pav_sc0000069.1_g720.1.mk	0.801103	2.0736	2.80106	1.89192	66.9505	76.0222	55.2255	66.0661	-4.86759	3.15e-24	1.03e-22	NDR1/HIN1-like protein 2 [Prunus persica] &gt;gi|1139800594|gb|ONI33212.1| hypothetical protein PRUPE_1G411400 [Prunus persica]
Pav_sc0000069.1_g740.1.mk	6.67399	4.40147	2.51293	4.52946	14.1879	0.954296	19.3288	11.4903	-1.73545	2.04e-06	1.04e-05	PREDICTED: uncharacterized protein LOC103320559 [Prunus mume]
Pav_sc0000069.1_g770.1.br	1.01508	0.66253	0.798786	0.825465	0.558406	0.495422	0.284195	0.446008	1.12078	0.00223101	0.00620569	PREDICTED: disease resistance protein TAO1-like [Prunus mume]
Pav_sc0000069.1_g820.1.mk	0.105866	0	0.080302	0.062056	0.811443	0.919536	0.679029	0.803336	-3.61378	0.00477529	0.0121845	uncharacterized protein LOC18789792 [Prunus persica] &gt;gi|1139800611|gb|ONI33229.1| hypothetical protein PRUPE_1G411900 [Prunus persica]
Pav_sc0000069.1_g830.1.mk	0.915631	0.644537	0.326695	0.628954	1.43163	2.61517	2.35736	2.13472	-1.50219	0.00440567	0.0113488	GATA transcription factor 21 [Prunus persica] &gt;gi|1162512276|ref|XP_020415700.1| GATA transcription factor 21 [Prunus persica] &gt;gi|1139800612|gb|ONI33230.1| hypothetical protein PRUPE_1G412000 [Prunus persica]
Pav_sc0000069.1_g840.1.mk	21.2785	16.8222	17.7245	18.6084	70.025	87.1597	97.6546	84.9464	-1.94473	7.71e-22	2.11e-20	glycine dehydrogenase (decarboxylating), mitochondrial [Prunus persica] &gt;gi|1139800613|gb|ONI33231.1| hypothetical protein PRUPE_1G412100 [Prunus persica]
Pav_sc0000069.1_g910.1.mk	40.6066	25.4432	13.4537	26.5011	5.65416	7.21244	9.46101	7.44254	2.04031	2.22e-06	1.13e-05	calcineurin B-like protein 10 isoform X2 [Prunus persica] &gt;gi|1139800635|gb|ONI33253.1| hypothetical protein PRUPE_1G412900 [Prunus persica]
Pav_sc0000070.1_g010.1.mk	0.020339	0.133554	0.080074	0.077989	1.63239	1.49522	1.64322	1.59028	-3.23515	9.72e-10	8.14e-09	PREDICTED: uncharacterized protein LOC103325102 [Prunus mume] &gt;gi|645237968|ref|XP_008225456.1| PREDICTED: uncharacterized protein LOC103325102 [Prunus mume]
Pav_sc0000071.1_g040.1.mk	33.279	19.2583	15.9783	22.8386	7.10666	7.90082	8.95673	7.98807	1.73476	6.46e-08	4.18e-07	uncharacterized protein LOC18769319 [Prunus persica] &gt;gi|1139761340|gb|ONH96437.1| hypothetical protein PRUPE_7G128900 [Prunus persica]
Pav_sc0000071.1_g120.1.mk	44.3514	33.8872	29.1567	35.7985	18.7568	16.4592	17.3041	17.5067	1.26282	3.04e-09	2.41e-08	4-coumarate--CoA ligase-like 7 [Prunus persica] &gt;gi|1139761344|gb|ONH96441.1| hypothetical protein PRUPE_7G129300 [Prunus persica]
Pav_sc0000071.1_g170.1.mk	5.25941	10.8126	5.18185	7.08464	16.9166	21.5371	21.7668	20.0735	-1.30699	0.000252282	0.000872111	ABC transporter B family member 1 [Prunus persica] &gt;gi|1139761347|gb|ONH96444.1| hypothetical protein PRUPE_7G129600 [Prunus persica]
Pav_sc0000071.1_g210.1.br	13.2716	14.6221	17.6127	15.1688	1.37936	1.28232	2.17504	1.61224	3.50898	4.55e-32	2.39e-30	uncharacterized acetyltransferase At3g50280 [Prunus persica] &gt;gi|1139761351|gb|ONH96448.1| hypothetical protein PRUPE_7G129900 [Prunus persica]
Pav_sc0000071.1_g230.1.br	1.7093	1.80106	2.07728	1.86255	0	0.946847	0.761622	0.56949	1.93885	0.0152475	0.0335616	PREDICTED: uncharacterized acetyltransferase At3g50280-like [Prunus mume]
Pav_sc0000071.1_g240.1.br	1.95574	2.27855	1.74206	1.99212	0.721114	1.02871	0.782378	0.844068	1.57362	5.37e-05	0.000211175	hypothetical protein PRUPE_7G130100 [Prunus persica]
Pav_sc0000071.1_g260.1.br	1.86503	2.01853	2.38001	2.08786	4.39027	7.34081	8.65938	6.79682	-1.48312	7.29e-06	3.39e-05	hypothetical protein PRUPE_7G130100 [Prunus persica]
Pav_sc0000071.1_g270.1.br	0.082724	0.22541	0.207158	0.171764	1.10872	1.76799	2.30351	1.72674	-6.44947	1.24e-06	6.58e-06	PREDICTED: uncharacterized acetyltransferase At3g50280-like [Prunus mume]
Pav_sc0000071.1_g360.1.br	0	0	0	0	0.11988	0.217838	0.427293	0.255004	-5.03697	0.00286259	0.00772925	uncharacterized acetyltransferase At3g50280 [Prunus persica] &gt;gi|1139761359|gb|ONH96456.1| hypothetical protein PRUPE_7G130600 [Prunus persica]
Pav_sc0000071.1_g400.1.mk	4.44599	6.38745	4.69113	5.17486	13.4565	14.9325	14.8	14.3963	-1.27509	3.56e-08	2.39e-07	PREDICTED: PI-PLC X domain-containing protein At5g67130 [Prunus mume]
Pav_sc0000071.1_g410.1.mk	43.7517	31.8662	28.2595	34.6258	9.7815	12.1368	18.8033	13.5739	1.4084	0.000137991	0.000502041	PREDICTED: F-box protein At5g67140 [Prunus mume]
Pav_sc0000071.1_g450.1.mk	23.5584	20.148	19.5739	21.0934	11.0477	9.87743	11.6103	10.8452	1.21055	1.15e-16	2.08e-15	PREDICTED: nicotinate phosphoribosyltransferase 2 [Prunus mume] &gt;gi|645272609|ref|XP_008241477.1| PREDICTED: nicotinate phosphoribosyltransferase 2 [Prunus mume] &gt;gi|1027112665|ref|XP_016651768.1| PREDICTED: nicotinate phosphoribosyltransferase 2 [P
Pav_sc0000071.1_g470.1.mk	0.431058	0.609465	0.543388	0.52797	1.4511	2.06408	1.35784	1.62434	-1.30261	2.87e-05	0.000119553	DNA polymerase alpha catalytic subunit [Prunus persica] &gt;gi|1139761381|gb|ONH96478.1| hypothetical protein PRUPE_7G131600 [Prunus persica]
Pav_sc0000071.1_g490.1.mk	8.84728	6.45728	8.62212	7.97556	3.50408	3.8141	4.60656	3.97491	1.25805	1.38e-07	8.53e-07	PI-PLC X domain-containing protein At5g67130 [Prunus persica] &gt;gi|1162568927|ref|XP_020423266.1| PI-PLC X domain-containing protein At5g67130 [Prunus persica] &gt;gi|1139761385|gb|ONH96482.1| hypothetical protein PRUPE_7G131800 [Prunus persica] &gt;gi|
Pav_sc0000071.1_g500.1.mk	0.081848	0.21016	0.177251	0.15642	2.17208	3.9961	4.52864	3.5656	-4.37978	1.35e-08	9.74e-08	PREDICTED: subtilisin-like protease SBT1.9 [Prunus mume]
Pav_sc0000071.1_g620.1.mk	0.39708	1.10561	0.652392	0.718361	1.50001	4.43721	2.30204	2.74642	-1.67842	0.00273103	0.00741953	PREDICTED: uncharacterized protein LOC103339889 [Prunus mume]
Pav_sc0000071.1_g630.1.mk	237.502	143.884	131.294	170.893	34.9345	42.7637	46.8025	41.5002	2.30188	3.78e-16	6.48e-15	RecName: Full=Zeaxanthin epoxidase, chloroplastic; AltName: Full=PA-ZE; Flags: Precursor &gt;gi|5360186|gb|AAD42899.1|AF159948_1 zeaxanthin epoxidase [Prunus armeniaca] &gt;gi|3264757|gb|AAC24582.1| zeaxanthin epoxidase [Prunus armeniaca]
Pav_sc0000071.1_g660.1.mk	1.07392	3.18447	1.96232	2.07357	13.7189	20.5473	30.0403	21.4355	-3.02912	4.11e-12	4.54e-11	PREDICTED: uncharacterized protein LOC103956802 [Pyrus x bretschneideri]
Pav_sc0000071.1_g690.1.mk	316.768	394.577	395.774	369.039	199.348	179.223	142.745	173.772	1.34341	3.55e-09	2.77e-08	PREDICTED: heat shock factor protein HSF24 [Prunus mume]
Pav_sc0000071.1_g720.1.mk	0.057313	0	0.067693	0.0416687	4.28933	4.55747	6.72132	5.18938	-7.15018	6.11e-24	1.95e-22	PREDICTED: abscisic acid 8&apos;-hydroxylase 4-like [Prunus mume]
Pav_sc0000071.1_g810.1.mk	6.74282	2.88619	2.06471	3.89791	106.476	92.4742	59.8773	86.2758	-4.17458	6.64e-18	1.34e-16	calmodulin-like protein 1 [Prunus persica] &gt;gi|1139761429|gb|ONH96526.1| hypothetical protein PRUPE_7G134500 [Prunus persica]
Pav_sc0000071.1_g890.1.mk	7.20081	7.96326	7.2974	7.48716	5.89636	6.61899	6.44249	6.31928	5.36384	6.11e-33	3.35e-31	patatin-like protein 2 isoform X2 [Amborella trichopoda]
Pav_sc0000071.1_g920.1.mk	1.00376	0.720085	0.827509	0.850451	3.1644	3.55542	4.28515	3.66833	-1.88852	4.49e-10	3.93e-09	PREDICTED: uncharacterized protein LOC103339933 [Prunus mume]
Pav_sc0000071.1_g960.1.mk	0	0	0	0	2.11348	0	1.59673	1.23674	-6.10409	0.00496953	0.0126145	hypothetical protein PRUPE_7G136100 [Prunus persica]
Pav_sc0000072.1_g020.1.mk	1.28974	1.47074	1.19721	1.31923	3.62078	3.89562	3.66482	3.72707	-1.18086	9.02e-09	6.66e-08	ATP-dependent DNA helicase 2 subunit KU80 isoform X1 [Prunus persica] &gt;gi|1139789272|gb|ONI22699.1| hypothetical protein PRUPE_2G145600 [Prunus persica]
Pav_sc0000072.1_g100.1.mk	0.353806	0.284959	0.079994	0.239586	1.47018	1.21152	1.25978	1.31383	-2.3922	5.6e-06	2.66e-05	hypothetical protein PRUPE_2G146200 [Prunus persica] &gt;gi|1139789281|gb|ONI22708.1| hypothetical protein PRUPE_2G146200 [Prunus persica]
Pav_sc0000072.1_g160.1.mk	72.0939	60.3608	50.9509	61.1352	0.237946	0.515352	0.582683	0.445327	8.21805	6.63e-59	1.3e-56	LOB domain-containing protein 19 [Prunus persica] &gt;gi|1139789287|gb|ONI22714.1| hypothetical protein PRUPE_2G146500 [Prunus persica]
Pav_sc0000072.1_g170.1.mk	29.0637	22.1751	28.9087	26.7158	0.989013	0.966395	0.923316	0.959575	5.12001	1.07e-73	4.51e-71	LOB domain-containing protein 18 [Prunus persica] &gt;gi|1139789288|gb|ONI22715.1| hypothetical protein PRUPE_2G146600 [Prunus persica]
Pav_sc0000072.1_g230.1.mk	49.5014	68.2803	60.8627	59.5481	7.82533	7.25508	5.38334	6.82125	3.35864	9.94e-41	8.65e-39	hypothetical protein PRUPE_2G147300 [Prunus persica]
Pav_sc0000072.1_g320.1.mk	1.48079	8.83704	10.6891	7.0023	0.588259	47.7888	52.4331	33.6034	-2.42762	0.000118374	0.000436338	fasciclin-like arabinogalactan protein 8 [Prunus persica] &gt;gi|1139789312|gb|ONI22739.1| hypothetical protein PRUPE_2G147700 [Prunus persica]
Pav_sc0000072.1_g430.1.mk	1.50953	4.97784	5.27812	3.92183	13.1807	10.5933	10.8187	11.5309	-1.83391	0.000939508	0.0028673	cucumber peeling cupredoxin [Prunus persica] &gt;gi|1139789334|gb|ONI22761.1| hypothetical protein PRUPE_2G149300 [Prunus persica]
Pav_sc0000072.1_g490.1.mk	3.97771	8.33944	5.69124	6.0028	17.4054	15.2658	12.4845	15.0519	-1.07916	0.00144942	0.00422792	PREDICTED: receptor-like serine/threonine-protein kinase At2g45590 [Prunus mume]
Pav_sc0000072.1_g520.1.mk	0.363417	0.559021	0.395922	0.439453	1.23003	1.65151	1.90165	1.5944	-1.83174	0.000389061	0.00129214	probable carboxylesterase 9 [Prunus persica] &gt;gi|1139789339|gb|ONI22766.1| hypothetical protein PRUPE_2G149700 [Prunus persica]
Pav_sc0000072.1_g640.1.mk	0.123273	0.055071	0.104349	0.094231	1.22473	0.839131	1.17797	1.08061	-3.50184	4.81e-09	3.7e-08	PREDICTED: gibberellin 20 oxidase 1-like [Malus domestica]
Pav_sc0000072.1_g670.1.mk	5.45989	4.43782	7.72885	5.87552	27.5631	28.8952	37.0446	31.1676	-2.05973	9.82e-14	1.33e-12	agamous-like MADS-box protein AGL6 [Prunus persica] &gt;gi|1139789355|gb|ONI22782.1| hypothetical protein PRUPE_2G151000 [Prunus persica]
Pav_sc0000072.1_g690.1.mk	9.86103	10.3641	6.4441	8.88976	2.17001	2.82238	3.1594	2.71726	1.93286	3.79e-13	4.74e-12	MADS-box protein SOC1 [Prunus pseudocerasus]
Pav_sc0000072.1_g710.1.mk	2.85702	3.51357	2.17693	2.84917	6.9822	8.04695	9.48625	8.1718	-1.32244	1.24e-06	6.56e-06	PREDICTED: CRS2-associated factor 1, mitochondrial [Prunus mume]
Pav_sc0000078.1_g160.1.mk	54.5436	57.6643	58.3374	56.8484	31.5201	29.4543	39.2425	33.4056	1.0239	1.74e-10	1.6e-09	5&apos;-nucleotidase domain-containing protein 4 isoform X1 [Prunus persica] &gt;gi|1139800048|gb|ONI32666.1| hypothetical protein PRUPE_1G379000 [Prunus persica]
Pav_sc0000078.1_g190.1.br	0	0	0.290206	0.0967353	3.6251	3.18551	2.0586	2.9564	-4.32434	2.2e-05	9.36e-05	PREDICTED: protein RADIALIS-like 3 [Prunus mume]
Pav_sc0000084.1_g050.1.mk	6.75334	7.89463	7.73624	7.4614	18.7427	20.7771	22.4259	20.6485	-1.18618	7.63e-11	7.27e-10	PREDICTED: beta-taxilin isoform X1 [Prunus mume] &gt;gi|645255116|ref|XP_008233350.1| PREDICTED: beta-taxilin isoform X1 [Prunus mume]
Pav_sc0000084.1_g100.1.mk	53.432	47.1314	50.6476	50.4037	21.5415	22.2164	27.9948	23.9176	1.121	6.45e-10	5.53e-09	PREDICTED: tetraspanin-6 [Prunus mume]
Pav_sc0000084.1_g110.1.mk	53.432	47.1314	50.6476	50.4037	21.5415	22.2164	27.9948	23.9176	1.48335	1.28e-19	2.97e-18	MLO4 [Prunus armeniaca]
Pav_sc0000084.1_g180.1.mk	7.27787	5.32443	4.76744	5.78991	3.40205	2.42007	2.53731	2.78648	1.35224	2.22e-06	1.13e-05	PREDICTED: aminodeoxychorismate synthase, chloroplastic [Prunus mume]
Pav_sc0000084.1_g200.1.mk	20.9382	18.3125	16.3607	18.5371	63.224	56.4429	54.4562	58.041	-1.38954	4.13e-16	7.05e-15	patatin-like protein 6 [Prunus persica] &gt;gi|1139790463|gb|ONI23890.1| hypothetical protein PRUPE_2G214300 [Prunus persica] &gt;gi|1139790464|gb|ONI23891.1| hypothetical protein PRUPE_2G214300 [Prunus persica]
Pav_sc0000084.1_g300.1.mk	15.8774	10.3328	9.20587	11.8053	6.27814	3.64229	4.3629	4.76111	1.5964	1.48e-07	9.06e-07	uncharacterized protein LOC18786493 isoform X1 [Prunus persica] &gt;gi|1139790461|gb|ONI23888.1| hypothetical protein PRUPE_2G214200 [Prunus persica]
Pav_sc0000084.1_g370.1.mk	555.235	741.79	650.965	649.33	283.434	418.626	431.473	377.844	1.03811	1.82e-05	7.9e-05	aquaporin PIP 2.1 [Prunus avium]
Pav_sc0000084.1_g430.1.mk	0.789866	0.978425	1.204	0.990765	8.39742	7.02322	5.92263	7.11442	-2.58253	4.05e-19	9.12e-18	PREDICTED: auxin response factor 18-like [Prunus mume]
Pav_sc0000084.1_g460.1.mk	1.50417	1.35677	2.4437	1.76821	8.85946	6.69568	8.29674	7.95062	-1.88219	1.64e-09	1.34e-08	PREDICTED: protein ENHANCED DISEASE RESISTANCE 2-like [Prunus mume]
Pav_sc0000084.1_g520.1.mk	0.509829	0.723178	0.839488	0.690832	7.25267	8.12685	8.83091	8.07014	-3.23056	4.07e-37	2.91e-35	PREDICTED: uncharacterized protein LOC103332357 isoform X1 [Prunus mume]
Pav_sc0000084.1_g560.1.mk	4.2703	13.404	9.6332	9.1025	39.7934	23.7036	58.466	40.6543	-1.89739	8.71e-05	0.000329492	phenylalanine ammonia lyase 2 [Prunus armeniaca]
Pav_sc0000084.1_g570.1.mk	7.96514	24.508	12.1451	14.8727	79.8306	109.363	145.87	111.688	-2.67591	1.09e-09	9.1e-09	PREDICTED: adenosine kinase 2-like [Prunus mume]
Pav_sc0000084.1_g770.1.mk	2.74793	2.51465	3.09236	2.78498	10.4732	9.01055	8.06578	9.18317	-1.46291	2.62e-11	2.64e-10	PREDICTED: LOW QUALITY PROTEIN: ABC transporter G family member 24-like [Prunus mume]
Pav_sc0000084.1_g780.1.mk	8.68753	7.41564	11.0499	9.05101	5.73339	4.59137	6.10788	5.47755	1.24504	1.53e-06	7.95e-06	probable serine/threonine-protein kinase PIX7 [Prunus persica] &gt;gi|1162525135|ref|XP_020412536.1| probable serine/threonine-protein kinase PIX7 [Prunus persica] &gt;gi|1139790398|gb|ONI23825.1| hypothetical protein PRUPE_2G210500 [Prunus persica] &gt;g
Pav_sc0000085.1_g010.1.mk	65.0619	147.221	113.588	108.623	553.063	554.734	337.512	481.77	-1.86582	1.18e-06	6.29e-06	24-methylenesterol C-methyltransferase 2 [Prunus persica] &gt;gi|1139799678|gb|ONI32296.1| hypothetical protein PRUPE_1G359200 [Prunus persica]
Pav_sc0000085.1_g020.1.mk	299.39	182.645	147.812	209.949	90.7399	132.168	96.8857	106.598	1.22043	0.000215986	0.000757527	PREDICTED: thioredoxin-like protein CDSP32, chloroplastic [Prunus mume]
Pav_sc0000085.1_g050.1.mk	61.6959	35.281	46.4044	47.7937	32.2657	22.7098	23.6886	26.2214	1.13368	0.000141139	0.00051237	uncharacterized protein At1g76070 [Prunus persica] &gt;gi|1139799680|gb|ONI32298.1| hypothetical protein PRUPE_1G359400 [Prunus persica]
Pav_sc0000085.1_g120.1.mk	60.379	52.2211	64.3156	58.9719	35.8156	28.8899	33.4523	32.7193	1.09501	6.87e-08	4.43e-07	calcium-dependent protein kinase 29 [Prunus persica] &gt;gi|1139799688|gb|ONI32306.1| hypothetical protein PRUPE_1G360100 [Prunus persica]
Pav_sc0000085.1_g180.1.mk	3.53216	2.38662	2.43764	2.78547	0	0.036705	0.036738	0.024481	7.87722	2.38e-13	3.07e-12	PREDICTED: UPF0496 protein At1g20180-like [Malus domestica]
Pav_sc0000085.1_g190.1.mk	0.478893	0.649511	0.384685	0.504363	5.64044	2.04423	1.22304	2.96924	-2.33904	0.000313012	0.00106431	PREDICTED: probable cinnamyl alcohol dehydrogenase 6 [Prunus mume]
Pav_sc0000085.1_g220.1.mk	0.221256	0.624828	1.04093	0.629005	21.7504	22.0539	20.6591	21.4878	-4.75577	3.21e-25	1.13e-23	CO(2)-response secreted protease [Prunus persica] &gt;gi|1139799708|gb|ONI32326.1| hypothetical protein PRUPE_1G361300 [Prunus persica]
Pav_sc0000085.1_g270.1.mk	2.0847	2.06864	1.38834	1.84722	2.34405	3.59303	4.2968	3.4113	-5.70501	2.5e-05	0.00010523	hypothetical protein PRUPE_1G361900 [Prunus persica]
Pav_sc0000085.1_g290.1.mk	0	0	0	0	0.851364	1.0912	1.58469	1.17575	-7.18079	3.53e-08	2.37e-07	GDSL esterase/lipase EXL3-like [Prunus persica] &gt;gi|1139799721|gb|ONI32339.1| hypothetical protein PRUPE_1G362100 [Prunus persica]
Pav_sc0000085.1_g340.1.mk	0.030936	0.219347	0.024359	0.0915473	0	0	0	0	4.95374	0.0155999	0.0342221	PREDICTED: proline-rich receptor-like protein kinase PERK15 [Prunus mume]
Pav_sc0000086.1_g030.1.mk	5.31999	8.61055	6.85159	6.92738	18.5269	20.5111	27.1299	22.056	-1.41211	1.3e-08	9.38e-08	pentatricopeptide repeat-containing protein At2g35130 [Prunus persica] &gt;gi|1139777360|gb|ONI11547.1| hypothetical protein PRUPE_4G112600 [Prunus persica]
Pav_sc0000086.1_g130.1.mk	3.12054	1.62885	2.09756	2.28231	1.65429	1.58772	1.58314	1.60838	1.02805	0.000310432	0.00105587	uncharacterized protein LOC18779826 isoform X1 [Prunus persica]
Pav_sc0000086.1_g150.1.mk	0.157677	1.10162	0.854735	0.704679	5.17388	7.54764	14.1566	8.95938	-3.26732	4.71e-09	3.63e-08	protein EXORDIUM-like 7 [Prunus persica] &gt;gi|1139777348|gb|ONI11535.1| hypothetical protein PRUPE_4G111900 [Prunus persica]
Pav_sc0000086.1_g170.1.mk	0.768133	0.469717	0.390698	0.542849	5.30072	13.7748	11.1256	10.067	-4.374	2.02e-10	1.84e-09	uncharacterized protein LOC18778383 [Prunus persica] &gt;gi|1139777345|gb|ONI11532.1| hypothetical protein PRUPE_4G111600 [Prunus persica]
Pav_sc0000086.1_g180.1.mk	14.3719	15.5198	13.3485	14.4134	50.489	52.5521	52.8448	51.962	-1.59743	8.79e-36	5.68e-34	PREDICTED: uncharacterized protein LOC103325436 [Prunus mume] &gt;gi|645238743|ref|XP_008225818.1| PREDICTED: uncharacterized protein LOC103325436 [Prunus mume]
Pav_sc0000086.1_g220.1.mk	76.3797	56.5941	43.9598	58.9779	19.1457	28.3698	36.7606	28.0921	1.33349	2.62e-05	0.000109988	PREDICTED: lecithin-cholesterol acyltransferase-like 4 [Prunus mume]
Pav_sc0000086.1_g250.1.mk	119.513	105.694	95.4339	106.88	26.9203	20.4118	33.4826	26.9383	2.083	2.45e-19	5.59e-18	PREDICTED: uncharacterized protein PHLOEM PROTEIN 2-LIKE A4-like [Prunus mume]
Pav_sc0000086.1_g260.1.mk	1354.46	1075.43	774.458	1068.11	103.933	105.884	124.636	111.485	3.52551	3.42e-48	4.01e-46	protein PHLOEM PROTEIN 2-LIKE A9 [Prunus persica] &gt;gi|1139777324|gb|ONI11511.1| hypothetical protein PRUPE_4G110400 [Prunus persica] &gt;gi|1139777325|gb|ONI11512.1| hypothetical protein PRUPE_4G110400 [Prunus persica]
Pav_sc0000086.1_g280.1.br	0.093742	0.079884	0.04014	0.0712553	1.0759	1.75322	1.63306	1.48739	-4.51338	1.43e-07	8.78e-07	uncharacterized protein LOC18778929 [Prunus persica]
Pav_sc0000087.1_g400.1.mk	2.13952	0.993816	1.80884	1.64739	2.90634	4.74262	4.7843	4.14442	-1.03719	0.0094275	0.0221285	PREDICTED: uncharacterized protein LOC103323351 [Prunus mume]
Pav_sc0000087.1_g410.1.mk	41.0703	63.2496	56.3494	53.5565	212.204	297.008	280.768	263.327	-2.04731	1.13e-15	1.85e-14	PREDICTED: outer envelope pore protein 16, chloroplastic [Prunus mume]
Pav_sc0000087.1_g460.1.mk	1.75616	1.57018	1.62693	1.65109	0.536956	0.416459	0.868071	0.607162	1.6824	7.04e-07	3.9e-06	uncharacterized protein LOC109949462 [Prunus persica] &gt;gi|1139765486|gb|ONI00249.1| hypothetical protein PRUPE_6G078200 [Prunus persica]
Pav_sc0000087.1_g470.1.mk	3.32087	5.22097	3.4784	4.00674	10.6052	15.0525	14.3722	13.3433	-1.45447	1.64e-07	1e-06	fasciclin-like arabinogalactan protein 4 [Prunus persica] &gt;gi|1139765488|gb|ONI00251.1| hypothetical protein PRUPE_6G078300 [Prunus persica]
Pav_sc0000087.1_g500.1.mk	3.30696	3.17618	3.40758	3.29691	8.45651	10.1657	12.177	10.2664	-1.39443	8.34e-10	7.05e-09	PREDICTED: epsin-3 [Prunus mume]
Pav_sc0000087.1_g540.1.mk	1.9796	4.83233	2.37283	3.06159	6.69603	10.1016	12.7957	9.86443	-1.42145	0.000727599	0.00227497	PREDICTED: uncharacterized protein At3g17950-like [Prunus mume]
Pav_sc0000087.1_g550.1.mk	394.754	344.649	331.047	356.817	112.63	123.453	135.984	124.022	1.77694	1.96e-36	1.33e-34	PREDICTED: putative E3 ubiquitin-protein ligase XBAT31 [Pyrus x bretschneideri]
Pav_sc0000087.1_g580.1.mk	36.5011	32.4663	35.3525	34.7733	20.0596	17.6212	17.1513	18.2774	1.17586	1.38e-12	1.63e-11	PREDICTED: U-box domain-containing protein 13 isoform X1 [Prunus mume]
Pav_sc0000087.1_g590.1.mk	37.2476	23.139	22.3809	27.5892	12.543	15.8211	18.1906	15.5182	1.07571	0.000101889	0.000380513	PREDICTED: dof zinc finger protein DOF2.4 [Prunus mume]
Pav_sc0000087.1_g610.1.mk	0.421336	0.16722	0.236206	0.274921	0.714082	0.721185	0.909235	0.781501	-1.46417	0.00521031	0.0131514	hypothetical protein PRUPE_6G079600 [Prunus persica]
Pav_sc0000091.1_g130.1.mk	0.317977	1.11792	0.433992	0.623297	1.75059	3.23662	1.97301	2.32007	-1.73642	0.00103597	0.00312937	PREDICTED: probable DNA primase large subunit [Prunus mume]
Pav_sc0000091.1_g150.1.mk	42.3992	39.315	51.0297	44.248	18.0445	18.5289	21.1545	19.2426	1.45573	4.17e-14	5.9e-13	transcription factor MADS3 [Prunus avium] &gt;gi|700405961|gb|AIU94282.1| agamous-like MADS-box protein [Prunus pseudocerasus]
Pav_sc0000091.1_g260.1.mk	8.62999	7.8946	6.90574	7.81011	3.29301	4.29837	5.32601	4.3058	1.10717	3.38e-05	0.000139031	uncharacterized protein LOC18791813 [Prunus persica] &gt;gi|1139797334|gb|ONI29952.1| hypothetical protein PRUPE_1G224100 [Prunus persica]
Pav_sc0000091.1_g290.1.mk	63.0079	58.1173	50.6687	57.2646	28.8885	28.165	28.1928	28.4154	1.11144	2.49e-13	3.2e-12	histidine kinase 3 [Prunus persica] &gt;gi|1139797336|gb|ONI29954.1| hypothetical protein PRUPE_1G224300 [Prunus persica]
Pav_sc0000091.1_g330.1.mk	1.61827	1.41002	0.437847	1.15538	0.217727	0.0563625	0.0789454	0.117678	3.29782	8.06e-06	3.72e-05	probable serine/threonine-protein kinase PBL15 [Prunus persica] &gt;gi|1139797347|gb|ONI29965.1| hypothetical protein PRUPE_1G224700 [Prunus persica]
Pav_sc0000091.1_g340.1.mk	0.02782	0.029102	0.025661	0.0275277	4.16416	3.941	5.10106	4.40207	-7.02766	1.18e-15	1.93e-14	PREDICTED: 4-coumarate--CoA ligase-like 1 [Prunus mume]
Pav_sc0000091.1_g390.1.mk	5.88237	18.2313	8.54635	10.8867	21.7331	29.8994	36.7755	29.4693	-1.13383	0.00994356	0.0231834	probable methyltransferase At1g27930 [Prunus persica] &gt;gi|1139797366|gb|ONI29984.1| hypothetical protein PRUPE_1G225200 [Prunus persica]
Pav_sc0000091.1_g460.1.mk	13.5561	14.0574	12.1284	13.2473	32.9568	29.3013	19.581	27.2797	-1.01381	3.35e-05	0.000137856	F-box protein At1g67340 [Prunus persica] &gt;gi|1139797378|gb|ONI29996.1| hypothetical protein PRUPE_1G225800 [Prunus persica]
Pav_sc0000091.1_g500.1.mk	0	0	0.0454192	0.0151397	0.67234	1.07778	0.815159	0.855094	-4.24806	0.000784084	0.00243044	PREDICTED: cytochrome P450 78A5-like [Prunus mume]
Pav_sc0000091.1_g540.1.mk	0.449659	1.09102	1.279	0.939893	14.9144	11.3823	24.2219	16.8395	-3.88913	1.24e-13	1.65e-12	65-kDa microtubule-associated protein 8 [Prunus persica] &gt;gi|1139797403|gb|ONI30021.1| hypothetical protein PRUPE_1G226800 [Prunus persica]
Pav_sc0000091.1_g560.1.mk	1.35337	4.93077	1.53771	2.60728	95.6877	167.067	134.341	132.365	-5.02672	6.49e-24	2.07e-22	hypothetical protein PRUPE_1G226900 [Prunus persica]
Pav_sc0000091.1_g570.1.mk	2.03634	1.84444	1.62462	1.83513	5.61056	12.3082	8.66721	8.86198	-2.01967	2.31e-08	1.6e-07	sulfite oxidase-like isoform X1 [Prunus persica] &gt;gi|1139797409|gb|ONI30027.1| hypothetical protein PRUPE_1G227000 [Prunus persica]
Pav_sc0000091.1_g580.1.mk	2.18924	2.38111	2.01025	2.19353	4.36184	7.88285	8.44205	6.89558	-1.42013	1.33e-05	5.89e-05	probable arabinosyltransferase ARAD1 [Prunus persica] &gt;gi|1139797416|gb|ONI30034.1| hypothetical protein PRUPE_1G227200 [Prunus persica]
Pav_sc0000091.1_g720.1.mk	101.534	169.419	144.29	138.414	286.529	395.505	402.63	361.555	-1.1298	3.5e-05	0.0001432	60S ribosomal protein L17-2 [Prunus persica] &gt;gi|1139797428|gb|ONI30046.1| hypothetical protein PRUPE_1G228200 [Prunus persica]
Pav_sc0000091.1_g750.1.mk	24.4977	24.0365	24.6632	24.3991	59.6136	71.4103	106.184	79.0693	-1.31791	1.21e-07	7.51e-07	PREDICTED: F-box/kelch-repeat protein At1g67480 [Prunus mume] &gt;gi|645230879|ref|XP_008222135.1| PREDICTED: F-box/kelch-repeat protein At1g67480 [Prunus mume] &gt;gi|1027095359|ref|XP_016647817.1| PREDICTED: F-box/kelch-repeat protein At1g67480 [Prunus
Pav_sc0000091.1_g780.1.mk	0.190027	0.14431	0.13925	0.157862	3.27171	1.72114	1.73621	2.24302	-3.52971	1.86e-10	1.7e-09	mannosyl-oligosaccharide glucosidase GCS1 isoform X1 [Prunus persica] &gt;gi|1139797440|gb|ONI30058.1| hypothetical protein PRUPE_1G228900 [Prunus persica]
Pav_sc0000092.1_g020.1.br	0.796499	0.340262	0.483142	0.539968	3.21504	2.52357	1.3435	2.3607	-1.79146	0.000266902	0.000917796	PREDICTED: serine carboxypeptidase-like 40 [Pyrus x bretschneideri]
Pav_sc0000093.1_g040.1.br	62.7113	52.253	42.3416	52.4353	28.6447	25.8122	33.1006	29.1858	1.10676	6.92e-08	4.46e-07	PREDICTED: putative polyol transporter 1 [Prunus mume]
Pav_sc0000093.1_g150.1.mk	62.6394	59.7051	38.5658	53.6368	14.1594	22.8601	20.1934	19.071	1.89044	6.2e-13	7.6e-12	uncharacterized protein LOC18768510 [Prunus persica] &gt;gi|1139755763|gb|ONH91220.1| hypothetical protein PRUPE_8G099800 [Prunus persica]
Pav_sc0000093.1_g170.1.mk	0.190526	0.095926	0.149449	0.1453	1.53999	2.44186	4.91777	2.96654	-3.8222	0.0012942	0.0038227	organ-specific protein S2 [Prunus persica]
Pav_sc0000093.1_g180.1.mk	1.86022	1.96785	1.50894	1.779	7.84992	7.38705	13.0413	9.42608	-2.77758	2.05e-19	4.69e-18	BURP domain-containing protein BNM2A [Prunus persica] &gt;gi|1139755751|gb|ONH91208.1| hypothetical protein PRUPE_8G098700 [Prunus persica]
Pav_sc0000093.1_g190.1.mk	0	0	0	0	0.183608	0.591017	0.56136	0.445328	-4.66889	0.00870071	0.0206404	organ-specific protein S2 [Prunus persica]
Pav_sc0000093.1_g210.1.mk	0.186103	0.370405	0.632312	0.396273	43.0274	33.6432	52.3492	43.0066	-6.74642	2.1e-38	1.59e-36	organ-specific protein S2 [Prunus persica]
Pav_sc0000093.1_g380.1.mk	1.38668	1.96945	1.54925	1.63513	11.2811	13.8913	17.7186	14.297	-2.88965	3.09e-26	1.15e-24	probable receptor-like serine/threonine-protein kinase At4g34500 isoform X1 [Prunus persica]
Pav_sc0000093.1_g430.1.mk	0.0476254	0.0558421	0.0375004	0.0469893	0.72116	0.926937	1.28252	0.976872	-4.56644	0.00011728	0.000432747	hypothetical protein PRUPE_8G089600 [Prunus persica]
Pav_sc0000093.1_g600.1.mk	3.56692	4.16828	3.22291	3.6527	5.67449	7.59412	8.27186	7.18015	-1.66746	3.65e-06	1.78e-05	3-ketoacyl-CoA synthase 4 [Prunus persica] &gt;gi|1139755693|gb|ONH91150.1| hypothetical protein PRUPE_8G096100 [Prunus persica]
Pav_sc0000093.1_g640.1.mk	2.4336	8.30403	1.92868	4.2221	0.495058	0.404564	0.1973	0.365641	3.68508	2.71e-06	1.36e-05	PREDICTED: protein RADIALIS-like 3 [Prunus mume]
Pav_sc0000094.1_g040.1.mk	1.27296	1.98966	1.20702	1.48988	4.60737	3.53375	5.31343	4.48485	-1.3598	3.63e-06	1.77e-05	PREDICTED: homeobox-leucine zipper protein REVOLUTA [Prunus mume]
Pav_sc0000094.1_g080.1.mk	1087.41	704.622	626.706	806.245	83.068	90.3395	134.725	102.711	3.24021	2.18e-27	8.72e-26	uncharacterized protein LOC18772959 [Prunus persica] &gt;gi|1139765943|gb|ONI00706.1| hypothetical protein PRUPE_6G101900 [Prunus persica] &gt;gi|1139765944|gb|ONI00707.1| hypothetical protein PRUPE_6G101900 [Prunus persica]
Pav_sc0000094.1_g090.1.mk	17.1586	7.73971	5.22334	10.0406	0.629223	1.82908	1.20695	1.22175	3.45062	4.21e-07	2.43e-06	hypothetical protein PRUPE_6G101800 [Prunus persica]
Pav_sc0000094.1_g100.1.br	17.1586	7.73971	5.22334	10.0406	0.629223	1.82908	1.20695	1.22175	3.22885	5.99e-07	3.36e-06	PREDICTED: F-box protein At2g26160-like [Malus domestica]
Pav_sc0000094.1_g1040.1.mk	6.00224	6.07736	6.40705	6.16222	3.85498	3.10168	3.83498	3.59721	1.21994	2.98e-12	3.36e-11	PREDICTED: biogenesis of lysosome-related organelles complex 1 subunit 1-like [Prunus mume]
Pav_sc0000094.1_g1060.1.mk	80.9344	141.889	123.224	115.349	257.462	369.424	399.432	342.106	-1.30262	1.78e-05	7.72e-05	elongation factor 1-alpha [Babesia bovis]
Pav_sc0000094.1_g1130.1.mk	6.2274	5.88856	5.63419	5.91672	2.83218	2.6681	2.76666	2.75565	1.39936	2.79e-17	5.33e-16	exonuclease V, chloroplastic [Prunus persica] &gt;gi|1139765796|gb|ONI00559.1| hypothetical protein PRUPE_6G094900 [Prunus persica]
Pav_sc0000094.1_g1160.1.mk	11.0933	13.2605	12.7762	12.3767	31.0037	30.8034	30.9318	30.9129	-1.0845	1.65e-12	1.93e-11	PREDICTED: uncharacterized protein LOC103324341 [Prunus mume]
Pav_sc0000094.1_g1210.1.mk	1.53324	1.51868	1.73482	1.59558	3.54878	3.59906	4.76752	3.97179	-1.19092	1.44e-06	7.53e-06	PREDICTED: uncharacterized protein LOC103324350 [Prunus mume]
Pav_sc0000094.1_g140.1.mk	3.50863	11.5793	12.9313	9.33971	217.399	285.921	371.628	291.649	-4.69485	1.87e-22	5.36e-21	aquaporin PIP 2.3 [Prunus avium]
Pav_sc0000094.1_g240.1.mk	75.8021	84.7787	126.793	95.7913	79.3606	46.7421	42.5865	56.2297	1.02169	0.00510135	0.0128975	hypothetical protein PRUPE_6G100400 [Prunus persica]
Pav_sc0000094.1_g260.1.mk	28.8783	23.7817	20.6289	24.4296	11.061	14.1924	13.003	12.7521	1.1758	2.74e-08	1.87e-07	PREDICTED: probable pyridoxal 5&apos;-phosphate synthase subunit PDX2 isoform X1 [Prunus mume]
Pav_sc0000094.1_g320.1.mk	117.554	69.8996	66.8253	84.7598	14.5917	17.8323	19.0204	17.1481	2.93953	1.14e-21	3.09e-20	hypothetical protein PRUPE_6G099700 [Prunus persica]
Pav_sc0000094.1_g350.1.br	0	0	0.050313	0.016771	33.9258	29.0754	71.3408	44.7806	-10.9501	2.74e-18	5.77e-17	PREDICTED: fasciclin-like arabinogalactan protein 12 [Prunus mume]
Pav_sc0000094.1_g360.1.br	0	0	0.084429	0.028143	1.62787	0.29392	1.57737	1.16639	-5.35891	0.00201572	0.00567671	fasciclin-like arabinogalactan protein 12 [Prunus persica]
Pav_sc0000094.1_g420.1.br	0	0	0.0394613	0.0131538	1.81339	0.251318	1.75826	1.27432	-5.87994	0.0074922	0.0180898	fasciclin-like arabinogalactan protein 12 [Prunus persica] &gt;gi|1139765864|gb|ONI00627.1| hypothetical protein PRUPE_6G099100 [Prunus persica]
Pav_sc0000094.1_g450.1.br	0	0	0.096822	0.032274	4.89629	0.674231	4.9059	3.49214	-6.40577	2.01e-06	1.02e-05	PREDICTED: fasciclin-like arabinogalactan protein 12 [Prunus mume]
Pav_sc0000094.1_g460.1.br	0	0	0.0394613	0.0131538	1.81339	0.251318	1.75826	1.27432	-6.02248	3.42e-05	0.000140548	fasciclin-like arabinogalactan protein 12 [Prunus persica] &gt;gi|1139765862|gb|ONI00625.1| hypothetical protein PRUPE_6G098900 [Prunus persica]
Pav_sc0000094.1_g520.1.mk	0.600036	0.830953	0.209238	0.546742	0.095126	0.156642	0.036066	0.0959447	2.67275	0.00130066	0.0038394	PREDICTED: syntaxin-71 [Prunus mume]
Pav_sc0000094.1_g570.1.mk	47.2612	55.8221	99.0683	67.3839	59.2922	25.9905	24.3228	36.5352	1.12971	0.0181212	0.0390427	MLO1 [Prunus armeniaca]
Pav_sc0000094.1_g580.1.mk	9.05141	7.96221	11.6651	9.55958	4.03961	2.58259	3.30106	3.30775	1.79039	3.35e-10	2.97e-09	PREDICTED: MLO-like protein 3 isoform X1 [Prunus mume]
Pav_sc0000094.1_g590.1.mk	1.28997	0.903443	0.958523	1.05064	11.3261	11.684	8.12539	10.3785	-3.06363	1.12e-23	3.53e-22	PREDICTED: auxin response factor 4 isoform X2 [Ziziphus jujuba]
Pav_sc0000094.1_g600.1.mk	63.1759	60.5796	72.6332	65.4629	28.9302	21.8289	29.1286	26.6292	1.44116	2.79e-17	5.33e-16	hypothetical protein PRUPE_6G097600 [Prunus persica]
Pav_sc0000095.1_g100.1.br	0.080773	0.07213	0.095084	0.0826623	3.35804	4.29908	5.74783	4.46832	-5.2065	9.14e-16	1.52e-14	PREDICTED: BAHD acyltransferase At5g47980-like [Prunus mume]
Pav_sc0000095.1_g1050.1.mk	0.455858	0.500962	0.910224	0.622348	15.8538	7.25703	4.19354	9.10147	-3.58883	1.04e-10	9.76e-10	hypothetical protein PRUPE_4G149700 [Prunus persica]
Pav_sc0000095.1_g1070.1.mk	7.86078	13.0965	10.1998	10.3857	35.169	37.6901	25.2204	32.6932	-1.30721	0.000210174	0.00073995	PREDICTED: 9-cis-epoxycarotenoid dioxygenase NCED1, chloroplastic-like [Prunus mume]
Pav_sc0000095.1_g1080.1.mk	6.0688	10.221	8.8315	8.37377	27.9932	28.3609	23.1872	26.5138	-1.39009	2.18e-07	1.31e-06	9-cis-epoxycarotenoid dioxygenase NCED1, chloroplastic [Prunus persica] &gt;gi|1139778009|gb|ONI12196.1| hypothetical protein PRUPE_4G150100 [Prunus persica]
Pav_sc0000095.1_g1120.1.mk	9.43992	6.55109	5.86725	7.28608	2.5582	3.26762	3.07508	2.96697	1.53324	6.79e-09	5.11e-08	Amino acid/polyamine transporter I [Macleaya cordata]
Pav_sc0000095.1_g1130.1.mk	1.67591	1.77181	1.66071	1.70281	8.49842	5.55424	7.06595	7.03954	-1.81272	8.94e-14	1.22e-12	PREDICTED: ubiquitin carboxyl-terminal hydrolase 15 isoform X1 [Prunus mume] &gt;gi|645239660|ref|XP_008226233.1| PREDICTED: ubiquitin carboxyl-terminal hydrolase 15 isoform X1 [Prunus mume] &gt;gi|645239662|ref|XP_008226234.1| PREDICTED: ubiquitin carbox
Pav_sc0000095.1_g1150.1.mk	0	0.028341	0.100977	0.043106	0.292229	0.264947	0.379266	0.312147	-2.51244	0.0133658	0.0299578	PREDICTED: F-box/kelch-repeat protein At3g23880-like isoform X2 [Prunus mume]
Pav_sc0000095.1_g1320.1.mk	0	0.280618	0	0.0935393	0.98188	0.282912	0.940857	0.735216	-3.30088	0.0221268	0.046326	hypothetical protein PRUPE_6G237700 [Prunus persica]
Pav_sc0000095.1_g1330.1.mk	0.098304	0	0.070696	0.0563333	29.0209	44.1289	69.0388	47.3962	-9.55173	3.26e-18	6.82e-17	uncharacterized protein LOC18780163 [Prunus persica] &gt;gi|1139778026|gb|ONI12213.1| hypothetical protein PRUPE_4G151500 [Prunus persica]
Pav_sc0000095.1_g1340.1.mk	0	0	0	0	2.42851	4.19072	8.00499	4.87474	-8.13872	5.07e-10	4.41e-09	hypothetical protein PRUPE_4G151600 [Prunus persica] &gt;gi|1139778028|gb|ONI12215.1| hypothetical protein PRUPE_4G151600 [Prunus persica]
Pav_sc0000095.1_g1390.1.mk	0.377218	0.59325	0.715962	0.562143	1.47799	1.78172	1.28072	1.51347	-1.12794	0.00812373	0.0194211	pentatricopeptide repeat-containing protein At3g14580, mitochondrial [Prunus persica] &gt;gi|1139778033|gb|ONI12220.1| hypothetical protein PRUPE_4G152100 [Prunus persica]
Pav_sc0000095.1_g1510.1.br	4.53825	5.00602	2.68509	4.07646	10.2524	22.9841	13.7446	15.6604	-2.2337	2.32e-06	1.17e-05	PREDICTED: cytochrome P450 CYP72A219-like isoform X1 [Prunus mume]
Pav_sc0000095.1_g1520.1.mk	50.678	33.4955	27.9624	37.3786	21.6179	20.1129	18.4892	20.0733	1.86643	3.11e-07	1.83e-06	PREDICTED: cytochrome P450 CYP72A219-like [Prunus mume]
Pav_sc0000095.1_g1540.1.mk	15.844	12.3838	9.4839	12.5706	6.60343	9.11293	7.09646	7.60427	1.03591	2.01e-05	8.62e-05	probable solanesyl-diphosphate synthase 3, chloroplastic [Prunus persica] &gt;gi|1139778058|gb|ONI12245.1| hypothetical protein PRUPE_4G153300 [Prunus persica]
Pav_sc0000095.1_g1620.1.mk	1.38045	1.73757	1.35651	1.49151	4.10265	4.09936	4.82376	4.34192	-1.25859	2.4e-10	2.17e-09	uncharacterized protein LOC18779814 isoform X2 [Prunus persica] &gt;gi|1139778066|gb|ONI12253.1| hypothetical protein PRUPE_4G154100 [Prunus persica]
Pav_sc0000095.1_g1700.1.mk	39.2136	35.3185	17.539	30.6904	0.246715	3.25669	1.16159	1.555	4.58294	9.85e-11	9.29e-10	PREDICTED: alpha-amylase/subtilisin inhibitor-like [Prunus mume]
Pav_sc0000095.1_g1720.1.mk	1.45973	2.47874	2.1439	2.02746	10.6249	13.7978	11.5004	11.9744	-2.28295	4.34e-17	8.17e-16	probable sodium/metabolite cotransporter BASS1, chloroplastic [Prunus persica] &gt;gi|1139778087|gb|ONI12274.1| hypothetical protein PRUPE_4G155400 [Prunus persica]
Pav_sc0000095.1_g1740.1.mk	1.03276	0.650524	0.486504	0.723262	0	0	0.049216	0.0164053	5.06702	0.00040708	0.00134866	PREDICTED: uncharacterized protein LOC103325937 [Prunus mume]
Pav_sc0000095.1_g300.1.br	3.14192	3.33772	2.95286	3.14417	1.08667	0.398077	0.596797	0.693848	4.47003	1.04e-29	4.81e-28	G-type lectin S-receptor-like serine/threonine-protein kinase At4g27290 [Prunus persica]
Pav_sc0000095.1_g310.1.br	3.14192	3.33772	2.95286	3.14417	1.08667	0.398077	0.596797	0.693848	2.20266	2.38e-08	1.64e-07	G-type lectin S-receptor-like serine/threonine-protein kinase At4g27290 isoform X3 [Prunus persica]
Pav_sc0000095.1_g340.1.mk	3.14192	3.33772	2.95286	3.14417	1.08667	0.398077	0.596797	0.693848	1.09894	0.0189825	0.0405859	hypothetical protein PRUPE_4G142700 [Prunus persica]
Pav_sc0000095.1_g440.1.mk	82.1583	55.5486	33.2604	56.9891	1.88148	2.30802	2.56768	2.25239	4.88616	5.62e-40	4.68e-38	NAC domain-containing protein 21/22 [Prunus persica] &gt;gi|1139777903|gb|ONI12090.1| hypothetical protein PRUPE_4G143600 [Prunus persica]
Pav_sc0000095.1_g460.1.mk	4.79578	6.04202	5.72194	5.51991	14.7081	18.951	20.2012	17.9534	-1.4142	1.97e-11	2.01e-10	uncharacterized protein LOC18778973 [Prunus persica] &gt;gi|1139777905|gb|ONI12092.1| hypothetical protein PRUPE_4G143800 [Prunus persica]
Pav_sc0000095.1_g490.1.mk	2.91844	2.69143	2.8324	2.81409	6.83014	7.90741	7.29035	7.34263	-1.12344	1.93e-07	1.17e-06	PREDICTED: release factor glutamine methyltransferase [Prunus mume]
Pav_sc0000095.1_g520.1.mk	0.011581	0.276026	0.1423	0.143302	0.684491	0.916937	0.860809	0.820746	-2.33066	0.000714825	0.00223828	Kinesin-like protein KIFC3 [Glycine soja]
Pav_sc0000095.1_g600.1.mk	2.28168	2.24012	1.53175	2.01785	1.0039	0.608988	0.767027	0.793304	1.59006	6.87e-06	3.21e-05	PREDICTED: ankyrin repeat-containing protein At5g02620-like isoform X1 [Prunus mume]
Pav_sc0000095.1_g610.1.mk	0.275845	0.140165	0.199921	0.20531	1.4246	0.595516	1.16408	1.0614	-2.73649	0.000126656	0.000463855	PREDICTED: LOW QUALITY PROTEIN: endoplasmic reticulum oxidoreductin-1-like [Prunus mume]
Pav_sc0000095.1_g640.1.mk	0.940308	0.770699	0.564814	0.758607	3.43725	4.96114	4.58984	4.32941	-2.34632	7.46e-18	1.5e-16	PREDICTED: leucine-rich repeat receptor-like serine/threonine-protein kinase At1g17230 [Prunus mume]
Pav_sc0000095.1_g720.1.br	0.241304	0.295638	0.0750613	0.204001	2.57842	1.39165	1.5369	1.83566	-3.19548	3.25e-06	1.6e-05	PREDICTED: probable glutathione S-transferase [Prunus mume]
Pav_sc0000095.1_g790.1.mk	63.3647	17.5085	5.28531	28.7195	6.93583	5.51372	6.14068	6.19674	2.64621	1.09e-05	4.88e-05	probable glutathione S-transferase [Prunus persica] &gt;gi|1139777948|gb|ONI12135.1| hypothetical protein PRUPE_4G147400 [Prunus persica]
Pav_sc0000095.1_g800.1.mk	1.27641	0.359758	0.513912	0.716694	2.05699	1.75066	2.20752	2.00506	-1.38855	0.0119092	0.0271128	probable glutathione S-transferase parC [Prunus persica] &gt;gi|1139777942|gb|ONI12129.1| hypothetical protein PRUPE_4G146800 [Prunus persica]
Pav_sc0000095.1_g860.1.mk	0.970339	1.21346	0.459787	0.881197	1.54087	7.60746	6.00315	5.05049	-2.45758	0.000855588	0.0026358	hypothetical protein PRUPE_4G147500 [Prunus persica]
Pav_sc0000095.1_g910.1.mk	104.584	111.375	144.119	120.026	325.388	450.32	453.803	409.837	-1.51585	5.32e-10	4.61e-09	peroxisomal (S)-2-hydroxy-acid oxidase GLO1 isoform X1 [Prunus persica] &gt;gi|1139777974|gb|ONI12161.1| hypothetical protein PRUPE_4G148200 [Prunus persica] &gt;gi|1139777975|gb|ONI12162.1| hypothetical protein PRUPE_4G148200 [Prunus persica]
Pav_sc0000095.1_g940.1.mk	0.138069	0.374465	0.425095	0.312543	3.1624	1.76346	0.684361	1.87007	-2.44827	0.00123307	0.00366169	PREDICTED: probable leucine-rich repeat receptor-like protein kinase At1g35710 [Prunus mume]
Pav_sc0000095.1_g980.1.mk	0.670825	1.44225	1.07456	1.06255	6.68911	6.71581	9.51769	7.64087	-2.68444	3.65e-17	6.9e-16	PREDICTED: interactor of constitutive active ROPs 4-like [Prunus mume]
Pav_sc0000096.1_g190.1.mk	0.233244	1.50852	0.944582	0.89545	9.92216	11.1696	13.5328	11.5415	-3.33515	1.73e-12	2.02e-11	alpha carbonic anhydrase 4 [Prunus persica] &gt;gi|1139760014|gb|ONH95111.1| hypothetical protein PRUPE_7G052800 [Prunus persica]
Pav_sc0000096.1_g300.1.mk	40.3005	49.5786	41.1851	43.6881	83.8737	110.401	119.331	104.535	-1.0033	5.83e-07	3.27e-06	S-formylglutathione hydrolase [Prunus persica] &gt;gi|1139760029|gb|ONH95126.1| hypothetical protein PRUPE_7G053400 [Prunus persica]
Pav_sc0000096.1_g310.1.mk	1.97808	2.92021	1.74318	2.21383	4.66659	7.20956	6.56996	6.1487	-1.22271	8.52e-05	0.000322746	PREDICTED: glycerol-3-phosphate dehydrogenase [NAD(+)] GPDHC1, cytosolic [Prunus mume] &gt;gi|1027085892|ref|XP_016652269.1| PREDICTED: glycerol-3-phosphate dehydrogenase [NAD(+)] GPDHC1, cytosolic [Prunus mume]
Pav_sc0000096.1_g500.1.mk	0.0996386	0.820394	0.627255	0.515762	4.75382	3.07874	2.02947	3.28734	-2.07158	3.26e-05	0.00013434	PREDICTED: probable sugar phosphate/phosphate translocator At5g04160 [Prunus mume]
Pav_sc0000096.1_g550.1.mk	17.7847	23.7018	38.1639	26.5501	22.702	9.64172	13.0297	15.1245	1.19582	0.0191289	0.0408543	putative calcium-transporting ATPase 11, plasma membrane-type [Prunus persica] &gt;gi|1139760052|gb|ONH95149.1| hypothetical protein PRUPE_7G054200 [Prunus persica]
Pav_sc0000096.1_g570.1.mk	0.613371	1.4084	0.921088	0.980954	2.12349	4.03949	3.55196	3.23832	-1.43518	0.00067566	0.002128	uncharacterized protein At2g39795, mitochondrial [Prunus persica] &gt;gi|1139760073|gb|ONH95170.1| hypothetical protein PRUPE_7G054700 [Prunus persica]
Pav_sc0000099.1_g010.1.mk	0.08283	0.327795	0.348061	0.252895	1.26558	1.75981	1.08354	1.36964	-2.05958	0.000297301	0.00101409	ribosomal RNA small subunit methyltransferase, mitochondrial [Prunus persica] &gt;gi|1139761878|gb|ONH96975.1| hypothetical protein PRUPE_7G163000 [Prunus persica]
Pav_sc0000099.1_g050.1.mk	37.5365	32.7819	32.4566	34.2583	17.1658	10.7912	13.1861	13.7144	1.56974	3.77e-11	3.74e-10	D-2-hydroxyglutarate dehydrogenase, mitochondrial isoform X1 [Prunus persica] &gt;gi|1139761872|gb|ONH96969.1| hypothetical protein PRUPE_7G162700 [Prunus persica]
Pav_sc0000099.1_g1000.1.mk	0.194133	0.112681	0.165924	0.157579	0.66768	0.515156	0.777362	0.653399	-1.75555	4.52e-05	0.000180724	F-box protein At5g07610 [Prunus persica] &gt;gi|1139761701|gb|ONH96798.1| hypothetical protein PRUPE_7G153000 [Prunus persica] &gt;gi|1139761702|gb|ONH96799.1| hypothetical protein PRUPE_7G153000 [Prunus persica]
Pav_sc0000099.1_g130.1.mk	2.0627	5.67089	14.9554	7.56299	43.7541	37.7453	80.563	54.0208	-2.53867	0.000107939	0.000401093	peroxidase 72 [Prunus persica] &gt;gi|1139761857|gb|ONH96954.1| hypothetical protein PRUPE_7G161900 [Prunus persica]
Pav_sc0000099.1_g140.1.mk	2.03529	2.4484	2.14017	2.20795	4.35592	6.6007	6.34852	5.76838	-1.18165	3.73e-06	1.82e-05	uncharacterized protein LOC18769125 [Prunus persica] &gt;gi|1139761856|gb|ONH96953.1| hypothetical protein PRUPE_7G161800 [Prunus persica]
Pav_sc0000099.1_g180.1.br	1.99568	1.57159	1.40613	1.6578	3.19917	4.39698	5.5108	4.36898	-1.08703	0.000245165	0.000850099	protein FAR1-RELATED SEQUENCE 5 [Prunus persica] &gt;gi|1162574082|ref|XP_020425025.1| protein FAR1-RELATED SEQUENCE 5 [Prunus persica] &gt;gi|1139761850|gb|ONH96947.1| hypothetical protein PRUPE_7G161500 [Prunus persica]
Pav_sc0000099.1_g200.1.mk	7.76066	5.70028	5.50596	6.3223	3.61762	3.14094	3.66097	3.47318	1.10034	1.77e-07	1.08e-06	uncharacterized protein LOC18769274 isoform X3 [Prunus persica] &gt;gi|1139761852|gb|ONH96949.1| hypothetical protein PRUPE_7G161600 [Prunus persica] &gt;gi|1139761853|gb|ONH96950.1| hypothetical protein PRUPE_7G161600 [Prunus persica]
Pav_sc0000099.1_g220.1.mk	5.24731	5.76579	4.79144	5.26818	33.8924	33.311	16.7249	27.9761	-2.17255	7.28e-09	5.45e-08	PREDICTED: LOW QUALITY PROTEIN: cold-shock protein CS120 [Prunus mume]
Pav_sc0000099.1_g260.1.mk	3.73494	6.46232	5.4965	5.23125	1.25473	1.54955	1.56577	1.45668	2.10431	5.12e-10	4.45e-09	bZIP transcription factor 44 [Prunus persica] &gt;gi|1139761839|gb|ONH96936.1| hypothetical protein PRUPE_7G160600 [Prunus persica]
Pav_sc0000099.1_g330.1.mk	0.461853	5.17218	2.0883	2.57411	47.7245	55.0124	33.7404	45.4924	-3.92382	1.39e-08	1e-07	AAA-ATPase At2g18193 [Prunus persica] &gt;gi|1139761822|gb|ONH96919.1| hypothetical protein PRUPE_7G159800 [Prunus persica]
Pav_sc0000099.1_g340.1.mk	0.246211	0.0942276	0.231343	0.190594	5.35631	2.10308	2.97389	3.47776	-3.61164	1.5e-08	1.07e-07	PREDICTED: uncharacterized protein LOC103340284 [Prunus mume]
Pav_sc0000099.1_g350.1.br	0.42072	0.676335	1.56401	0.887023	16.7463	2.41583	4.4406	7.86757	-2.80744	0.00021208	0.000745686	PREDICTED: uncharacterized protein LOC103340284 [Prunus mume]
Pav_sc0000099.1_g430.1.mk	4.57161	3.15518	3.1054	3.61073	13.8413	16.9601	11.043	13.9482	-1.73044	1.23e-08	8.91e-08	AAA-ATPase At3g50940 [Prunus persica] &gt;gi|645273114|ref|XP_008241723.1| PREDICTED: AAA-ATPase At3g50940-like [Prunus mume] &gt;gi|1139761813|gb|ONH96910.1| hypothetical protein PRUPE_7G159000 [Prunus persica]
Pav_sc0000099.1_g480.1.mk	1.06537	1.79856	0.951568	1.27183	4.11778	6.72427	6.23027	5.69077	-1.97285	9.15e-07	4.97e-06	PREDICTED: jasmonate O-methyltransferase [Prunus mume]
Pav_sc0000099.1_g510.1.mk	0.821594	0.786624	0.391553	0.666591	3.01982	11.4008	17.052	10.4909	-3.5928	1.23e-09	1.02e-08	hypothetical protein B456_007G201600 [Gossypium raimondii]
Pav_sc0000099.1_g610.1.mk	4.25787	5.57749	4.76699	4.86745	23.691	33.5727	26.2113	27.825	-2.44464	5.71e-20	1.36e-18	putative glucose-6-phosphate 1-epimerase [Prunus persica] &gt;gi|1139761773|gb|ONH96870.1| hypothetical protein PRUPE_7G156700 [Prunus persica]
Pav_sc0000099.1_g640.1.mk	28.5674	31.7488	26.0012	28.7725	63.3697	101.648	100.952	88.6564	-1.36442	2.19e-08	1.52e-07	PREDICTED: tubby-like F-box protein 5 [Prunus mume]
Pav_sc0000099.1_g670.1.br	0	0	0	0	17.6277	10.5171	8.68102	12.2753	-9.5916	2.28e-14	3.31e-13	PREDICTED: protein RADIALIS-like 4 [Prunus mume]
Pav_sc0000099.1_g730.1.mk	0	0	0	0	0.107114	0.253376	0.090969	0.150486	-4.27503	0.0187559	0.0401796	PREDICTED: GATA transcription factor 19-like [Prunus mume]
Pav_sc0000099.1_g780.1.mk	0.658661	1.25958	1.32623	1.08149	8.49441	5.36822	5.3237	6.39544	-2.43091	1.58e-09	1.29e-08	pyridine nucleotide-disulfide oxidoreductase domain-containing protein 2 isoform X1 [Prunus persica]
Pav_sc0000099.1_g790.1.mk	2.56027	4.26794	5.12221	3.98347	12.407	10.3187	10.7171	11.1476	-1.21163	0.000179676	0.000641158	PREDICTED: pyridine nucleotide-disulfide oxidoreductase domain-containing protein 2 [Prunus mume]
Pav_sc0000099.1_g890.1.mk	93.0527	87.7024	69.9221	83.5591	77.6689	43.9193	79.0512	66.8798	1.44803	1.44e-09	1.18e-08	hypothetical protein PRUPE_7G154200 [Prunus persica]
Pav_sc0000099.1_g920.1.mk	106.337	119.812	171.936	132.695	79.705	72.2359	44.8151	65.5853	1.24094	0.000230379	0.000803217	PREDICTED: uncharacterized protein LOC103340081 [Prunus mume]
Pav_sc0000099.1_g940.1.mk	26.687	4.91563	2.57908	11.3939	11.1856	10.0041	8.23529	9.80834	-1.3498	4.24e-05	0.000170383	scarecrow-like protein 4 [Prunus persica] &gt;gi|1139761716|gb|ONH96813.1| hypothetical protein PRUPE_7G153700 [Prunus persica] &gt;gi|1139761717|gb|ONH96814.1| hypothetical protein PRUPE_7G153700 [Prunus persica] &gt;gi|1139761718|gb|ONH96815.1| hypothet
Pav_sc0000099.1_g970.1.mk	0.021173	0.924888	0.205508	0.383856	2.0077	3.48637	2.43872	2.64427	-2.54897	0.0050058	0.0126931	ATP-dependent DNA helicase DDM1 [Prunus persica] &gt;gi|1162574017|ref|XP_020425001.1| ATP-dependent DNA helicase DDM1 [Prunus persica] &gt;gi|1162574020|ref|XP_020425002.1| ATP-dependent DNA helicase DDM1 [Prunus persica] &gt;gi|1139761708|gb|ONH96805.1|
Pav_sc0000100.1_g070.1.br	0.060308	0.269002	0.094973	0.141428	2.6246	4.00308	3.41153	3.3464	-4.28402	2.7e-15	4.27e-14	probable xyloglucan galactosyltransferase GT14 [Prunus persica]
Pav_sc0000100.1_g230.1.br	39.0952	42.9196	43.9846	41.9998	11.6808	9.59595	7.34454	9.54044	2.40373	2.76e-20	6.71e-19	PREDICTED: probable xyloglucan galactosyltransferase GT14 [Prunus mume]
Pav_sc0000100.1_g240.1.br	5.0678	4.79266	4.26518	4.70855	3.94008	5.29766	7.95283	5.73019	1.31767	8.79e-05	0.000332332	PREDICTED: probable xyloglucan galactosyltransferase GT14 [Prunus mume]
Pav_sc0000100.1_g260.1.br	2.96157	1.96111	1.05143	1.99137	0.735006	1.11394	0.675622	0.841523	1.58314	0.000913409	0.00279556	PREDICTED: probable xyloglucan galactosyltransferase GT14 [Prunus mume]
Pav_sc0000100.1_g290.1.mk	5.0678	4.79266	4.26518	4.70855	3.94008	5.29766	7.95283	5.73019	-1.4443	0.00155193	0.00449592	probable xyloglucan galactosyltransferase GT14 [Prunus persica] &gt;gi|1139796255|gb|ONI28873.1| hypothetical protein PRUPE_1G165700 [Prunus persica]
Pav_sc0000100.1_g380.1.mk	3.91488	4.48412	2.66863	3.68921	9.2492	11.0094	15.3998	11.8861	-1.38468	5.2e-07	2.94e-06	LOW QUALITY PROTEIN: protein RALF-like 24 [Prunus persica]
Pav_sc0000100.1_g400.1.mk	79.0958	120.998	85.5893	95.2278	309.765	418.835	549.912	426.171	-1.90696	2.09e-11	2.13e-10	PREDICTED: adenosylhomocysteinase [Prunus mume]
Pav_sc0000100.1_g410.1.mk	41.9287	48.6214	34.5793	41.7098	126.575	130.211	214.863	157.216	-1.65703	5.73e-10	4.94e-09	serine hydroxymethyltransferase 4 [Prunus persica] &gt;gi|1139796248|gb|ONI28866.1| hypothetical protein PRUPE_1G165100 [Prunus persica]
Pav_sc0000100.1_g470.1.mk	2.99679	4.06545	3.2152	3.42581	9.36465	9.15379	11.5338	10.0174	-1.28792	1.29e-08	9.37e-08	PREDICTED: Werner Syndrome-like exonuclease [Prunus mume] &gt;gi|1027092879|ref|XP_016647305.1| PREDICTED: Werner Syndrome-like exonuclease [Prunus mume] &gt;gi|1027092881|ref|XP_016647306.1| PREDICTED: Werner Syndrome-like exonuclease [Prunus mume]
Pav_sc0000100.1_g490.1.mk	94.027	199.931	260.781	184.913	609.293	463.724	371.525	481.514	-1.11246	0.010205	0.0237006	PREDICTED: UDP-glucuronate 4-epimerase 6 [Pyrus x bretschneideri]
Pav_sc0000100.1_g510.1.mk	13.4578	33.9088	29.1284	25.4984	77.4156	78.9655	97.77	84.717	-1.47633	7.54e-05	0.000288276	glycine-rich RNA-binding protein 4, mitochondrial [Prunus persica] &gt;gi|1139796225|gb|ONI28843.1| hypothetical protein PRUPE_1G164600 [Prunus persica]
Pav_sc0000100.1_g580.1.mk	0.030479	0.040827	0	0.0237687	9.58678	12.3529	9.14889	10.3629	-8.29665	3.89e-21	9.99e-20	PREDICTED: protein ECERIFERUM 26-like [Prunus mume]
Pav_sc0000100.1_g590.1.mk	83.1884	48.7137	41.9409	57.9476	15.3536	26.7867	41.7033	27.9479	1.32872	0.00165514	0.00475914	PREDICTED: chaperone protein dnaJ 20, chloroplastic [Prunus mume]
Pav_sc0000102.1_g130.1.br	0	0.03836	0.050736	0.0296987	0.580682	0.293276	0.208926	0.360961	-2.78378	0.0011205	0.00335697	PREDICTED: LRR receptor-like serine/threonine-protein kinase GSO2 [Prunus mume]
Pav_sc0000102.1_g250.1.mk	0.215422	0.64789	0.732846	0.532053	0.230207	0.227762	0.340604	0.266191	1.47053	0.0101533	0.0236009	hypothetical protein PRUPE_2G171500 [Prunus persica]
Pav_sc0000102.1_g320.1.mk	14.7944	14.1147	15.5985	14.8359	62.1225	120.421	97.3619	93.3017	-2.44617	1.64e-16	2.9e-15	aquaporin PIP 1.1 [Prunus avium]
Pav_sc0000102.1_g400.1.mk	0.033928	0	0	0.0113093	0.7035	0.570155	0.933162	0.735606	-5.99957	3.17e-06	1.57e-05	rop guanine nucleotide exchange factor 3 [Prunus persica] &gt;gi|1139789674|gb|ONI23101.1| hypothetical protein PRUPE_2G170400 [Prunus persica]
Pav_sc0000102.1_g420.1.mk	0.309991	0.034561	0.193276	0.179276	0.813226	1.81516	1.72753	1.45197	-2.6883	0.000216282	0.000758359	gibberellin 20-oxidase-like protein [Prunus persica] &gt;gi|1139789672|gb|ONI23099.1| hypothetical protein PRUPE_2G170200 [Prunus persica]
Pav_sc0000102.1_g430.1.mk	1.19107	2.61956	1.82808	1.87957	14.6211	17.7297	17.5948	16.6485	-2.87217	1.55e-21	4.15e-20	bHLH33 [Prunus avium] &gt;gi|742256031|gb|AJB28484.1| bHLH33 [Prunus avium]
Pav_sc0000102.1_g490.1.mk	0.188853	0.343205	0.179683	0.237247	4.96001	6.97226	8.53461	6.82229	-4.95351	9.9e-14	1.34e-12	PREDICTED: uncharacterized protein LOC103445735 [Malus domestica]
Pav_sc0000102.1_g530.1.mk	4.34861	1.82152	1.5566	2.57558	0.363497	0.203577	0.194049	0.253708	3.67855	1.11e-12	1.32e-11	PREDICTED: LRR receptor-like serine/threonine-protein kinase GSO1 [Prunus mume]
Pav_sc0000102.1_g540.1.br	5.11997	4.63286	4.27792	4.67692	3.75956	3.75398	4.03564	3.84973	1.29741	4.6e-10	4.02e-09	uncharacterized protein LOC109947231 [Prunus persica]
Pav_sc0000102.1_g610.1.mk	2.36525	2.7086	2.66848	2.58078	12.0808	7.6802	8.2903	9.35043	-1.65045	3.61e-08	2.42e-07	UPF0187 protein At3g61320, chloroplastic [Prunus persica] &gt;gi|1139789639|gb|ONI23066.1| hypothetical protein PRUPE_2G168100 [Prunus persica]
Pav_sc0000103.1_g050.1.br	0	0.237832	0	0.0792773	0.28059	0.407101	0.393176	0.360289	-2.78022	0.0225245	0.047031	hypothetical protein B456_005G208400 [Gossypium raimondii]
Pav_sc0000103.1_g1010.1.mk	174.455	129.702	120.663	141.607	46.7679	50.7057	57.0684	51.514	1.70765	1.29e-17	2.54e-16	dihydropyrimidine dehydrogenase (NADP(+)), chloroplastic [Prunus persica] &gt;gi|1139774940|gb|ONI09412.1| hypothetical protein PRUPE_5G236800 [Prunus persica]
Pav_sc0000103.1_g1020.1.mk	196.902	83.9035	148.163	142.989	45.1774	47.8795	90.1601	61.0724	1.51098	0.000212727	0.000747471	mitogen-activated protein kinase kinase 9 [Prunus persica] &gt;gi|1139774943|gb|ONI09415.1| hypothetical protein PRUPE_5G236900 [Prunus persica]
Pav_sc0000103.1_g1030.1.mk	0.749907	0.623686	0.392006	0.588533	5.26691	6.10261	6.49417	5.95456	-3.55562	6.14e-26	2.23e-24	PREDICTED: potassium channel SKOR-like [Prunus mume]
Pav_sc0000103.1_g110.1.mk	1.00602	3.17091	0	1.39231	0	0.162388	0.21541	0.125933	4.62581	0.00538624	0.0135574	hypothetical protein PRUPE_5G226200 [Prunus persica]
Pav_sc0000103.1_g1140.1.mk	94.1078	28.7308	18.0211	46.9532	2.24104	2.3249	1.01115	1.85903	5.42226	1.42e-15	2.31e-14	hypothetical protein LR48_Vigan05g096800 [Vigna angularis]
Pav_sc0000103.1_g1170.1.mk	16.3589	18.6638	22.0058	19.0095	8.08385	7.96762	10.0404	8.69728	1.57415	2.98e-16	5.17e-15	PREDICTED: monoglyceride lipase [Prunus mume]
Pav_sc0000103.1_g1350.1.mk	0	0.271945	0.057749	0.109898	0.910107	1.16377	4.62229	2.23206	-3.43096	0.00165324	0.0047543	transcription factor MYB52 [Prunus persica] &gt;gi|1139774994|gb|ONI09466.1| hypothetical protein PRUPE_5G240000 [Prunus persica]
Pav_sc0000103.1_g1490.1.mk	0.0390866	0.0686163	0.19566	0.101121	1.24764	1.17528	1.73675	1.38656	-2.9909	0.000313085	0.00106436	NAC domain-containing protein 86 [Prunus persica] &gt;gi|1139775024|gb|ONI09496.1| hypothetical protein PRUPE_5G241300 [Prunus persica]
Pav_sc0000103.1_g1500.1.mk	0.333542	0.339837	0.459909	0.377763	0.846403	0.816697	0.939957	0.867686	-1.00486	0.00675931	0.01655	pentatricopeptide repeat-containing protein At3g16610 [Prunus persica] &gt;gi|1162556039|ref|XP_020419003.1| pentatricopeptide repeat-containing protein At3g16610 [Prunus persica] &gt;gi|1162556041|ref|XP_020419004.1| pentatricopeptide repeat-containing p
Pav_sc0000103.1_g1540.1.mk	51.6607	42.536	33.2005	42.4657	18.27	17.0505	21.4468	18.9225	1.39955	1.89e-12	2.19e-11	PREDICTED: uncharacterized protein At4g15970-like [Prunus mume]
Pav_sc0000103.1_g1580.1.mk	0.185187	0.352595	0.709158	0.415647	2.83805	2.55929	1.36689	2.25474	-1.91275	3.07e-09	2.43e-08	hypothetical protein PRUPE_5G242300 [Prunus persica] &gt;gi|1139775047|gb|ONI09519.1| hypothetical protein PRUPE_5G242300 [Prunus persica]
Pav_sc0000103.1_g1610.1.mk	0.217176	1.58211	0.142664	0.647318	2.34163	5.39856	5.97354	4.57125	-2.8076	0.00126483	0.00374466	uncharacterized protein LOC18775791 [Prunus persica] &gt;gi|1139775051|gb|ONI09523.1| hypothetical protein PRUPE_5G242600 [Prunus persica]
Pav_sc0000103.1_g1690.1.mk	11.3273	14.2721	11.267	12.2888	34.1243	43.3126	39.2073	38.8814	-1.15159	4.44e-07	2.55e-06	PREDICTED: dolichyl-diphosphooligosaccharide--protein glycosyltransferase subunit STT3B [Malus domestica]
Pav_sc0000103.1_g1700.1.mk	11.3273	14.2721	11.267	12.2888	34.1243	43.3126	39.2073	38.8814	-1.54108	4.26e-11	4.2e-10	PREDICTED: dolichyl-diphosphooligosaccharide--protein glycosyltransferase subunit STT3B [Prunus mume]
Pav_sc0000103.1_g1780.1.mk	36.9093	43.5831	53.7776	44.7567	10.1165	5.83844	5.07329	7.0094	2.90002	3.33e-16	5.74e-15	putative GEM-like protein 8 [Prunus persica] &gt;gi|1139775078|gb|ONI09550.1| hypothetical protein PRUPE_5G244500 [Prunus persica]
Pav_sc0000103.1_g1810.1.mk	9.077	6.27483	6.66013	7.33732	0.896677	0.927418	1.07355	0.965882	3.23006	2.01e-35	1.27e-33	PREDICTED: CDT1-like protein b [Prunus mume]
Pav_sc0000103.1_g1820.1.mk	74.9396	60.8703	62.2288	66.0129	21.7685	20.5129	23.4163	21.8992	1.84677	4.3e-32	2.27e-30	PREDICTED: uncharacterized protein LOC103338853 [Prunus mume]
Pav_sc0000103.1_g2030.1.mk	0.934685	1.53745	2.01052	1.49422	0.75016	0.70668	0.585167	0.680669	1.44	0.00403001	0.0104951	probable aquaporin TIP3-2 [Prunus persica] &gt;gi|1139775110|gb|ONI09582.1| hypothetical protein PRUPE_5G246100 [Prunus persica]
Pav_sc0000103.1_g230.1.mk	41.1398	33.4091	26.166	33.5716	4.14969	2.99726	3.35735	3.50143	3.60926	5.56e-36	3.68e-34	PREDICTED: protein DETOXIFICATION 16-like [Prunus mume]
Pav_sc0000103.1_g280.1.mk	11.9898	13.3723	11.0809	12.1477	26.5429	39.1103	33.7877	33.147	-1.18757	2.73e-08	1.86e-07	PREDICTED: ATP synthase subunit beta, mitochondrial isoform X1 [Prunus mume] &gt;gi|1027110417|ref|XP_016651288.1| PREDICTED: ATP synthase subunit beta, mitochondrial isoform X2 [Prunus mume] &gt;gi|1027110419|ref|XP_008240303.2| PREDICTED: ATP synthase s
Pav_sc0000103.1_g310.1.br	3.46379	2.8477	3.53909	3.28353	1.50048	0.840339	1.44775	1.26286	1.65449	4.14e-07	2.39e-06	probable S-adenosylmethionine-dependent methyltransferase At5g38100 [Prunus persica] &gt;gi|1162557439|ref|XP_020419464.1| probable S-adenosylmethionine-dependent methyltransferase At5g38100 [Prunus persica] &gt;gi|1139774811|gb|ONI09283.1| hypothetical p
Pav_sc0000103.1_g420.1.mk	0	0	0.006539	0.00217967	0.021263	0.171737	0.233546	0.142182	-4.20536	0.00727337	0.0176364	alpha-dioxygenase 2 [Prunus persica] &gt;gi|1139774830|gb|ONI09302.1| hypothetical protein PRUPE_5G230200 [Prunus persica]
Pav_sc0000103.1_g430.1.mk	0.028175	0	0.061543	0.029906	0.465138	0.305316	0.352883	0.374446	-2.69453	0.00154402	0.00447601	exonuclease 1 isoform X2 [Prunus persica]
Pav_sc0000103.1_g440.1.mk	4.10614	6.6221	6.49057	5.7396	65.8378	92.268	102.112	86.7394	-3.64419	1.73e-36	1.18e-34	PREDICTED: beta-glucosidase 44-like [Prunus mume]
Pav_sc0000103.1_g460.1.mk	10.0269	11.4772	8.04944	9.8512	27.3972	34.0924	36.1764	32.5553	-1.45145	5.2e-15	8e-14	actin-interacting protein 1-2 [Prunus persica] &gt;gi|1139774834|gb|ONI09306.1| hypothetical protein PRUPE_5G230600 [Prunus persica] &gt;gi|1139774835|gb|ONI09307.1| hypothetical protein PRUPE_5G230600 [Prunus persica] &gt;gi|1139774836|gb|ONI09308.1| hyp
Pav_sc0000103.1_g470.1.mk	0.384332	0.098622	0	0.160985	2.26287	2.62444	1.56058	2.1493	-3.74588	0.000418723	0.00138404	transcription repressor MYB4 isoform X1 [Prunus persica] &gt;gi|1139774837|gb|ONI09309.1| hypothetical protein PRUPE_5G230700 [Prunus persica]
Pav_sc0000103.1_g500.1.mk	0.16972	0.52275	0.367504	0.353325	11.0441	13.0669	16.9588	13.6899	-5.09973	3.16e-37	2.27e-35	uncharacterized GPI-anchored protein At4g28100 [Prunus persica] &gt;gi|1139774840|gb|ONI09312.1| hypothetical protein PRUPE_5G231000 [Prunus persica]
Pav_sc0000103.1_g580.1.mk	100.181	164.667	249.017	171.288	140.686	75.3918	48.0491	88.0422	1.25357	0.0180274	0.0388714	PREDICTED: probable calcium-binding protein CML27 [Prunus mume]
Pav_sc0000103.1_g640.1.mk	2.66563	5.97428	9.62912	6.08968	46.5717	40.5028	23.762	36.9455	-2.14576	0.000228058	0.000795381	PREDICTED: uncharacterized protein LOC103338699 [Prunus mume]
Pav_sc0000103.1_g660.1.mk	0.180981	0.774261	0.354634	0.436625	10.4754	19.5304	13.8593	14.6217	-4.76571	7.33e-21	1.85e-19	PREDICTED: phosphoethanolamine N-methyltransferase 1 [Prunus mume]
Pav_sc0000103.1_g670.1.mk	0.042148	0.296924	0.017048	0.118707	48.8317	112.767	87.6911	83.0966	-9.47685	8.59e-56	1.39e-53	probable auxin efflux carrier component 1c [Prunus persica] &gt;gi|645269772|ref|XP_008240151.1| PREDICTED: probable auxin efflux carrier component 1c [Prunus mume] &gt;gi|1139774865|gb|ONI09337.1| hypothetical protein PRUPE_5G233100 [Prunus persica]
Pav_sc0000103.1_g720.1.mk	2.4962	3.49587	2.72598	2.90602	7.41761	7.94946	6.6361	7.33439	-1.07544	6.32e-07	3.53e-06	PREDICTED: zinc finger protein VAR3, chloroplastic [Prunus mume]
Pav_sc0000103.1_g830.1.mk	18.5606	20.2319	20.408	19.7335	10.0641	7.67165	7.21848	8.31807	1.51974	2.35e-09	1.88e-08	uncharacterized protein LOC18777775 isoform X1 [Prunus persica] &gt;gi|1139774899|gb|ONI09371.1| hypothetical protein PRUPE_5G234800 [Prunus persica]
Pav_sc0000103.1_g900.1.mk	1.10163	3.50413	1.80892	2.13822	16.7514	20.5952	30.5728	22.6398	-3.15957	6.86e-13	8.35e-12	PREDICTED: probable inactive receptor kinase RLK902 [Phoenix dactylifera]
Pav_sc0000103.1_g990.1.mk	0	0	0	0	2.22404	6.33551	8.05694	5.53883	-7.78351	8.06e-09	6e-08	hypothetical protein PRUPE_5G236600 [Prunus persica]
Pav_sc0000107.1_g090.1.mk	6.64558	5.98769	5.61308	6.08212	3.15247	3.86805	4.52599	3.84884	1.05626	2.77e-06	1.38e-05	transcription factor bHLH126 [Prunus persica]
Pav_sc0000107.1_g130.1.mk	0	0	0	0	0	0.053672	0.178126	0.077266	-4.4244	0.0108366	0.0249712	uncharacterized protein LOC18778053 [Prunus persica] &gt;gi|1139772412|gb|ONI06884.1| hypothetical protein PRUPE_5G087200 [Prunus persica]
Pav_sc0000107.1_g150.1.mk	1214.6	899.314	712.515	942.144	103.959	45.3334	30.629	59.9739	4.16375	5.4e-18	1.1e-16	protein STAY-GREEN, chloroplastic [Prunus persica] &gt;gi|1139772416|gb|ONI06888.1| hypothetical protein PRUPE_5G087400 [Prunus persica]
Pav_sc0000107.1_g170.1.mk	0.0171699	0.0637584	0.0374951	0.0394745	1.09851	1.0194	2.15575	1.42456	-2.88237	0.0120286	0.0273442	transcription factor bHLH14 isoform X2 [Prunus persica] &gt;gi|1139772419|gb|ONI06891.1| hypothetical protein PRUPE_5G087600 [Prunus persica] &gt;gi|1139772420|gb|ONI06892.1| hypothetical protein PRUPE_5G087600 [Prunus persica]
Pav_sc0000107.1_g180.1.mk	0.0171699	0.0637584	0.0374951	0.0394745	1.09851	1.0194	2.15575	1.42456	-6.42947	4.62e-06	2.22e-05	PREDICTED: transcription factor bHLH14-like isoform X1 [Prunus mume]
Pav_sc0000107.1_g240.1.mk	0.023296	0.056954	0.082667	0.0543057	0.640751	0.820068	1.41542	0.958746	-3.82348	0.0185727	0.0398281	PREDICTED: transcription factor bHLH14-like isoform X1 [Prunus mume]
Pav_sc0000107.1_g300.1.mk	13.7512	19.2281	13.8698	15.6164	68.4838	66.8856	62.5614	65.9769	-1.83159	3.15e-19	7.15e-18	bifunctional dTDP-4-dehydrorhamnose 3,5-epimerase/dTDP-4-dehydrorhamnose reductase [Prunus persica] &gt;gi|1139772438|gb|ONI06910.1| hypothetical protein PRUPE_5G088400 [Prunus persica]
Pav_sc0000107.1_g380.1.mk	2.2096	1.38449	0.870551	1.48821	0.561217	0.276698	0.596162	0.478026	1.84512	0.000200226	0.000707234	PREDICTED: molybdenum cofactor sulfurase 3-like [Prunus mume]
Pav_sc0000107.1_g390.1.mk	0.034158	0	0.017931	0.017363	2.90359	3.69776	2.93768	3.17968	-7.5778	9.36e-13	1.12e-11	protein HOTHEAD [Prunus persica] &gt;gi|1139772448|gb|ONI06920.1| hypothetical protein PRUPE_5G089100 [Prunus persica]
Pav_sc0000107.1_g400.1.mk	44.4752	72.886	49.9896	55.7836	25.444	29.8976	30.8189	28.7202	1.28971	5.46e-13	6.74e-12	SPX domain-containing membrane protein At4g22990 [Prunus persica] &gt;gi|1162557477|ref|XP_020419480.1| SPX domain-containing membrane protein At4g22990 [Prunus persica] &gt;gi|1139772452|gb|ONI06924.1| hypothetical protein PRUPE_5G089200 [Prunus persica]
Pav_sc0000107.1_g470.1.br	0	0.195346	0.118384	0.104577	1.95828	0.355011	0.426958	0.913415	-2.80313	0.0216195	0.0453784	CBF/DREB1-like protein b [Prunus mume]
Pav_sc0000108.1_g020.1.mk	0.876822	0.327511	0.514859	0.573064	0.034862	0.24351	0.201364	0.159912	2.57356	0.00230593	0.00638936	PsbD, partial (chloroplast) [Byrsonima crassifolia]
Pav_sc0000108.1_g050.1.mk	1.75641	2.11211	2.07353	1.98068	4.68322	4.70495	5.12254	4.83691	-1.08081	1.07e-07	6.71e-07	probable inactive shikimate kinase like 2, chloroplastic [Prunus persica] &gt;gi|1139771431|gb|ONI05903.1| hypothetical protein PRUPE_5G028300 [Prunus persica]
Pav_sc0000108.1_g1080.1.br	0.036732	0.252509	0.128984	0.139408	0.003777	0	0	0.001259	1.97853	0.0106882	0.0246759	PREDICTED: uncharacterized protein LOC103318783 [Prunus mume]
Pav_sc0000108.1_g380.1.br	0	0.042118	0	0.0140393	0.374978	0.315515	0.153282	0.281258	-2.85706	0.024005	0.049694	PREDICTED: cucumisin-like [Prunus mume]
Pav_sc0000108.1_g390.1.mk	2.92329	1.8662	1.39597	2.06182	4.82353	4.01997	4.54325	4.46225	-1.24232	0.000338525	0.00114063	UPF0481 protein At3g47200 [Prunus persica] &gt;gi|1162556322|ref|XP_020419092.1| UPF0481 protein At3g47200 [Prunus persica] &gt;gi|1139771451|gb|ONI05923.1| hypothetical protein PRUPE_5G029100 [Prunus persica]
Pav_sc0000108.1_g440.1.mk	19.3656	23.6998	25.844	22.9698	17.8122	15.7767	13.3589	15.6493	1.4501	0.000142016	0.000515121	PREDICTED: probable calcium-binding protein CML18 [Prunus mume]
Pav_sc0000108.1_g470.1.mk	1.61156	2.39508	1.01125	1.67263	4.26078	9.49228	6.62753	6.79353	-1.75821	5.45e-05	0.00021437	uncharacterized protein LOC18776478 [Prunus persica] &gt;gi|1139771462|gb|ONI05934.1| hypothetical protein PRUPE_5G029800 [Prunus persica]
Pav_sc0000108.1_g590.1.br	0	0.430395	0.321525	0.25064	2.25818	1.52568	0.469285	1.41772	-1.73213	0.0202953	0.0429458	UDP-N-acetylglucosamine transferase subunit ALG13 homolog [Prunus persica] &gt;gi|595830067|ref|XP_007205994.1| UDP-N-acetylglucosamine transferase subunit ALG13 homolog [Prunus persica] &gt;gi|1162565340|ref|XP_020422093.1| UDP-N-acetylglucosamine transf
Pav_sc0000108.1_g880.1.mk	51.9063	38.5415	34.1483	41.532	19.9248	20.9258	20.4935	20.448	1.26881	4.57e-10	4e-09	E3 ubiquitin-protein ligase COP1 [Prunus persica] &gt;gi|1162558256|ref|XP_020419748.1| E3 ubiquitin-protein ligase COP1 [Prunus persica] &gt;gi|1162558258|ref|XP_020419749.1| E3 ubiquitin-protein ligase COP1 [Prunus persica] &gt;gi|1162558260|ref|XP_0072
Pav_sc0000110.1_g140.1.mk	2.92782	5.10293	4.9462	4.32565	10.3359	11.2278	12.2135	11.2591	-1.16381	0.000342944	0.00115462	PREDICTED: glutathione S-transferase zeta class-like isoform X1 [Prunus mume]
Pav_sc0000110.1_g150.1.mk	75.9641	71.7509	76.5093	74.7415	38.0615	30.2748	34.8382	34.3915	1.3646	1.37e-16	2.45e-15	transcription factor HBP-1b(c38) [Prunus persica] &gt;gi|1162570524|ref|XP_020423806.1| transcription factor HBP-1b(c38) [Prunus persica] &gt;gi|1162570526|ref|XP_020423807.1| transcription factor HBP-1b(c38) [Prunus persica] &gt;gi|1162570528|ref|XP_0204
Pav_sc0000110.1_g210.1.mk	1.43388	0.922446	1.6795	1.34528	8.08303	5.78377	7.48925	7.11868	-2.22013	1.11e-08	8.11e-08	sigma factor binding protein 1, chloroplastic [Prunus persica] &gt;gi|1139759802|gb|ONH94899.1| hypothetical protein PRUPE_7G038200 [Prunus persica]
Pav_sc0000110.1_g350.1.mk	2.14998	2.43357	1.81759	2.13371	4.30853	4.53107	4.809	4.54953	-1.19462	0.00108938	0.00327146	hypothetical protein PRUPE_7G038500 [Prunus persica]
Pav_sc0000111.1_g030.1.mk	8.23149	21.874	21.776	17.2938	59.2803	92.0203	113.047	88.116	-1.96655	5.86e-06	2.77e-05	uncharacterized protein LOC18784358 [Prunus persica] &gt;gi|1139782262|gb|ONI16089.1| hypothetical protein PRUPE_3G078300 [Prunus persica]
Pav_sc0000111.1_g100.1.mk	0.025608	0	0	0.008536	0.121202	0.062046	0.080934	0.0880607	-3.66331	0.0193177	0.0411742	protein ANTI-SILENCING 1 [Prunus persica] &gt;gi|1162535048|ref|XP_020416030.1| protein ANTI-SILENCING 1 [Prunus persica] &gt;gi|1139782249|gb|ONI16076.1| hypothetical protein PRUPE_3G077800 [Prunus persica] &gt;gi|1139782250|gb|ONI16077.1| hypothetical p
Pav_sc0000111.1_g160.1.br	1.64219	1.46806	0.844484	1.31824	0.901523	0.552526	1.57869	1.01091	4.05763	0.02372	0.0491795	PREDICTED: cucumber peeling cupredoxin-like [Pyrus x bretschneideri]
Pav_sc0000111.1_g190.1.mk	10.2431	8.02752	7.61107	8.62724	5.34976	4.18509	4.87327	4.80271	1.38667	0.00456118	0.0116935	methyl-CpG-binding domain-containing protein 11 isoform X1 [Prunus persica]
Pav_sc0000111.1_g200.1.mk	10.2431	8.02752	7.61107	8.62724	5.34976	4.18509	4.87327	4.80271	1.35296	0.000242222	0.000841379	hypothetical protein PRUPE_3G085800 [Prunus persica]
Pav_sc0000112.1_g050.1.mk	2.2497	2.91687	2.94088	2.70248	10.2851	7.78792	6.23792	8.10366	-1.31249	1.22e-05	5.44e-05	Homogentisate phytyltransferase 2 [Morus notabilis] &gt;gi|587838632|gb|EXB29328.1| Homogentisate phytyltransferase 2 [Morus notabilis]
Pav_sc0000112.1_g060.1.mk	25.3088	54.643	46.8001	42.2506	80.3422	114.764	111.003	102.037	-1.01798	0.00302112	0.00811666	40S ribosomal protein S5 [Prunus persica] &gt;gi|1162571120|ref|XP_020424036.1| 40S ribosomal protein S5 [Prunus persica] &gt;gi|1139760610|gb|ONH95707.1| hypothetical protein PRUPE_7G086600 [Prunus persica] &gt;gi|1139760611|gb|ONH95708.1| hypothetical p
Pav_sc0000112.1_g100.1.mk	0	0.066478	0	0.0221593	7.76929	19.9792	13.586	13.7782	-8.89298	2.57e-12	2.92e-11	PREDICTED: universal stress protein YxiE-like [Prunus mume]
Pav_sc0000112.1_g190.1.mk	0	0.024392	0.043016	0.0224693	0.165271	0.246693	0.211253	0.207739	-2.56102	0.0118029	0.0269163	PREDICTED: probable glutamate carboxypeptidase 2 [Prunus mume]
Pav_sc0000112.1_g200.1.mk	47.8889	42.3137	36.1085	42.1037	13.7784	14.4693	17.994	15.4139	1.69515	3.1e-20	7.5e-19	PREDICTED: amino acid transporter ANT1 [Prunus mume]
Pav_sc0000112.1_g350.1.mk	1.81587	4.02855	4.69186	3.5121	9.64406	5.45475	5.31019	6.803	-1.15473	5.77e-05	0.00022575	hypothetical protein PRUPE_7G088800 [Prunus persica]
Pav_sc0000113.1_g130.1.mk	0.239321	0.650408	0.525318	0.471682	1.1248	1.27576	1.1298	1.17679	-1.07679	0.00757638	0.0182767	DNA (cytosine-5)-methyltransferase 1 [Prunus persica] &gt;gi|1139762210|gb|ONH97307.1| hypothetical protein PRUPE_7G183100 [Prunus persica] &gt;gi|1139762211|gb|ONH97308.1| hypothetical protein PRUPE_7G183100 [Prunus persica]
Pav_sc0000113.1_g140.1.mk	4.4345	5.33563	8.76047	6.17687	26.6061	18.8869	12.5144	19.3358	-1.40994	0.000878756	0.00269908	PREDICTED: uncharacterized protein LOC103340317 [Prunus mume]
Pav_sc0000113.1_g190.1.mk	60.7615	55.6991	42.8414	53.1007	24.7074	31.1828	31.7856	29.2252	1.15225	1.02e-08	7.46e-08	PREDICTED: amino acid transporter ANTL1 [Prunus mume] &gt;gi|1027113605|ref|XP_016651962.1| PREDICTED: amino acid transporter ANTL1 [Prunus mume]
Pav_sc0000113.1_g270.1.mk	2.88277	4.62119	6.07794	4.5273	16.3184	12.2104	14.3266	14.2851	-1.09845	0.000825669	0.00255019	PREDICTED: glutamate receptor 3.6-like [Prunus mume] &gt;gi|645273532|ref|XP_008241923.1| PREDICTED: glutamate receptor 3.6-like [Prunus mume]
Pav_sc0000113.1_g280.1.mk	0.060958	0.283608	0.023999	0.122855	22.787	26.0721	19.9435	22.9342	-7.56974	1.63e-44	1.69e-42	PREDICTED: glutamate receptor 3.6-like [Prunus mume]
Pav_sc0000113.1_g330.1.mk	6.61826	6.09818	4.73804	5.81816	18.0724	20.3802	23.0933	20.5153	-1.5644	4.17e-16	7.12e-15	glutamate receptor 3.6 [Prunus persica] &gt;gi|1162571647|ref|XP_020424199.1| glutamate receptor 3.6 [Prunus persica] &gt;gi|1162571649|ref|XP_020424200.1| glutamate receptor 3.6 [Prunus persica] &gt;gi|1162571651|ref|XP_020424201.1| glutamate receptor 3.
Pav_sc0000113.1_g370.1.mk	114.813	74.3726	115.175	101.454	7.51638	4.58506	5.45696	5.8528	4.35586	2.91e-43	2.81e-41	PREDICTED: uncharacterized transporter YBR287W [Prunus mume] &gt;gi|645273901|ref|XP_008242099.1| PREDICTED: uncharacterized transporter YBR287W [Prunus mume]
Pav_sc0000113.1_g400.1.mk	12.0107	13.6034	13.2848	12.9663	64.4516	64.6905	114.966	81.3694	-2.3707	8.98e-17	1.63e-15	RING-H2 finger protein ATL8 [Prunus persica] &gt;gi|1139762266|gb|ONH97363.1| hypothetical protein PRUPE_7G185500 [Prunus persica]
Pav_sc0000113.1_g430.1.mk	0.750283	0.728611	0.810954	0.763283	1.18418	2.56234	1.93326	1.89326	-1.00786	0.0102022	0.0236968	PREDICTED: histone-lysine N-methyltransferase, H3 lysine-9 specific SUVH3-like [Prunus mume]
Pav_sc0000113.1_g480.1.mk	7.56735	5.71369	5.44294	6.24133	3.67386	2.61459	2.58526	2.9579	1.54544	1.39e-05	6.16e-05	LOW QUALITY PROTEIN: RNA polymerase I-specific transcription initiation factor RRN3 [Prunus persica]
Pav_sc0000113.1_g530.1.mk	33.3741	33.8905	34.4493	33.9046	17.6298	13.8539	17.7854	16.423	1.43079	5.8e-29	2.59e-27	RNA-binding protein 24-A [Prunus persica] &gt;gi|1162572853|ref|XP_020424643.1| RNA-binding protein 24-A [Prunus persica] &gt;gi|1139762286|gb|ONH97383.1| hypothetical protein PRUPE_7G186900 [Prunus persica] &gt;gi|1139762287|gb|ONH97384.1| hypothetical p
Pav_sc0000113.1_g540.1.mk	0.302842	0.721843	0.551285	0.525323	9.85739	4.80449	2.43958	5.70049	-3.18535	3.07e-07	1.81e-06	3-hydroxy-3-methylglutaryl-coenzyme A reductase 3 [Prunus persica] &gt;gi|1139762289|gb|ONH97386.1| hypothetical protein PRUPE_7G187000 [Prunus persica]
Pav_sc0000113.1_g600.1.mk	2.05286	4.73359	4.19463	3.66036	11.6513	12.3461	8.75286	10.9167	-1.28232	0.000650325	0.00205601	3-hydroxy-3-methylglutaryl-coenzyme A reductase 1 [Prunus persica] &gt;gi|1139762294|gb|ONH97391.1| hypothetical protein PRUPE_7G187500 [Prunus persica]
Pav_sc0000113.1_g620.1.mk	0.377427	0.353798	0.615391	0.448872	1.3236	4.41548	4.28106	3.34005	-2.54859	0.000113352	0.000419619	hypothetical protein PRUPE_7G187700 [Prunus persica]
Pav_sc0000113.1_g660.1.mk	1.58634	1.5617	1.80934	1.65246	5.38113	3.51477	3.73984	4.21191	-1.14684	0.000561677	0.0018029	PREDICTED: diacylglycerol O-acyltransferase 2-like [Prunus mume]
Pav_sc0000113.1_g670.1.mk	27.8389	23.5759	20.3813	23.932	12.046	12.0342	10.3022	11.4608	1.29181	5.26e-10	4.56e-09	PREDICTED: diacylglycerol O-acyltransferase 2 [Prunus mume]
Pav_sc0000113.1_g700.1.mk	93.0265	75.3464	59.4881	75.9537	14.559	14.0107	16.5292	15.033	2.67663	7.21e-36	4.73e-34	hypothetical protein TSUD_186980 [Trifolium subterraneum]
Pav_sc0000113.1_g730.1.mk	0.444434	1.74635	0.698012	0.962933	11.9903	19.1627	15.7012	15.6181	-3.79258	3.25e-15	5.1e-14	2-oxoglutarate-dependent dioxygenase DAO [Prunus persica] &gt;gi|1139762316|gb|ONH97413.1| hypothetical protein PRUPE_7G188800 [Prunus persica]
Pav_sc0000113.1_g800.1.mk	0.179411	0.773383	2.3825	1.11177	6.35949	4.41793	6.65198	5.8098	-2.0767	0.00561519	0.0140549	PREDICTED: glucan endo-1,3-beta-glucosidase 5 [Prunus mume]
Pav_sc0000113.1_g820.1.mk	289.525	233.219	208.701	243.815	43.0471	55.1732	47.7737	48.6647	2.56039	4.41e-39	3.41e-37	hypothetical protein PRUPE_7G189800 [Prunus persica]
Pav_sc0000119.1_g020.1.br	11.8497	12.6634	4.09183	9.53497	1.66608	1.75961	2.42147	1.94905	2.59748	1.08e-08	7.89e-08	1-aminocyclopropane-1-carboxylate oxidase homolog 1 [Prunus persica] &gt;gi|1139794020|gb|ONI26638.1| hypothetical protein PRUPE_1G036800 [Prunus persica]
Pav_sc0000119.1_g030.1.br	4.09044	3.33789	2.9147	3.44768	2.60458	3.14069	3.4231	3.05612	1.16742	2.88e-05	0.000119914	uncharacterized protein LOC18789809 [Prunus persica]
Pav_sc0000119.1_g040.1.br	4.09044	3.33789	2.9147	3.44768	2.60458	3.14069	3.4231	3.05612	2.03178	0.000527236	0.00170408	PREDICTED: uncharacterized protein LOC103936764 [Pyrus x bretschneideri]
Pav_sc0000119.1_g050.1.br	4.09044	3.33789	2.9147	3.44768	2.60458	3.14069	3.4231	3.05612	2.34399	6.87e-06	3.21e-05	hypothetical protein PRUPE_1G036900 [Prunus persica]
Pav_sc0000119.1_g120.1.mk	38.7998	36.6391	34.0324	36.4904	10.983	13.491	17.2134	13.8958	1.66298	8.98e-19	1.96e-17	electron transfer flavoprotein subunit beta, mitochondrial [Prunus persica] &gt;gi|1139794035|gb|ONI26653.1| hypothetical protein PRUPE_1G037500 [Prunus persica]
Pav_sc0000119.1_g230.1.mk	3.32311	3.61263	3.89599	3.61057	6.71715	18.4978	29.7595	18.3248	-2.01825	4.65e-05	0.000185565	PREDICTED: extensin-like [Prunus mume]
Pav_sc0000119.1_g300.1.mk	149.332	157.73	155.408	154.157	79.4972	69.1755	79.4139	76.0289	1.2579	3.63e-22	1.02e-20	hypothetical protein PRUPE_1G038500 [Prunus persica]
Pav_sc0000119.1_g310.1.mk	121.178	68.0847	61.9972	83.7532	18.5754	11.7612	14.4942	14.9436	2.7398	3e-16	5.2e-15	BnaA09g16440D [Brassica napus]
Pav_sc0000119.1_g330.1.mk	11.1888	10.5482	7.43713	9.72472	47.0455	43.5257	113.582	68.0512	-2.52543	6.31e-10	5.42e-09	PREDICTED: phosphoenolpyruvate carboxylase kinase 1-like [Prunus mume]
Pav_sc0000119.1_g370.1.mk	1.24571	1.2346	1.11022	1.19684	0.278954	0.085311	0.0658692	0.143378	3.11321	4.07e-07	2.35e-06	transcription factor MYB14 [Prunus persica] &gt;gi|1139794057|gb|ONI26675.1| hypothetical protein PRUPE_1G039200 [Prunus persica]
Pav_sc0000119.1_g420.1.mk	3.92972	4.06733	4.36759	4.12155	16.0483	17.9739	27.4696	20.4972	-2.02329	4.4e-12	4.85e-11	uncharacterized protein LOC18788836 [Prunus persica] &gt;gi|1139794068|gb|ONI26686.1| hypothetical protein PRUPE_1G039600 [Prunus persica]
Pav_sc0000119.1_g600.1.mk	4.6667	5.36194	4.36004	4.79623	22.5957	19.6709	22.4008	21.5558	-1.90861	1.94e-35	1.23e-33	PREDICTED: uncharacterized protein LOC103324076 [Prunus mume]
Pav_sc0000119.1_g610.1.mk	0.998222	0.513263	0.322058	0.611181	3.78364	2.52443	3.46436	3.25748	-2.15651	5.66e-06	2.69e-05	putative protein phosphatase 2C-like protein 44 [Prunus persica] &gt;gi|1139794099|gb|ONI26717.1| hypothetical protein PRUPE_1G041200 [Prunus persica]
Pav_sc0000119.1_g630.1.mk	0.225665	0.203983	0.399258	0.276302	1.01998	0.779586	1.33239	1.04399	-1.62024	0.000269712	0.000926723	uncharacterized protein LOC18792769 isoform X2 [Prunus persica] &gt;gi|1139794103|gb|ONI26721.1| hypothetical protein PRUPE_1G041400 [Prunus persica]
Pav_sc0000119.1_g640.1.mk	35.4094	65.5848	53.1938	51.396	99.0599	131.008	141.683	123.917	-1.01892	0.000533577	0.00172148	60S ribosomal protein L14-2 [Prunus persica] &gt;gi|1139794105|gb|ONI26723.1| hypothetical protein PRUPE_1G041500 [Prunus persica]
Pav_sc0000119.1_g650.1.mk	18.1798	18.0006	18.0286	18.0697	7.92704	6.57917	9.86002	8.12208	1.44982	4.31e-15	6.68e-14	PREDICTED: dCTP pyrophosphatase 1-like [Prunus mume]
Pav_sc0000120.1_g180.1.mk	0	0.316852	0.044371	0.120408	4.02115	5.49007	3.23881	4.25001	-4.78057	5.8e-12	6.3e-11	squamosa promoter-binding-like protein 8 [Prunus persica] &gt;gi|1139789101|gb|ONI22528.1| hypothetical protein PRUPE_2G134900 [Prunus persica] &gt;gi|1139789102|gb|ONI22529.1| hypothetical protein PRUPE_2G134900 [Prunus persica]
Pav_sc0000120.1_g240.1.mk	1.25089	0.524612	0.689257	0.821585	2.92137	4.04347	3.10102	3.35529	-1.73517	4.63e-06	2.23e-05	probable plastid-lipid-associated protein 11 isoform X1 [Prunus persica] &gt;gi|1162522881|ref|XP_020411743.1| probable plastid-lipid-associated protein 11 isoform X1 [Prunus persica] &gt;gi|1162522883|ref|XP_020411744.1| probable plastid-lipid-associated
Pav_sc0000120.1_g250.1.mk	0	0.147678	0.067745	0.0718077	0.759629	1.56068	2.41352	1.57794	-4.02831	5.92e-06	2.8e-05	PREDICTED: GATA transcription factor 4 [Prunus mume]
Pav_sc0000123.1_g650.1.mk	2.93768	4.60353	4.00105	3.84742	10.3928	13.1179	11.9961	11.8356	-1.34815	2.7e-08	1.84e-07	ribonuclease H2 subunit A isoform X1 [Prunus persica] &gt;gi|1162529003|ref|XP_020413901.1| ribonuclease H2 subunit A isoform X1 [Prunus persica] &gt;gi|1162529005|ref|XP_020413902.1| ribonuclease H2 subunit A isoform X1 [Prunus persica] &gt;gi|1139788062
Pav_sc0000124.1_g090.1.br	30.4776	23.8582	25.7362	26.6907	15.8913	12.363	14.5738	14.2761	1.22582	3.04e-14	4.35e-13	hypothetical protein PRUPE_4G193300 [Prunus persica]
Pav_sc0000124.1_g110.1.mk	28.3213	17.7837	11.5626	19.2225	0.344805	0.63451	0.511567	0.496961	6.49146	7.15e-55	1.1e-52	PREDICTED: cellulose synthase-like protein G2 [Prunus mume]
Pav_sc0000124.1_g210.1.br	7.65708	8.87308	7.28399	7.93805	1.0404	0.496876	0.464785	0.667353	4.62822	2.52e-16	4.39e-15	myb-related protein 308 [Prunus persica] &gt;gi|1139778734|gb|ONI12921.1| hypothetical protein PRUPE_4G192000 [Prunus persica]
Pav_sc0000126.1_g040.1.mk	3.87664	7.79152	6.04682	5.90499	19.4116	24.6241	26.0676	23.3678	-1.85344	1.95e-10	1.78e-09	PREDICTED: LRR receptor-like serine/threonine-protein kinase FEI 2 [Malus domestica]
Pav_sc0000127.1_g160.1.mk	0.031224	0.187929	0.069824	0.0963257	0.616092	0.612591	0.940285	0.722989	-2.32842	0.000520044	0.00168411	4-coumarate--CoA ligase-like 6 [Prunus persica] &gt;gi|1139760592|gb|ONH95689.1| hypothetical protein PRUPE_7G085200 [Prunus persica]
Pav_sc0000127.1_g170.1.mk	0.692427	0.882522	0.573139	0.716029	4.69257	8.34722	8.65857	7.23279	-3.02025	2.05e-23	6.31e-22	hypothetical protein EUTSA_v10012901mg [Eutrema salsugineum] &gt;gi|557100226|gb|ESQ40589.1| hypothetical protein EUTSA_v10012901mg [Eutrema salsugineum]
Pav_sc0000129.1_g1000.1.mk	76.5243	61.034	45.7631	61.1071	11.9922	16.2693	22.2986	16.8534	2.11184	2.72e-12	3.08e-11	PREDICTED: uncharacterized protein LOC103340585 [Prunus mume]
Pav_sc0000129.1_g1050.1.mk	1.68777	2.0138	0.998309	1.56662	3.86763	5.4586	4.76029	4.69551	-1.43177	0.000365268	0.00122139	uncharacterized protein LOC18771825 [Prunus persica] &gt;gi|1139762486|gb|ONH97583.1| hypothetical protein PRUPE_7G198700 [Prunus persica]
Pav_sc0000129.1_g1070.1.mk	2263.52	1540.37	1290.49	1698.13	740.148	819.666	863.266	807.693	1.31724	9.76e-08	6.15e-07	PREDICTED: thiol protease aleurain-like [Prunus mume]
Pav_sc0000129.1_g1090.1.mk	0.071175	0	0.023506	0.0315603	0.613633	1.62374	0.590861	0.942744	-4.14191	8.36e-06	3.85e-05	PREDICTED: flavonoid 3&apos;-monooxygenase-like [Prunus mume]
Pav_sc0000129.1_g1120.1.br	0.542224	0.782136	0.791047	0.705136	0.071217	0.097504	0.07159	0.0801037	3.75511	2.8e-07	1.66e-06	flavonoid 3&apos;-monooxygenase [Prunus persica] &gt;gi|1139762480|gb|ONH97577.1| hypothetical protein PRUPE_7G198100 [Prunus persica]
Pav_sc0000129.1_g1160.1.br	6.47229	4.20817	4.13112	4.93719	0	0	0	0	8.67594	3.34e-12	3.75e-11	flavonoid 3&apos;-monooxygenase [Prunus persica] &gt;gi|1139762474|gb|ONH97571.1| hypothetical protein PRUPE_7G197500 [Prunus persica]
Pav_sc0000129.1_g1190.1.mk	0.421663	1.97872	1.52186	1.30742	19.3096	16.0741	0.281307	11.8883	-2.92911	0.0124466	0.0281461	hypothetical protein PRUPE_7G197400 [Prunus persica]
Pav_sc0000129.1_g1200.1.mk	1.05638	17.6294	4.50776	7.73117	49.8446	51.2033	18.7743	39.9407	-2.12612	0.0104214	0.0241591	subtilisin-like protease SBT1.8 [Prunus persica] &gt;gi|1139762470|gb|ONH97567.1| hypothetical protein PRUPE_7G197100 [Prunus persica]
Pav_sc0000129.1_g1230.1.mk	76.6482	73.849	129.846	93.4479	0.584348	0.762977	0.915873	0.754399	7.40166	9.06e-94	5.75e-91	PREDICTED: protein LURP-one-related 6-like [Malus domestica]
Pav_sc0000129.1_g1250.1.mk	356.285	357.664	393.282	369.077	130.783	140.471	177.237	149.497	1.55534	1.61e-19	3.7e-18	PREDICTED: aldehyde dehydrogenase family 7 member A1 [Malus domestica]
Pav_sc0000129.1_g1280.1.mk	0.486285	0.533087	0.214446	0.411273	1.92558	1.36451	1.04953	1.44654	-1.65618	6.47e-05	0.000250147	PREDICTED: ATP-dependent DNA helicase Q-like 3 [Prunus mume]
Pav_sc0000129.1_g1350.1.mk	14.0615	12.0517	13.9526	13.3552	32.9091	60.7448	56.5316	50.0618	-1.65468	1.45e-08	1.04e-07	photosystem I chlorophyll a/b-binding protein 6, chloroplastic [Prunus persica] &gt;gi|1139762443|gb|ONH97540.1| hypothetical protein PRUPE_7G195500 [Prunus persica]
Pav_sc0000129.1_g140.1.mk	0.322324	0.630974	0.479214	0.477504	1.71989	1.11707	1.24536	1.36077	-1.07522	0.00142355	0.00416036	uncharacterized protein LOC18770735 [Prunus persica] &gt;gi|1162572172|ref|XP_020424362.1| uncharacterized protein LOC18770735 [Prunus persica] &gt;gi|1162572174|ref|XP_020424363.1| uncharacterized protein LOC18770735 [Prunus persica] &gt;gi|1139762653|gb
Pav_sc0000129.1_g1400.1.mk	13.9202	14.213	13.9577	14.0303	30.605	30.3799	51.64	37.5416	-1.18232	4.42e-06	2.13e-05	probable polygalacturonase [Prunus persica] &gt;gi|1139762431|gb|ONH97528.1| hypothetical protein PRUPE_7G195000 [Prunus persica]
Pav_sc0000129.1_g1440.1.mk	14.7047	9.16919	7.19867	10.3575	28.8401	39.6749	45.8147	38.1099	-1.63105	4.07e-07	2.35e-06	uncharacterized protein LOC18771060 [Prunus persica] &gt;gi|1139762425|gb|ONH97522.1| hypothetical protein PRUPE_7G194600 [Prunus persica]
Pav_sc0000129.1_g1470.1.mk	42.3221	55.0562	49.2392	48.8725	91.3266	141.846	125.743	119.638	-1.03433	2.27e-05	9.64e-05	20 kDa chaperonin, chloroplastic [Prunus persica] &gt;gi|1139762422|gb|ONH97519.1| hypothetical protein PRUPE_7G194300 [Prunus persica]
Pav_sc0000129.1_g1480.1.mk	5.2485	5.31011	3.83444	4.79769	24.8898	19.9255	21.6487	22.1547	-1.97229	1.47e-28	6.43e-27	AUX/IAA protein [Corchorus olitorius]
Pav_sc0000129.1_g1530.1.mk	0	0.242073	0.483819	0.241964	58.9709	70.9246	83.9595	71.285	-7.72545	8.96e-52	1.22e-49	21 kDa protein [Prunus persica] &gt;gi|1139762413|gb|ONH97510.1| hypothetical protein PRUPE_7G193700 [Prunus persica]
Pav_sc0000129.1_g1540.1.mk	25.6552	3.95003	3.64855	11.0846	1.66013	1.89273	2.00753	1.85346	2.83035	0.000183256	0.000652422	uncharacterized protein LOC18771134 [Prunus persica] &gt;gi|1139762412|gb|ONH97509.1| hypothetical protein PRUPE_7G193600 [Prunus persica]
Pav_sc0000129.1_g1600.1.mk	0.805788	2.87261	1.6003	1.75956	0	0	0.062866	0.0209553	6.46239	2.07e-09	1.67e-08	PREDICTED: probable flavin-containing monooxygenase 1 [Prunus mume]
Pav_sc0000129.1_g1610.1.mk	3.80309	6.01121	5.43714	5.08381	35.5281	51.8232	25.6516	37.6676	-2.42887	1.26e-10	1.18e-09	peroxiredoxin Q, chloroplastic [Prunus persica] &gt;gi|1139762408|gb|ONH97505.1| hypothetical protein PRUPE_7G193200 [Prunus persica]
Pav_sc0000129.1_g1630.1.mk	0.343798	0.326056	0.30579	0.325215	1.6147	1.16414	1.76942	1.51608	-3.2318	3.32e-12	3.73e-11	Respiratory burst oxidase-like protein E [Morus notabilis] &gt;gi|587906704|gb|EXB94755.1| Respiratory burst oxidase-like protein E [Morus notabilis]
Pav_sc0000129.1_g1690.1.mk	13.0593	13.8084	17.3097	14.7258	10.7064	4.47504	4.25183	6.47777	1.37171	0.000660687	0.00208663	hypothetical protein PRUPE_7G192500 [Prunus persica]
Pav_sc0000129.1_g1740.1.mk	45.7181	39.2711	36.2381	40.4091	22.621	15.1511	22.9994	20.2572	1.15063	2.78e-13	3.55e-12	hypothetical protein PRUPE_7G192000 [Prunus persica]
Pav_sc0000129.1_g180.1.mk	0.090057	0.067017	0.032377	0.0631503	2.29446	1.31086	1.33171	1.64568	-3.90415	1.31e-09	1.08e-08	uncharacterized protein LOC18771206 [Prunus persica] &gt;gi|1139762627|gb|ONH97724.1| hypothetical protein PRUPE_7G207000 [Prunus persica]
Pav_sc0000129.1_g1800.1.mk	128.977	66.5265	42.9058	79.4698	9.90005	8.57877	9.08119	9.18667	3.35157	1.43e-16	2.55e-15	PREDICTED: GDSL esterase/lipase 5-like [Prunus mume]
Pav_sc0000129.1_g1820.1.mk	41.1599	30.7351	28.8302	33.575	12.7963	13.0723	16.8119	14.2269	1.49486	2.29e-12	2.62e-11	uncharacterized protein LOC18769886 [Prunus persica] &gt;gi|1162570168|ref|XP_020423679.1| uncharacterized protein LOC18769886 [Prunus persica] &gt;gi|1139762369|gb|ONH97466.1| hypothetical protein PRUPE_7G191500 [Prunus persica] &gt;gi|1139762370|gb|ONH9
Pav_sc0000129.1_g1890.1.mk	1.87077	2.36474	2.42412	2.21988	5.53668	4.74013	6.82282	5.69988	-1.13856	3.63e-05	0.000148336	DNA repair protein RAD51 homolog isoform X1 [Prunus persica] &gt;gi|1027112205|ref|XP_016651675.1| PREDICTED: DNA repair protein RAD51 homolog [Prunus mume] &gt;gi|1139762346|gb|ONH97443.1| hypothetical protein PRUPE_7G190800 [Prunus persica] &gt;gi|11397
Pav_sc0000129.1_g1900.1.mk	0.367519	0.413304	0.244784	0.341869	1.59626	2.8214	1.75001	2.05589	-2.19404	5.64e-09	4.3e-08	pectinesterase [Prunus persica] &gt;gi|1139762343|gb|ONH97440.1| hypothetical protein PRUPE_7G190500 [Prunus persica]
Pav_sc0000129.1_g1920.1.mk	0.519005	0.532714	0.681588	0.577769	4.7301	3.87772	4.49014	4.36599	-2.55846	7.15e-17	1.31e-15	PREDICTED: pectinesterase/pectinesterase inhibitor PPE8B [Prunus mume]
Pav_sc0000129.1_g210.1.mk	20.2309	18.4758	16.3812	18.3626	8.20825	6.72485	9.35893	8.09734	1.54117	4.91e-17	9.16e-16	PREDICTED: uncharacterized protein LOC103340706 [Prunus mume]
Pav_sc0000129.1_g230.1.mk	0	0.058279	0.195192	0.0844903	1.41893	0.481653	0.98188	0.96082	-2.49832	0.00457786	0.0117307	uncharacterized protein LOC18769073 [Prunus persica] &gt;gi|1139762620|gb|ONH97717.1| hypothetical protein PRUPE_7G206500 [Prunus persica]
Pav_sc0000129.1_g300.1.mk	1.3594	3.13604	2.51111	2.33552	23.0276	24.8236	29.5183	25.7898	-2.69943	1.25e-11	1.3e-10	UDP-glycosyltransferase 91C1, partial [Prunus persica]
Pav_sc0000129.1_g370.1.mk	45.5388	46.5611	56.1132	49.4044	1.49621	2.14552	2.32082	1.98752	4.84351	1.98e-80	9.51e-78	PREDICTED: protein phosphatase 2C 77 [Prunus mume]
Pav_sc0000129.1_g470.1.mk	40.4696	39.0315	36.1925	38.5645	18.7199	23.9629	23.2404	21.9744	1.04864	6.99e-10	5.97e-09	PREDICTED: threonine synthase, chloroplastic-like [Pyrus x bretschneideri]
Pav_sc0000129.1_g490.1.mk	54.5199	42.0402	39.6569	45.4057	19.7162	16.0974	18.5972	18.1369	1.6043	2.15e-16	3.78e-15	hypothetical protein OsJ_21402 [Oryza sativa Japonica Group]
Pav_sc0000129.1_g560.1.mk	0.030273	0.512354	0.178619	0.240415	16.7209	11.5166	11.3563	13.1979	-5.41722	3.58e-18	7.46e-17	PREDICTED: protein Brevis radix-like 4 isoform X1 [Prunus mume]
Pav_sc0000129.1_g660.1.mk	37.1924	48.3568	54.1075	46.5523	268.59	464.262	463.428	398.76	-2.81352	1.53e-21	4.1e-20	PREDICTED: uncharacterized protein LOC103340557 [Prunus mume]
Pav_sc0000129.1_g710.1.mk	51.0194	45.1115	44.1712	46.7674	21.1248	28.7685	26.3056	25.3996	1.13571	4.49e-10	3.93e-09	PREDICTED: protein ELF4-LIKE 3 [Prunus mume]
Pav_sc0000129.1_g770.1.br	0.0662024	0.0285967	0.15728	0.0840264	1.96064	4.81157	4.26249	3.67823	-4.59707	0.000284375	0.000973228	PREDICTED: transcription factor MYB32-like isoform X2 [Pyrus x bretschneideri]
Pav_sc0000129.1_g780.1.mk	0.0662024	0.0285967	0.15728	0.0840264	1.96064	4.81157	4.26249	3.67823	-5.74514	1.2e-09	9.93e-09	transcription factor MYB6 [Prunus persica] &gt;gi|1139762525|gb|ONH97622.1| hypothetical protein PRUPE_7G201600 [Prunus persica]
Pav_sc0000129.1_g850.1.mk	59.9129	56.9328	66.0119	60.9525	29.0811	22.4098	25.8087	25.7665	1.48531	3.02e-15	4.77e-14	uncharacterized protein LOC18771398 isoform X2 [Prunus persica] &gt;gi|1139762514|gb|ONH97611.1| hypothetical protein PRUPE_7G200900 [Prunus persica]
Pav_sc0000129.1_g870.1.mk	0.062875	0.276622	0.188333	0.175943	0.011476	0	0	0.00382533	4.08886	0.000233043	0.000812113	PREDICTED: probable glucan endo-1,3-beta-glucosidase BG4 [Prunus mume]
Pav_sc0000129.1_g880.1.mk	2.09527	1.04534	0.879696	1.3401	124.643	346.629	208.744	226.672	-7.06817	1.33e-49	1.64e-47	putative auxin-binding protein 2 [Prunus salicina]
Pav_sc0000129.1_g900.1.mk	0	0.107019	0.067084	0.0580343	7.8792	38.9962	12.3428	19.7394	-8.02011	1.04e-13	1.4e-12	RecName: Full=Auxin-binding protein ABP20; Flags: Precursor &gt;gi|1916807|gb|AAB51240.1| auxin-binding protein [Prunus persica] &gt;gi|750320440|tpg|DAA64697.1| TPA_exp: ENOX5 [Prunus persica]
Pav_sc0000130.1_g080.1.mk	1.11678	2.79576	1.95835	1.95696	4.36763	8.47352	6.71424	6.51846	-1.49288	0.000379375	0.00126366	DNA replication licensing factor MCM7 [Prunus persica] &gt;gi|1139758676|gb|ONH94133.1| hypothetical protein PRUPE_8G272000 [Prunus persica]
Pav_sc0000130.1_g1060.1.mk	180.799	109.987	110.904	133.897	11.6936	14.1574	12.8677	12.9062	3.65562	2.19e-43	2.14e-41	caffeoylshikimate esterase isoform X1 [Prunus persica] &gt;gi|1139758476|gb|ONH93933.1| hypothetical protein PRUPE_8G261500 [Prunus persica]
Pav_sc0000130.1_g1080.1.mk	4.77591	16.5285	7.77488	9.6931	17.0973	25.4542	21.5577	21.3697	-1.28396	0.00328161	0.00873489	hypothetical protein PRUPE_8G261400 [Prunus persica]
Pav_sc0000130.1_g1100.1.mk	2.52396	2.85521	1.98289	2.45402	1.41581	1.04705	0.652818	1.03856	1.58476	0.000680635	0.00214179	PREDICTED: 21 kDa protein-like [Prunus mume]
Pav_sc0000130.1_g160.1.mk	0.758659	1.33523	0.952976	1.01562	5.90288	6.27849	7.93528	6.70555	-2.46453	5.02e-18	1.03e-16	PREDICTED: pentatricopeptide repeat-containing protein At3g62470, mitochondrial-like isoform X1 [Prunus mume]
Pav_sc0000130.1_g170.1.mk	0.618927	0.800567	0.532533	0.650676	2.31345	2.28456	2.74318	2.44706	-1.69658	4.52e-13	5.63e-12	PREDICTED: DNA mismatch repair protein MSH6 [Prunus mume]
Pav_sc0000130.1_g180.1.mk	15.1929	21.9016	30.4505	22.515	13.2551	8.87135	10.2513	10.7926	1.31506	0.000102477	0.000382445	PREDICTED: uncharacterized protein LOC103334049 isoform X1 [Prunus mume]
Pav_sc0000130.1_g190.1.mk	15.1929	21.9016	30.4505	22.515	13.2551	8.87135	10.2513	10.7926	1.05478	0.00295218	0.00795023	hypothetical protein PRUPE_8G271200 [Prunus persica]
Pav_sc0000130.1_g200.1.mk	727.091	654.404	470.244	617.247	80.407	52.6458	75.2396	69.4308	3.38305	1.98e-40	1.68e-38	PREDICTED: universal stress protein A-like protein [Prunus mume]
Pav_sc0000130.1_g230.1.mk	0.091282	0.313558	0.344285	0.249708	1.00805	1.63652	1.21925	1.28794	-2.41443	0.000763736	0.00237385	uncharacterized protein LOC18768625 [Prunus persica] &gt;gi|1139758650|gb|ONH94107.1| hypothetical protein PRUPE_8G270900 [Prunus persica]
Pav_sc0000130.1_g240.1.mk	0.081293	0.413595	0.82531	0.440066	1.96175	1.6492	3.4062	2.33905	-2.12054	0.00330576	0.00878943	probable beta-D-xylosidase 2 [Prunus persica] &gt;gi|1139758648|gb|ONH94105.1| hypothetical protein PRUPE_8G270800 [Prunus persica]
Pav_sc0000130.1_g290.1.mk	65.551	115.396	96.7966	92.5811	48.9907	19.5185	7.40101	25.3034	2.10059	0.00068159	0.00214448	PREDICTED: uncharacterized protein LOC103334041 isoform X1 [Prunus mume] &gt;gi|645259074|ref|XP_008235188.1| PREDICTED: uncharacterized protein LOC103334041 isoform X2 [Prunus mume]
Pav_sc0000130.1_g320.1.mk	0.109693	0	0	0.0365643	0.541932	0.578857	0.172313	0.431034	-2.88073	0.0161919	0.0353768	R2R3-MYB transcription factor [Prunus avium]
Pav_sc0000130.1_g350.1.mk	1.14463	1.2926	1.07597	1.17107	3.27037	3.13435	3.34663	3.25045	-1.12853	3.99e-07	2.31e-06	PREDICTED: CTP synthase [Prunus mume] &gt;gi|645259058|ref|XP_008235180.1| PREDICTED: CTP synthase [Prunus mume] &gt;gi|1027108254|ref|XP_016650811.1| PREDICTED: CTP synthase [Prunus mume]
Pav_sc0000130.1_g380.1.mk	8.54536	8.78644	10.8008	9.37754	14.7576	11.7693	11.7628	12.7632	-3.89553	0.0023672	0.00653396	hypothetical protein PRUPE_8G269400 [Prunus persica]
Pav_sc0000130.1_g420.1.mk	0.193489	0.634543	0.729388	0.51914	4.16383	2.75075	3.08418	3.33292	-2.88296	2.09e-06	1.06e-05	PREDICTED: kynurenine--oxoglutarate transaminase-like [Prunus mume]
Pav_sc0000130.1_g430.1.mk	0.054695	0.940698	0.814874	0.603422	9.84204	9.91871	8.09779	9.28618	-3.6818	1.22e-07	7.58e-07	PREDICTED: uncharacterized protein LOC103334029 [Prunus mume]
Pav_sc0000130.1_g450.1.mk	3.91061	5.91021	4.04259	4.62114	13.1528	12.6693	15.3987	13.7403	-1.33547	1.36e-08	9.78e-08	uncharacterized protein LOC18766489 [Prunus persica] &gt;gi|1139758620|gb|ONH94077.1| hypothetical protein PRUPE_8G268800 [Prunus persica]
Pav_sc0000130.1_g460.1.mk	0.587425	0.479705	0.531728	0.532953	3.20926	6.31321	4.62925	4.71724	-1.68045	0.00375198	0.00985318	PREDICTED: 70 kDa peptidyl-prolyl isomerase-like [Prunus mume]
Pav_sc0000130.1_g480.1.mk	4.92367	12.9711	11.1827	9.69247	45.2148	55.9542	57.3148	52.8279	-2.20951	3.09e-08	2.1e-07	PREDICTED: uncharacterized protein LOC103334023 [Prunus mume]
Pav_sc0000130.1_g490.1.mk	6.93997	15.0446	15.3772	12.4539	40.2816	35.6869	26.2728	34.0804	-1.0175	0.011835	0.0269694	probable galacturonosyltransferase-like 7 [Prunus persica] &gt;gi|1139758616|gb|ONH94073.1| hypothetical protein PRUPE_8G268500 [Prunus persica] &gt;gi|1139758617|gb|ONH94074.1| hypothetical protein PRUPE_8G268500 [Prunus persica]
Pav_sc0000130.1_g590.1.mk	180.881	152.517	206.4	179.933	110.539	88.3045	106.203	101.682	1.18397	1.91e-08	1.34e-07	bZIP transcription factor 53 [Prunus persica] &gt;gi|1139758574|gb|ONH94031.1| hypothetical protein PRUPE_8G267100 [Prunus persica]
Pav_sc0000130.1_g640.1.mk	41.5684	45.1335	35.5034	40.7351	13.696	12.9445	15.9467	14.1957	1.76862	1.83e-26	6.87e-25	PREDICTED: uncharacterized protein LOC103334007 [Prunus mume]
Pav_sc0000130.1_g660.1.mk	37.9495	31.9858	32.895	34.2768	20.5903	16.8036	18.6415	18.6784	1.1282	3.34e-11	3.34e-10	hypothetical protein PRUPE_8G266200 [Prunus persica]
Pav_sc0000130.1_g690.1.mk	128.716	96.1698	89.9571	104.948	48.3832	67.2037	60.1273	58.5714	1.08732	1.14e-06	6.09e-06	PREDICTED: ATP-dependent Clp protease proteolytic subunit 5, chloroplastic [Prunus mume]
Pav_sc0000130.1_g710.1.mk	0.190684	1.50102	0.613143	0.768282	7.61945	6.95227	8.2773	7.61634	-3.05415	4e-07	2.31e-06	PREDICTED: kinesin-4 [Prunus mume]
Pav_sc0000130.1_g780.1.mk	29.9146	50.5791	71.3882	50.6273	299.557	132.47	56.3973	162.808	-1.44259	0.0176988	0.0382354	AP2/EREBP family transcription factor-like protein 6 [Prunus pseudocerasus]
Pav_sc0000130.1_g860.1.mk	0.285139	0.429558	0.322831	0.345843	2.65795	4.64254	5.15417	4.15155	-2.81971	2.51e-13	3.22e-12	hypothetical protein PRUPE_8G264200 [Prunus persica]
Pav_sc0000130.1_g870.1.mk	0.161221	2.23908	1.40483	1.26838	4.04502	6.48491	8.93079	6.48691	-2.15904	0.00360689	0.00950804	pectinesterase [Prunus persica] &gt;gi|1139758514|gb|ONH93971.1| hypothetical protein PRUPE_8G264100 [Prunus persica]
Pav_sc0000130.1_g880.1.mk	0.044176	0.602186	0.080372	0.242245	0	0	0.027109	0.00903633	3.59663	0.0149968	0.0330874	PREDICTED: probable pectinesterase/pectinesterase inhibitor 41 [Prunus mume]
Pav_sc0000130.1_g890.1.mk	154.687	139.405	158.276	150.789	13.2063	12.1972	11.4478	12.2838	3.89339	1.71e-120	2.05e-117	probable pectinesterase/pectinesterase inhibitor 7 [Prunus persica] &gt;gi|1139758512|gb|ONH93969.1| hypothetical protein PRUPE_8G263900 [Prunus persica]
Pav_sc0000130.1_g900.1.mk	20.537	21.8204	23.884	22.0805	17.0694	10.3075	5.43218	10.9364	1.23237	0.00284204	0.00768049	PREDICTED: RING-H2 finger protein ATL64 [Prunus mume]
Pav_sc0000130.1_g940.1.mk	1595.23	1835.66	2202.78	1877.89	1137.3	685.423	275.433	699.384	1.64779	0.000869731	0.00267441	indole-3-acetic acid-induced protein ARG2 [Prunus persica] &gt;gi|1139758504|gb|ONH93961.1| hypothetical protein PRUPE_8G263100 [Prunus persica]
Pav_sc0000131.1_g100.1.mk	0.193072	0.114941	0.050675	0.119563	1.36002	0.157345	0.73231	0.749891	-2.97104	0.00276193	0.00749214	cysteine-rich receptor-like protein kinase 25 [Prunus persica]
Pav_sc0000131.1_g160.1.mk	0.100138	0.933122	0.295683	0.442981	12.6353	16.7115	21.1087	16.8185	-4.96134	8.06e-17	1.47e-15	uncharacterized protein LOC18790696 [Prunus persica] &gt;gi|1139800458|gb|ONI33076.1| hypothetical protein PRUPE_1G404000 [Prunus persica]
Pav_sc0000131.1_g180.1.mk	5.37216	5.38359	3.82112	4.85896	9.4096	12.1218	11.0949	10.8754	-1.47206	2.93e-11	2.94e-10	ylmG homolog protein 2, chloroplastic [Prunus persica] &gt;gi|1139800456|gb|ONI33074.1| hypothetical protein PRUPE_1G403800 [Prunus persica]
Pav_sc0000131.1_g210.1.mk	9.02041	7.21754	6.23431	7.49075	4.66585	3.40678	4.05509	4.04257	1.13252	6.11e-07	3.42e-06	myosin-15 [Prunus persica] &gt;gi|1139800447|gb|ONI33065.1| hypothetical protein PRUPE_1G403500 [Prunus persica]
Pav_sc0000131.1_g230.1.mk	5.38625	5.50713	6.34483	5.74607	1.83775	1.23031	1.19361	1.42056	2.25288	4.53e-12	4.98e-11	PREDICTED: endoglucanase 16 [Prunus mume]
Pav_sc0000131.1_g390.1.mk	0.802745	0.630986	0.838509	0.757413	10.4555	11.0433	17.3852	12.9613	-3.80349	7.56e-34	4.42e-32	3-ketoacyl-CoA synthase 10 [Prunus persica] &gt;gi|1139800416|gb|ONI33034.1| hypothetical protein PRUPE_1G401500 [Prunus persica]
Pav_sc0000131.1_g520.1.br	0.633283	1.20859	0.244941	0.695603	0.127035	0.070896	0.114593	0.104175	2.79325	0.00116581	0.0034816	glutamate receptor 2.8 [Prunus persica] &gt;gi|1139800403|gb|ONI33021.1| hypothetical protein PRUPE_1G400600 [Prunus persica]
Pav_sc0000131.1_g620.1.br	3.66791	1.92401	2.43121	2.67437	1.23029	0.868078	1.99801	1.36546	1.2595	0.0106739	0.0246491	PREDICTED: F-box protein FBW2-like [Prunus mume]
Pav_sc0000131.1_g650.1.br	0.336266	0.402065	0.320688	0.353006	1.50761	0.528661	0.90915	0.981808	-1.55199	0.00133708	0.0039375	PREDICTED: glutamate receptor 2.8-like [Prunus mume]
Pav_sc0000131.1_g820.1.mk	34.2341	18.847	19.1457	24.0756	2.67156	4.09797	9.08947	5.28633	2.47461	9.5e-07	5.15e-06	protein GLUTAMINE DUMPER 3 [Prunus persica] &gt;gi|1139800387|gb|ONI33005.1| hypothetical protein PRUPE_1G399200 [Prunus persica]
Pav_sc0000131.1_g890.1.mk	7.01792	13.2359	17.2081	12.4873	39.0883	66.1853	52.5809	52.6182	-1.84484	1.65e-06	8.51e-06	PREDICTED: protein ENHANCED DISEASE RESISTANCE 2-like isoform X2 [Prunus mume]
Pav_sc0000136.1_g010.1.br	0	0	0	0	2.3339	3.75956	5.12012	3.73786	-5.50908	0.00021727	0.000761328	PREDICTED: uncharacterized protein At4g06744-like [Prunus mume]
Pav_sc0000136.1_g020.1.br	1.83914	2.12114	2.35151	2.10393	54.1088	51.0548	43.7223	49.6286	-4.66008	8.84e-84	4.77e-81	PREDICTED: leucine-rich repeat extensin-like protein 3 [Prunus mume]
Pav_sc0000136.1_g070.1.mk	0.057436	0.179258	0.078843	0.105179	4.27522	7.55926	6.72811	6.18753	-5.74464	9.49e-25	3.21e-23	PREDICTED: cyclin-D3-1 [Prunus mume]
Pav_sc0000136.1_g190.1.br	0.020901	0	0.010898	0.0105997	0.116737	0.099109	0.193416	0.136421	-4.18005	0.00803947	0.0192453	PREDICTED: disease resistance protein RPM1-like [Prunus mume]
Pav_sc0000136.1_g290.1.mk	0.047923	0.042652	0	0.0301917	0.244099	0.801116	0.490403	0.511873	-3.93999	0.00265999	0.00724845	uncharacterized protein LOC18766470 [Prunus persica] &gt;gi|1162577373|ref|XP_020426122.1| uncharacterized protein LOC18766470 [Prunus persica] &gt;gi|1139756261|gb|ONH91718.1| hypothetical protein PRUPE_8G132800 [Prunus persica] &gt;gi|1139756262|gb|ONH9
Pav_sc0000137.1_g370.1.mk	5.15221	4.71514	3.48599	4.45111	15.2455	26.5898	34.8589	25.5647	-2.22485	6.17e-11	5.98e-10	PREDICTED: tetrapyrrole-binding protein, chloroplastic [Prunus mume]
Pav_sc0000138.1_g030.1.mk	59.4381	16.1882	7.11167	27.5793	2.25163	3.21166	1.24419	2.23583	3.81836	1.02e-07	6.42e-07	UDP glucose:flavonoid 3-O-glucosyl transferase [Prunus avium]
Pav_sc0000138.1_g080.1.mk	0.61141	1.99743	1.23803	1.28229	3.15149	4.05965	4.35587	3.85567	-1.48226	0.0006149	0.00195435	serine/threonine-protein kinase TIO isoform X2 [Prunus persica]
Pav_sc0000138.1_g100.1.mk	14.5651	13.4916	10.5341	12.8636	7.24273	7.11179	8.95528	7.76993	1.01641	9.33e-08	5.9e-07	uncharacterized protein At1g51745 isoform X1 [Prunus persica]
Pav_sc0000138.1_g1020.1.mk	10.8891	11.1518	9.24467	10.4285	18.0361	15.5271	18.1121	17.2251	-2.60351	8.06e-16	1.34e-14	PREDICTED: oligopeptide transporter 6-like [Prunus mume]
Pav_sc0000138.1_g1040.1.mk	84.9477	79.3924	74.5784	79.6395	18.1374	14.831	17.3538	16.7741	2.4658	1.07e-53	1.55e-51	PREDICTED: protein yippee-like At4g27745 [Prunus mume]
Pav_sc0000138.1_g1050.1.mk	4.07934	3.90317	4.09859	4.02703	8.98368	9.20946	11.1705	9.78787	-1.01292	1.07e-10	1.01e-09	uncharacterized protein LOC18786313 [Prunus persica] &gt;gi|1139792257|gb|ONI25684.1| hypothetical protein PRUPE_2G314700 [Prunus persica]
Pav_sc0000138.1_g1060.1.mk	0.164689	0.244778	0.573986	0.327818	1.90541	1.78809	1.4013	1.69827	-2.092	0.00011715	0.000432342	histone-lysine N-methyltransferase ATXR6 [Prunus persica] &gt;gi|1139792256|gb|ONI25683.1| hypothetical protein PRUPE_2G314600 [Prunus persica]
Pav_sc0000138.1_g1080.1.mk	5.25025	5.24245	5.64553	5.37941	15.0237	20.4688	20.0177	18.5034	-1.68962	8.72e-12	9.24e-11	thylakoid lumenal 17.4 kDa protein, chloroplastic [Prunus persica] &gt;gi|1139792249|gb|ONI25676.1| hypothetical protein PRUPE_2G314300 [Prunus persica]
Pav_sc0000138.1_g1120.1.mk	3.95176	5.83967	4.19944	4.66362	0.0914162	0.0576918	0.228447	0.125852	5.44883	9.02e-15	1.36e-13	PREDICTED: uncharacterized protein LOC103333614 isoform X1 [Prunus mume]
Pav_sc0000138.1_g1140.1.mk	17.7177	15.4559	16.0885	16.4207	21.8143	33.1474	27.825	27.5955	-1.29924	3.21e-07	1.88e-06	PREDICTED: protein PLASTID TRANSCRIPTIONALLY ACTIVE 7 [Prunus mume]
Pav_sc0000138.1_g1180.1.mk	120.497	72.9485	54.3092	82.585	38.3665	39.9384	61.2148	46.5066	1.08003	0.00185908	0.00527454	PREDICTED: uncharacterized protein LOC103333621 [Prunus mume] &gt;gi|1027105922|ref|XP_016650256.1| PREDICTED: uncharacterized protein LOC103333621 [Prunus mume]
Pav_sc0000138.1_g1200.1.mk	3.86973	5.0851	4.12366	4.3595	31.2435	31.9795	23.4074	28.8768	-2.46173	4.44e-25	1.54e-23	protein ABIL2 [Prunus persica] &gt;gi|1162525060|ref|XP_020412516.1| protein ABIL2 [Prunus persica] &gt;gi|1162525062|ref|XP_020412517.1| protein ABIL2 [Prunus persica] &gt;gi|1162525064|ref|XP_020412518.1| protein ABIL2 [Prunus persica] &gt;gi|1139792217
Pav_sc0000138.1_g1220.1.mk	0.016005	0.016717	0.060498	0.0310733	0.5326	0.27556	0.443949	0.41737	-2.79246	0.000547277	0.0017605	LOW QUALITY PROTEIN: hypothetical protein PRUPE_2G312600 [Prunus persica]
Pav_sc0000138.1_g270.1.mk	28.6861	25.2407	22.4786	25.4685	13.0398	13.5671	15.577	14.0613	1.06664	1.56e-09	1.28e-08	autophagy-related protein 13a [Prunus persica] &gt;gi|1162526476|ref|XP_020413083.1| autophagy-related protein 13a [Prunus persica] &gt;gi|1139792403|gb|ONI25830.1| hypothetical protein PRUPE_2G322400 [Prunus persica] &gt;gi|1139792404|gb|ONI25831.1| hypo
Pav_sc0000138.1_g280.1.mk	529.176	425.152	417	457.109	37.1897	26.2331	18.5796	27.3341	4.3921	9.82e-47	1.1e-44	PREDICTED: TRAF2 and NCK-interacting protein kinase-like [Prunus mume]
Pav_sc0000138.1_g410.1.mk	21.5002	31.1292	23.8173	25.4822	49.9786	68.7302	61.1359	59.9482	-1.13507	3.54e-05	0.000144786	60S ribosomal protein L9-1 [Prunus persica] &gt;gi|645257890|ref|XP_008234622.1| PREDICTED: 60S ribosomal protein L9-1 [Prunus mume] &gt;gi|1139792378|gb|ONI25805.1| hypothetical protein PRUPE_2G321000 [Prunus persica]
Pav_sc0000138.1_g470.1.mk	0.111434	0.601811	0.297885	0.337043	4.6505	14.1852	19.1358	12.6572	-5.01659	1.65e-13	2.16e-12	PREDICTED: heavy metal-associated isoprenylated plant protein 3 [Prunus mume]
Pav_sc0000138.1_g480.1.mk	0	0.165054	0.265179	0.143411	3.00254	4.60759	4.12798	3.91271	-4.04087	3.89e-08	2.59e-07	heavy metal-associated isoprenylated plant protein 36 [Prunus persica] &gt;gi|1139792359|gb|ONI25786.1| hypothetical protein PRUPE_2G320200 [Prunus persica]
Pav_sc0000138.1_g520.1.mk	0.489198	0.435716	0.577866	0.500927	1.24718	1.47577	3.04638	1.92311	-1.62345	0.00245449	0.00674899	uncharacterized protein LOC18784777 [Prunus persica] &gt;gi|1139792346|gb|ONI25773.1| hypothetical protein PRUPE_2G319800 [Prunus persica]
Pav_sc0000138.1_g540.1.mk	13.9414	9.95029	16.8011	13.5643	14.9535	12.037	22.4876	16.4927	1.56502	8.6e-07	4.7e-06	protein DOWNY MILDEW RESISTANCE 6 [Prunus persica] &gt;gi|1139792342|gb|ONI25769.1| hypothetical protein PRUPE_2G319600 [Prunus persica]
Pav_sc0000138.1_g550.1.br	0.398154	0.258358	0.297056	0.317856	0.126837	0	0	0.042279	3.22312	0.00290381	0.00782976	hypothetical protein PRUPE_2G023400 [Prunus persica]
Pav_sc0000138.1_g570.1.mk	0.450312	0.301727	0.115692	0.289244	1.38164	2.55189	2.49912	2.14422	-2.79608	2.44e-07	1.45e-06	RING-H2 finger protein ATL29 [Prunus persica]
Pav_sc0000138.1_g610.1.mk	26.7926	15.6253	12.5082	18.3087	37.5422	48.1041	70.1438	51.93	-1.19857	0.000493662	0.00160446	two-component response regulator-like APRR5 isoform X1 [Prunus persica] &gt;gi|1139792333|gb|ONI25760.1| hypothetical protein PRUPE_2G318900 [Prunus persica]
Pav_sc0000138.1_g640.1.mk	8.1164	8.84774	10.0214	8.99518	36.8579	52.5358	72.489	53.9609	-2.32366	7.85e-14	1.07e-12	hypothetical protein PRUPE_2G318800 [Prunus persica]
Pav_sc0000138.1_g650.1.mk	0.977339	1.20472	0.811728	0.997929	2.58497	2.95456	3.20877	2.9161	-1.29152	4.66e-06	2.24e-05	transcription termination factor MTERF8, chloroplastic [Prunus persica] &gt;gi|1139792331|gb|ONI25758.1| hypothetical protein PRUPE_2G318700 [Prunus persica]
Pav_sc0000138.1_g670.1.mk	1.30669	0.825957	1.03824	1.05696	0.282311	0.157231	0.306443	0.248662	2.20943	3.13e-06	1.55e-05	PREDICTED: uncharacterized protein LOC103333570 isoform X3 [Prunus mume]
Pav_sc0000138.1_g680.1.mk	4.04396	2.19974	4.76494	3.66955	1.44709	1.7962	2.37969	1.87433	1.29759	0.0185966	0.0398755	hypothetical protein PRUPE_2G318400 [Prunus persica]
Pav_sc0000138.1_g740.1.br	0.166917	0.405071	0.29391	0.288633	1.50751	0.904389	0.945693	1.1192	-1.55237	0.00432301	0.0111599	PREDICTED: uncharacterized protein LOC103330051 [Prunus mume] &gt;gi|645249584|ref|XP_008230815.1| PREDICTED: uncharacterized protein LOC103330051 [Prunus mume]
Pav_sc0000138.1_g770.1.mk	0.732322	0.461466	0.400678	0.531489	6.78602	6.28987	4.67177	5.91588	-3.20548	3.2e-14	4.57e-13	small heat shock protein, chloroplastic [Prunus persica] &gt;gi|1139792318|gb|ONI25745.1| hypothetical protein PRUPE_2G317700 [Prunus persica]
Pav_sc0000138.1_g790.1.mk	2.12302	1.61754	1.73931	1.82663	0.225134	0.385869	0.483757	0.36492	2.50324	2.13e-12	2.45e-11	PREDICTED: growth-regulating factor 7 isoform X1 [Prunus mume]
Pav_sc0000138.1_g830.1.br	126.089	121.05	176.081	141.073	21.953	12.4825	17.5783	17.3379	3.19143	8.57e-25	2.91e-23	PREDICTED: auxin-responsive protein SAUR32-like [Prunus mume]
Pav_sc0000138.1_g870.1.mk	384.044	279.899	277.401	313.781	28.9617	24.4087	43.6067	32.3257	3.53512	3.51e-39	2.74e-37	homeobox leucine zipper protein [Prunus armeniaca]
Pav_sc0000138.1_g900.1.mk	73.2472	80.8501	69.1274	74.4082	69.0733	93.3181	101.641	88.0107	-1.19039	0.00200759	0.00565571	probable 6-phosphogluconolactonase 4, chloroplastic [Prunus persica] &gt;gi|1139792290|gb|ONI25717.1| hypothetical protein PRUPE_2G316300 [Prunus persica]
Pav_sc0000138.1_g930.1.mk	18.6512	17.8878	9.98785	15.5089	11.2053	9.40269	7.75595	9.45464	1.01653	1.95e-05	8.38e-05	PREDICTED: cytochrome b5 [Prunus mume] &gt;gi|645258007|ref|XP_008234681.1| PREDICTED: cytochrome b5 [Prunus mume] &gt;gi|645258009|ref|XP_008234682.1| PREDICTED: cytochrome b5 [Prunus mume]
Pav_sc0000138.1_g970.1.mk	13.0783	10.7966	11.3669	11.7473	26.9643	44.8424	37.7946	36.5338	-1.40343	3.53e-08	2.37e-07	rhodanese-like domain-containing protein 14, chloroplastic [Prunus persica] &gt;gi|1139792280|gb|ONI25707.1| hypothetical protein PRUPE_2G315600 [Prunus persica] &gt;gi|1139792281|gb|ONI25708.1| hypothetical protein PRUPE_2G315600 [Prunus persica]
Pav_sc0000138.1_g980.1.mk	9.55917	14.3545	12.0936	12.0024	46.8604	57.5085	54.0182	52.7957	-1.88271	1.22e-16	2.2e-15	hypothetical protein PRUPE_2G315500 [Prunus persica]
Pav_sc0000142.1_g040.1.mk	15.2935	20.8781	23.6167	19.9294	64.2977	44.7197	36.1101	48.3758	-1.34436	0.00044886	0.00147417	PREDICTED: galactomannan galactosyltransferase 1-like [Prunus mume] &gt;gi|645219869|ref|XP_008237720.1| PREDICTED: galactomannan galactosyltransferase 1-like [Prunus mume]
Pav_sc0000142.1_g060.1.mk	31.2972	20.248	13.6317	21.7256	5.43202	6.18319	6.90086	6.17202	2.0769	2.07e-10	1.89e-09	PREDICTED: heptahelical transmembrane protein 4-like isoform X1 [Prunus mume]
Pav_sc0000142.1_g080.1.mk	24.5696	19.9321	19.7771	21.4263	8.70729	13.5366	11.783	11.3423	1.07214	3.83e-05	0.00015565	uncharacterized protein LOC18772260 [Prunus persica] &gt;gi|1139767975|gb|ONI02738.1| hypothetical protein PRUPE_6G219300 [Prunus persica]
Pav_sc0000142.1_g090.1.mk	3.67672	4.03149	3.87474	3.86099	13.3456	15.0905	14.1358	14.1906	-3.11611	8.87e-14	1.21e-12	hypothetical protein PRUPE_6G219600 [Prunus persica]
Pav_sc0000143.1_g010.1.mk	1.11715	2.9878	2.90804	2.33766	8.46874	10.1357	10.7088	9.77109	-1.74144	4.31e-05	0.000173011	PREDICTED: 40S ribosomal protein S4-1 [Prunus mume] &gt;gi|1162524787|ref|XP_020412409.1| 40S ribosomal protein S4-1 [Prunus persica] &gt;gi|1139791265|gb|ONI24692.1| hypothetical protein PRUPE_2G255500 [Prunus persica]
Pav_sc0000143.1_g250.1.mk	0.661978	0.480144	0.296582	0.479568	1.72608	3.23935	2.97425	2.64656	-2.22055	0.000135879	0.000494857	LOB domain-containing protein 21 [Prunus persica] &gt;gi|1139791229|gb|ONI24656.1| hypothetical protein PRUPE_2G253300 [Prunus persica]
Pav_sc0000143.1_g270.1.mk	6.90528	0.986458	4.27715	4.0563	10.2622	16.1149	19.4605	15.2792	-4.19162	1.58e-13	2.08e-12	PREDICTED: pentatricopeptide repeat-containing protein At3g56030 [Prunus mume]
Pav_sc0000143.1_g280.1.mk	0.038476	0.034359	0.060592	0.0444757	1.24542	6.72718	6.71599	4.8962	-6.43952	7.37e-11	7.05e-10	PREDICTED: taxadien-5-alpha-ol O-acetyltransferase [Prunus mume]
Pav_sc0000143.1_g300.1.mk	7.37114	4.56588	5.28055	5.73919	19.6447	34.4544	50.4873	34.8621	-2.21422	1.42e-07	8.75e-07	PREDICTED: RING-H2 finger protein ATL66 [Prunus mume]
Pav_sc0000143.1_g310.1.mk	0	0	0.056137	0.0187123	0.53402	0.127722	0.179182	0.280308	-3.70262	0.0212624	0.0447247	PREDICTED: transcriptional activator Myb-like [Prunus mume]
Pav_sc0000143.1_g390.1.mk	0.0698881	0.208031	0.109815	0.129245	4.78505	3.06762	8.80636	5.55301	-5.12526	9.02e-19	1.96e-17	protein ESKIMO 1 [Prunus persica] &gt;gi|1139791214|gb|ONI24641.1| hypothetical protein PRUPE_2G251900 [Prunus persica]
Pav_sc0000143.1_g440.1.mk	12.2086	11.0696	10.68	11.3194	2.81301	2.67401	3.54634	3.01112	2.22538	2.77e-28	1.19e-26	PREDICTED: uncharacterized protein LOC103344215 [Prunus mume]
Pav_sc0000143.1_g510.1.mk	3.69575	7.25663	26.5993	12.5172	5.00997	0.704648	0.584684	2.09977	2.91101	0.0025917	0.00708383	PREDICTED: flavonol synthase/flavanone 3-hydroxylase [Prunus mume]
Pav_sc0000143.1_g530.1.mk	15.8315	8.60313	6.70765	10.3808	71.9725	34.8245	24.0847	43.6273	-2.43562	2.52e-12	2.87e-11	PREDICTED: protein SMAX1-LIKE 7-like [Malus domestica]
Pav_sc0000143.1_g550.1.mk	4.33634	6.04057	7.26474	5.88055	38.0343	33.9995	39.9773	37.337	-2.39221	8.68e-20	2.04e-18	PREDICTED: uncharacterized protein LOC103332787 isoform X1 [Prunus mume]
Pav_sc0000143.1_g590.1.mk	5.10219	6.02668	10.0995	7.07614	5.44557	1.961	1.62698	3.01118	1.5106	0.00539414	0.0135725	PREDICTED: phosphoinositide phospholipase C 6-like [Prunus mume]
Pav_sc0000143.1_g670.1.mk	29.4191	45.0051	39.3495	37.9245	233.549	396.774	310.667	313.663	-2.80371	6.3e-22	1.73e-20	chlorophyll a-b binding protein CP29.3, chloroplastic [Prunus persica] &gt;gi|1139791167|gb|ONI24594.1| hypothetical protein PRUPE_2G248900 [Prunus persica]
Pav_sc0000143.1_g680.1.mk	205.592	184.39	172.407	187.463	81.424	59.1831	79.8539	73.487	1.55195	3.18e-15	5e-14	PREDICTED: protein yippee-like [Prunus mume] &gt;gi|645255978|ref|XP_008233743.1| PREDICTED: protein yippee-like [Prunus mume]
Pav_sc0000143.1_g710.1.mk	1.68118	2.22588	1.80238	1.90315	4.80203	6.2379	5.82191	5.62061	-1.44407	2.26e-08	1.56e-07	hypothetical protein PRUPE_2G248600 [Prunus persica]
Pav_sc0000144.1_g290.1.br	0.011864	0	0.018684	0.0101827	3.79134	3.92932	2.84485	3.52183	-8.45347	5.84e-12	6.34e-11	PREDICTED: cucumisin-like [Prunus mume]
Pav_sc0000144.1_g310.1.mk	0.280139	0.391491	0.234448	0.302026	0.587622	0.973161	0.61559	0.725458	-1.32132	0.00637106	0.0156991	pentatricopeptide repeat-containing protein At2g29760, chloroplastic isoform X2 [Prunus persica]
Pav_sc0000144.1_g360.1.mk	287.961	209.765	160.717	219.481	6.29139	8.27188	9.4964	8.01989	4.6625	9.31e-08	5.89e-07	PREDICTED: bidirectional sugar transporter SWEET1 [Prunus mume]
Pav_sc0000146.1_g110.1.mk	0	0	0	0	1.66091	0.592313	1.99059	1.41461	-5.66595	6.41e-05	0.000248207	hypothetical protein PRUPE_8G244200 [Prunus persica]
Pav_sc0000146.1_g140.1.mk	0	0	0.025951	0.00865033	0.74103	2.19671	0.711461	1.2164	-4.98177	0.000939638	0.0028673	hypothetical protein PRUPE_8G243700 [Prunus persica]
Pav_sc0000146.1_g150.1.mk	0.055391	0.226544	0.470316	0.25075	3.59913	5.87045	3.32012	4.26323	-3.76579	1.63e-09	1.33e-08	adenylate isopentenyltransferase 3, chloroplastic [Prunus persica] &gt;gi|1139758186|gb|ONH93643.1| hypothetical protein PRUPE_8G243600 [Prunus persica]
Pav_sc0000146.1_g170.1.mk	0.320952	0.879393	0.738626	0.646324	8.27306	7.2547	8.30091	7.94289	-3.43326	3.91e-23	1.18e-21	hypothetical protein PRUPE_8G243500 [Prunus persica]
Pav_sc0000146.1_g220.1.mk	107.065	126.931	192.141	142.046	81.7448	95.5461	77.5451	84.9453	1.07134	0.000207459	0.000730988	PREDICTED: outer envelope membrane protein 7 [Prunus mume]
Pav_sc0000146.1_g240.1.mk	14.6632	22.4824	17.655	18.2669	10.8674	8.84635	8.85126	9.52169	1.54429	1.68e-13	2.2e-12	protein trichome birefringence-like 10 [Prunus persica] &gt;gi|1139758157|gb|ONH93614.1| hypothetical protein PRUPE_8G242600 [Prunus persica]
Pav_sc0000146.1_g250.1.mk	0	0	0	0	1.01328	0.387143	0.546551	0.648992	-4.10417	0.00760402	0.0183352	PREDICTED: pectinesterase [Prunus mume]
Pav_sc0000146.1_g290.1.mk	0.076896	0.13147	0.183486	0.130617	46.0463	57.3527	43.55	48.983	-8.00528	4.36e-68	1.36e-65	aluminum-activated malate transporter 8 [Prunus persica] &gt;gi|1139758155|gb|ONH93612.1| hypothetical protein PRUPE_8G242400 [Prunus persica]
Pav_sc0000146.1_g390.1.mk	0	0	0	0	5.78216	1.19599	3.57456	3.51757	-8.92606	7.61e-11	7.26e-10	protein FANTASTIC FOUR 2 [Prunus persica] &gt;gi|1139758140|gb|ONH93597.1| hypothetical protein PRUPE_8G241400 [Prunus persica]
Pav_sc0000146.1_g450.1.mk	0.412714	0.618902	0.286343	0.43932	1.42329	1.33308	0.907492	1.22129	-1.31509	0.0116942	0.0267018	uncharacterized protein LOC18768599 isoform X2 [Prunus persica]
Pav_sc0000146.1_g460.1.mk	0.543987	2.35756	1.07121	1.32425	2.8914	6.12096	3.95121	4.32119	-1.42356	0.0115396	0.0263938	PREDICTED: uncharacterized protein LOC103334121 [Prunus mume]
Pav_sc0000146.1_g470.1.mk	25.5617	30.3465	35.4623	30.4569	107.499	161.823	125.147	131.49	-1.85781	7.97e-13	9.62e-12	chloroplast stem-loop binding protein of 41 kDa a, chloroplastic [Prunus persica]
Pav_sc0000146.1_g490.1.mk	2.18389	5.37799	3.0869	3.5496	19.2865	30.5395	30.9988	26.9416	-2.67548	7.63e-13	9.25e-12	PREDICTED: cyclin-P3-1 [Prunus mume] &gt;gi|645259278|ref|XP_008235286.1| PREDICTED: cyclin-P3-1 [Prunus mume]
Pav_sc0000146.1_g500.1.mk	1.10906	1.04051	0.79525	0.981607	2.82635	2.50486	1.93949	2.42357	-1.04949	0.000700201	0.00219535	ARM REPEAT PROTEIN INTERACTING WITH ABF2 [Prunus persica] &gt;gi|1139758132|gb|ONH93589.1| hypothetical protein PRUPE_8G240700 [Prunus persica]
Pav_sc0000146.1_g580.1.mk	0	0	0	0	0.22057	0.11409	0.11936	0.15134	-5.36939	0.000444435	0.00146119	ent-copalyl diphosphate synthase, chloroplastic [Prunus persica]
Pav_sc0000146.1_g630.1.mk	0.085422	0.088936	0.046494	0.0736173	0.570883	0.603993	1.40362	0.8595	-3.55387	0.000248629	0.000860726	uncharacterized protein LOC18766769 isoform X1 [Prunus persica] &gt;gi|1139758112|gb|ONH93569.1| hypothetical protein PRUPE_8G239300 [Prunus persica]
Pav_sc0000146.1_g680.1.mk	0.146763	0.032874	0.040968	0.073535	0.796524	1.81461	1.76804	1.45972	-4.30678	4.75e-05	0.000189009	PREDICTED: transcription repressor OFP12-like [Prunus mume]
Pav_sc0000148.1_g650.1.mk	1.05146	1.75553	1.02245	1.27648	4.01879	2.96101	3.46199	3.4806	-1.18514	0.000168973	0.000604866	DUF724 domain-containing protein 7 [Prunus persica] &gt;gi|1139787943|gb|ONI21370.1| hypothetical protein PRUPE_2G061600 [Prunus persica]
Pav_sc0000157.1_g060.1.mk	0.618503	3.47962	1.63507	1.91107	5.28361	12.5854	7.49871	8.45592	-1.91445	0.00190684	0.00540151	PREDICTED: thymidine kinase a [Prunus mume]
Pav_sc0000157.1_g080.1.mk	25.3579	22.5255	16.3105	21.3979	8.39284	8.1396	9.06967	8.53404	1.54358	5.96e-12	6.46e-11	PREDICTED: probable serine/threonine-protein kinase WNK11 [Prunus mume] &gt;gi|645247523|ref|XP_008229876.1| PREDICTED: probable serine/threonine-protein kinase WNK11 [Prunus mume]
Pav_sc0000157.1_g160.1.mk	6.74945	5.2094	4.85135	5.6034	15.2236	28.0557	28.6598	23.9797	-1.78066	5.69e-07	3.21e-06	hypothetical protein PRUPE_3G201300 [Prunus persica]
Pav_sc0000157.1_g190.1.mk	18.8184	18.2918	13.401	16.8371	61.3287	154.664	118.261	111.418	-1.74279	4.1e-06	1.99e-05	PREDICTED: pentatricopeptide repeat-containing protein At2g29760, chloroplastic-like [Prunus mume]
Pav_sc0000157.1_g200.1.mk	2.95422	2.56513	1.97491	2.49809	7.13765	17.2435	12.6023	12.3278	-1.16419	0.00412337	0.0107085	PREDICTED: calcium-transporting ATPase 12, plasma membrane-type-like [Prunus mume]
Pav_sc0000157.1_g220.1.mk	2.95422	2.56513	1.97491	2.49809	7.13765	17.2435	12.6023	12.3278	-1.36893	0.00269419	0.00733422	PREDICTED: calcium-transporting ATPase 12, plasma membrane-type-like [Prunus mume]
Pav_sc0000157.1_g260.1.mk	8.15214	13.4063	10.7944	10.7843	41.5331	42.6461	41.5734	41.9175	-1.73942	8.88e-15	1.35e-13	hypothetical protein PRUPE_3G200500 [Prunus persica]
Pav_sc0000157.1_g290.1.mk	0.222252	0	0.087209	0.103154	0.688714	1.08523	1.09065	0.954864	-2.98931	0.00787719	0.0189051	F-box protein SNE [Prunus persica] &gt;gi|1139784328|gb|ONI18155.1| hypothetical protein PRUPE_3G200200 [Prunus persica]
Pav_sc0000157.1_g310.1.br	3.8422	2.09748	0.827041	2.25557	0.461903	0.430631	0.314756	0.40243	2.74658	1.8e-06	9.22e-06	receptor like protein 30-like [Prunus persica]
Pav_sc0000157.1_g360.1.br	0.85107	0.952946	0.776229	0.860082	0.373345	0.149708	0.225658	0.24957	2.15358	4.35e-06	2.1e-05	receptor like protein 30-like [Prunus persica]
Pav_sc0000157.1_g400.1.br	0.045523	0.028538	0.014386	0.0294823	0.315037	0.112774	0.201813	0.209875	-4.99258	0.00234202	0.00647356	receptor-like protein 12 [Prunus persica] &gt;gi|1139784255|gb|ONI18082.1| hypothetical protein PRUPE_3G196000 [Prunus persica]
Pav_sc0000157.1_g500.1.mk	0	0	0	0	0.177997	0.44438	0.715141	0.445839	-4.57704	0.00858287	0.0203832	PREDICTED: leucine-rich repeat receptor-like protein kinase PXL2 [Prunus mume]
Pav_sc0000157.1_g630.1.mk	4.98643	5.31612	5.20537	5.1693	14.4054	16.9156	17.1794	16.1668	-1.38755	6.63e-17	1.22e-15	PREDICTED: glucose-6-phosphate 1-dehydrogenase, chloroplastic [Prunus mume]
Pav_sc0000157.1_g640.1.mk	0.522119	0.774021	1.26356	0.853233	11.0524	3.50229	3.87959	6.14475	-2.51325	3.13e-06	1.55e-05	uncharacterized protein LOC18783643 [Prunus persica] &gt;gi|1139784305|gb|ONI18132.1| hypothetical protein PRUPE_3G198500 [Prunus persica]
Pav_sc0000157.1_g730.1.mk	18.2205	17.835	21.3945	19.15	62.0471	84.8334	79.5128	75.4644	-1.72383	3.9e-15	6.07e-14	PREDICTED: uncharacterized protein LOC103329257 [Prunus mume]
Pav_sc0000157.1_g740.1.mk	0.306294	0.609561	0.53063	0.482162	6.01366	4.59575	5.49961	5.36967	-3.23324	1.26e-17	2.5e-16	SNF1-related protein kinase regulatory subunit beta-2 isoform X1 [Prunus persica] &gt;gi|1139784288|gb|ONI18115.1| hypothetical protein PRUPE_3G197500 [Prunus persica]
Pav_sc0000157.1_g760.1.mk	0	0	0	0	2.14476	2.21347	4.01225	2.79016	-8.27253	4.46e-11	4.39e-10	uncharacterized protein LOC18781775 [Prunus persica] &gt;gi|1139784285|gb|ONI18112.1| hypothetical protein PRUPE_3G197400 [Prunus persica] &gt;gi|1139784286|gb|ONI18113.1| hypothetical protein PRUPE_3G197400 [Prunus persica]
Pav_sc0000157.1_g770.1.mk	13.0439	8.58497	5.83333	9.15408	19.6743	30.3794	33.7468	27.9335	-1.21753	0.000427823	0.00141131	PREDICTED: nuclear transcription factor Y subunit B-3-like [Prunus mume]
Pav_sc0000157.1_g790.1.mk	1.7669	3.16647	0.838948	1.9241	7.80163	16.7509	10.8231	11.7919	-2.38722	3.33e-06	1.64e-05	fasciclin-like arabinogalactan protein 2 [Prunus persica] &gt;gi|1139784283|gb|ONI18110.1| hypothetical protein PRUPE_3G197200 [Prunus persica]
Pav_sc0000157.1_g800.1.mk	6.29839	6.80559	5.30403	6.136	20.8985	28.1041	34.0272	27.6766	-1.92996	9.22e-16	1.53e-14	PREDICTED: nitrile-specifier protein 5 [Prunus mume]
Pav_sc0000157.1_g840.1.mk	141.48	84.7266	53.8695	93.3586	7.77823	5.49202	5.62661	6.29895	4.13479	4.77e-27	1.87e-25	uncharacterized protein LOC18782162 [Prunus persica] &gt;gi|1139784276|gb|ONI18103.1| hypothetical protein PRUPE_3G196900 [Prunus persica] &gt;gi|1139784277|gb|ONI18104.1| hypothetical protein PRUPE_3G196900 [Prunus persica]
Pav_sc0000157.1_g860.1.mk	87.6352	73.2949	60.0858	73.672	33.7688	43.8656	37.2471	38.2938	1.1895	4.57e-08	3.02e-07	RPM1-interacting protein 4 isoform X3 [Prunus persica]
Pav_sc0000157.1_g870.1.mk	90.3674	79.2238	67.5057	79.0323	37.1963	46.8255	49.6521	44.5579	1.07613	1.83e-08	1.29e-07	transmembrane emp24 domain-containing protein p24beta2 [Prunus persica] &gt;gi|1162541732|ref|XP_020416579.1| transmembrane emp24 domain-containing protein p24beta2 [Prunus persica] &gt;gi|1139784269|gb|ONI18096.1| hypothetical protein PRUPE_3G196600 [Pru
Pav_sc0000158.1_g090.1.mk	0.402064	0.763835	0.594812	0.586904	2.45543	2.97267	3.45506	2.96105	-1.97373	1.01e-05	4.57e-05	PREDICTED: uncharacterized protein LOC103327434 [Prunus mume]
Pav_sc0000158.1_g120.1.mk	0.010172	0.063477	0.016574	0.0300743	0.657289	1.20322	0.97205	0.944187	-4.41059	5.64e-09	4.29e-08	PREDICTED: uncharacterized protein LOC103327436 isoform X2 [Prunus mume] &gt;gi|645243486|ref|XP_008227997.1| PREDICTED: uncharacterized protein LOC103327437 isoform X2 [Prunus mume]
Pav_sc0000158.1_g130.1.mk	25.3255	20.1259	19.141	21.5308	7.13463	5.20681	6.23955	6.19366	2.03333	4.22e-21	1.08e-19	PREDICTED: pumilio homolog 5 isoform X1 [Prunus mume] &gt;gi|645243491|ref|XP_008227999.1| PREDICTED: pumilio homolog 5 isoform X1 [Prunus mume] &gt;gi|1027101979|ref|XP_016649395.1| PREDICTED: pumilio homolog 5 isoform X2 [Prunus mume]
Pav_sc0000158.1_g160.1.br	0	0.100387	0.090017	0.063468	0.751853	0.250204	0.323392	0.441816	-2.60743	0.0205892	0.0435012	mitogen-activated protein kinase kinase kinase 3 [Prunus persica] &gt;gi|1139781233|gb|ONI15060.1| hypothetical protein PRUPE_3G023600 [Prunus persica]
Pav_sc0000158.1_g170.1.mk	1.04517	2.23373	1.22849	1.50246	5.58673	5.30016	7.1757	6.02086	-1.75578	1.53e-07	9.39e-07	PREDICTED: probable mitochondrial adenine nucleotide transporter BTL1 isoform X1 [Prunus mume]
Pav_sc0000158.1_g230.1.mk	1.43789	3.08627	1.81844	2.1142	4.95177	8.54412	8.45339	7.31643	-1.47276	0.00070099	0.00219737	uncharacterized protein LOC18782409 [Prunus persica] &gt;gi|1139781247|gb|ONI15074.1| hypothetical protein PRUPE_3G024300 [Prunus persica]
Pav_sc0000158.1_g240.1.br	0.102824	0.073981	0.07333	0.0833783	0.538388	0.461151	0.586301	0.528613	-2.32003	0.000324042	0.00109697	PREDICTED: tyrosine-sulfated glycopeptide receptor 1 [Prunus mume]
Pav_sc0000159.1_g070.1.mk	13.1703	9.26663	6.70541	9.7141	5.25955	4.06596	5.32182	4.88244	1.23166	3.51e-05	0.000143719	capsanthin/capsorubin synthase, chromoplastic [Prunus persica] &gt;gi|1139766587|gb|ONI01350.1| hypothetical protein PRUPE_6G135000 [Prunus persica]
Pav_sc0000159.1_g090.1.mk	15.2935	13.6164	12.146	13.6853	6.9313	9.23072	7.81599	7.99267	1.00223	9.2e-07	5e-06	mitochondrial fission protein ELM1 [Prunus persica] &gt;gi|1139766589|gb|ONI01352.1| hypothetical protein PRUPE_6G135200 [Prunus persica]
Pav_sc0000159.1_g190.1.mk	3.29481	3.78004	3.97663	3.68383	7.90731	10.8988	10.1549	9.65366	-1.17808	1.99e-07	1.2e-06	hypothetical protein PRUPE_6G135900 [Prunus persica]
Pav_sc0000162.1_g030.1.mk	0	0	0	0	6.22758	13.8208	10.1691	10.0725	-9.72387	1.02e-14	1.53e-13	uncharacterized RNA-binding protein C17H9.04c [Prunus persica] &gt;gi|645244952|ref|XP_008228652.1| PREDICTED: uncharacterized RNA-binding protein C17H9.04c [Prunus mume] &gt;gi|1139782303|gb|ONI16130.1| hypothetical protein PRUPE_3G080000 [Prunus persica
Pav_sc0000162.1_g220.1.mk	0.337418	0.511019	0.286398	0.378279	1.60802	1.00887	0.981639	1.19951	-1.2697	0.00505381	0.0127953	uncharacterized protein LOC18781830 isoform X2 [Prunus persica]
Pav_sc0000162.1_g260.1.mk	0.64856	0.552253	0.556291	0.585701	1.11447	1.90916	3.21975	2.08113	-1.5258	0.00276342	0.0074943	F-box/kelch-repeat protein At5g15710 [Prunus persica] &gt;gi|1139782320|gb|ONI16147.1| hypothetical protein PRUPE_3G081200 [Prunus persica]
Pav_sc0000162.1_g330.1.mk	3.26661	4.21766	3.52578	3.67002	12.7048	15.5537	15.105	14.4545	-1.71553	5.57e-19	1.24e-17	probable polygalacturonase At1g80170 [Prunus persica] &gt;gi|1139782337|gb|ONI16164.1| hypothetical protein PRUPE_3G081700 [Prunus persica]
Pav_sc0000162.1_g340.1.mk	4.89504	4.31081	4.33839	4.51475	1.97278	0.760189	0.924496	1.21915	2.08003	7.04e-08	4.53e-07	coatomer subunit beta&apos;-2 [Prunus persica] &gt;gi|1139782155|gb|ONI15982.1| hypothetical protein PRUPE_3G072200 [Prunus persica]
Pav_sc0000162.1_g380.1.mk	430.637	327.253	304.271	354.054	1.18016	1.76433	7.14219	3.36222	7.09273	2.58e-34	1.57e-32	uncharacterized protein LOC18784010 [Prunus persica] &gt;gi|1139782341|gb|ONI16168.1| hypothetical protein PRUPE_3G082000 [Prunus persica]
Pav_sc0000162.1_g390.1.mk	136.734	171.912	126.978	145.208	30.4946	33.5691	31.4567	31.8402	2.4377	2.39e-44	2.45e-42	hypothetical protein MANES_11G054100 [Manihot esculenta]
Pav_sc0000164.1_g090.1.mk	0	0.060748	0	0.0202493	0.351659	0.111874	0.482632	0.315388	-3.77908	0.0226124	0.0471871	PREDICTED: two-component response regulator ARR22 [Prunus mume]
Pav_sc0000164.1_g120.1.mk	0	0	0	0	1.38072	4.91588	1.31764	2.53808	-7.67688	1.25e-07	7.77e-07	PREDICTED: GDSL esterase/lipase At4g28780 [Prunus mume]
Pav_sc0000164.1_g140.1.mk	7.51157	5.97288	6.56886	6.68444	18.7321	26.5652	25.5022	23.5998	-1.51647	9.71e-21	2.42e-19	PREDICTED: uncharacterized protein LOC103334363 [Prunus mume] &gt;gi|645259817|ref|XP_008235544.1| PREDICTED: uncharacterized protein LOC103334363 [Prunus mume]
Pav_sc0000164.1_g150.1.mk	0	0	0	0	0.085012	0.075734	0.084351	0.081699	-4.35696	0.0119013	0.0271004	uncharacterized protein LOC109950657 [Prunus persica] &gt;gi|1139757598|gb|ONH93055.1| hypothetical protein PRUPE_8G209900 [Prunus persica]
Pav_sc0000164.1_g160.1.mk	126.676	116.881	129.661	124.406	239.37	377.767	329.837	315.658	-1.08857	1.52e-06	7.94e-06	PREDICTED: photosystem I reaction center subunit IV B, chloroplastic-like [Malus domestica]
Pav_sc0000164.1_g170.1.mk	2.34751	2.29811	1.63068	2.0921	4.37481	7.59642	6.13873	6.03665	-1.22647	8.58e-05	0.000324986	PREDICTED: protein LOW PSII ACCUMULATION 1, chloroplastic [Prunus mume] &gt;gi|645259824|ref|XP_008235547.1| PREDICTED: protein LOW PSII ACCUMULATION 1, chloroplastic [Prunus mume]
Pav_sc0000164.1_g210.1.mk	0.239157	2.47663	0.836051	1.18395	0.488369	0.145822	0.240238	0.291476	2.14022	0.0096889	0.0226631	probable glutathione S-transferase [Prunus persica] &gt;gi|1139757607|gb|ONH93064.1| hypothetical protein PRUPE_8G210500 [Prunus persica]
Pav_sc0000164.1_g340.1.br	0.251844	0.416423	0.416689	0.361652	0	0	0.03008	0.0100267	4.73863	0.00124835	0.00370095	hypothetical protein CISIN_1g020131mg [Citrus sinensis]
Pav_sc0000164.1_g400.1.mk	9.50696	8.38839	8.88281	8.92605	4.12134	3.87264	4.7915	4.26183	1.29331	2.05e-13	2.66e-12	WD repeat-containing protein 26 [Prunus persica] &gt;gi|1139757631|gb|ONH93088.1| hypothetical protein PRUPE_8G212300 [Prunus persica]
Pav_sc0000166.1_g010.1.mk	0.479602	0.304886	0.534525	0.439671	2.45576	4.63859	2.5054	3.19992	-2.82358	6.1e-06	2.88e-05	PREDICTED: uncharacterized protein LOC103343400 isoform X1 [Prunus mume]
Pav_sc0000166.1_g220.1.br	36.9884	22.7097	13.1102	24.2694	3.59541	2.81582	2.25564	2.88896	2.57198	1.63e-08	1.16e-07	PREDICTED: LRR receptor-like serine/threonine-protein kinase GSO1 isoform X1 [Prunus mume]
Pav_sc0000166.1_g240.1.mk	36.9884	22.7097	13.1102	24.2694	3.59541	2.81582	2.25564	2.88896	4.12578	1.83e-26	6.87e-25	PREDICTED: probable LRR receptor-like serine/threonine-protein kinase At3g47570 isoform X3 [Prunus mume]
Pav_sc0000167.1_g060.1.mk	0	0	0	0	0.090362	0.848482	0.127351	0.355398	-5.11487	0.00502283	0.0127273	PREDICTED: transcription factor RAX3 [Prunus mume]
Pav_sc0000168.1_g120.1.mk	0	0	0	0	1.22989	4.85358	2.74497	2.94281	-7.92775	8.13e-09	6.04e-08	PREDICTED: uncharacterized protein LOC103328506 [Prunus mume]
Pav_sc0000169.1_g080.1.mk	1.09091	2.09992	1.9782	1.72301	6.16042	6.70722	7.74038	6.86934	-1.82947	3.98e-09	3.09e-08	protein DYAD isoform X1 [Prunus persica] &gt;gi|1162554690|ref|XP_020418562.1| protein DYAD isoform X1 [Prunus persica] &gt;gi|1162554692|ref|XP_020418563.1| protein DYAD isoform X1 [Prunus persica] &gt;gi|1139780398|gb|ONI14585.1| hypothetical protein PR
Pav_sc0000170.1_g270.1.br	3.48386	2.03254	2.18161	2.566	11.1029	12.6674	14.0924	12.6209	-2.93947	0.0013568	0.0039874	PREDICTED: dynamin-related protein 4C-like [Prunus mume]
Pav_sc0000174.1_g060.1.mk	0.657891	0.700548	0.443736	0.600725	1.21768	1.49472	2.23972	1.65071	-1.16395	0.00305965	0.00821199	PREDICTED: uncharacterized protein LOC103323009 [Prunus mume]
Pav_sc0000174.1_g1010.1.br	0	0.432946	0.700088	0.377678	8.73744	7.93507	5.90704	7.52652	-4.09882	1.38e-10	1.28e-09	uncharacterized protein LOC109946892 [Prunus persica]
Pav_sc0000174.1_g1160.1.br	47.5125	37.2637	35.2821	40.0194	3.18824	1.61741	6.50134	3.76899	3.7248	6.03e-14	8.37e-13	uncharacterized protein LOC109946892 [Prunus persica]
Pav_sc0000174.1_g1170.1.mk	102.667	84.1535	39.9579	75.5929	7.28785	5.86888	10.7113	7.95602	3.88914	8.03e-23	2.38e-21	PREDICTED: uncharacterized protein LOC103343567 [Prunus mume]
Pav_sc0000174.1_g1220.1.mk	163.549	137.6	118.884	140.011	0.445029	0.185079	0.09961	0.243239	10.0985	4.9e-57	8.74e-55	PREDICTED: uncharacterized protein LOC103343567 [Prunus mume]
Pav_sc0000174.1_g1250.1.mk	412.823	341.519	288.766	347.702	215.671	205.82	193.684	205.058	1.01206	5.23e-08	3.43e-07	PREDICTED: ethylene-responsive transcription factor RAP2-3 [Prunus mume]
Pav_sc0000174.1_g1260.1.mk	115.28	89.4385	88.666	97.7948	53.0828	44.6659	34.7966	44.1818	1.42282	3.32e-08	2.24e-07	uncharacterized protein LOC18788406 [Prunus persica] &gt;gi|1139795578|gb|ONI28196.1| hypothetical protein PRUPE_1G130200 [Prunus persica]
Pav_sc0000174.1_g1270.1.mk	1.01497	0.633853	1.25586	0.968229	0.252262	0.508465	0.048506	0.269744	1.95423	0.0239035	0.0495124	peroxisomal membrane protein 11A [Prunus persica] &gt;gi|1139800118|gb|ONI32736.1| hypothetical protein PRUPE_1G382600 [Prunus persica]
Pav_sc0000174.1_g1330.1.mk	1.25728	3.4827	3.09004	2.61001	6.16298	5.80925	7.44908	6.47377	-1.02937	0.0120514	0.0273826	PREDICTED: pumilio homolog 24 [Prunus mume]
Pav_sc0000174.1_g1380.1.mk	80.5344	47.5325	38.8643	55.6437	7.93277	9.74317	12.1657	9.94722	2.73003	8.1e-17	1.48e-15	lysine-rich arabinogalactan protein 19 isoform X1 [Prunus persica]
Pav_sc0000174.1_g1390.1.mk	22.0498	15.6711	13.3837	17.0349	0.226421	0.053822	0.189569	0.156604	6.89063	2.59e-37	1.88e-35	major allergen Pru ar 1 [Prunus persica] &gt;gi|1139795558|gb|ONI28176.1| hypothetical protein PRUPE_1G129000 [Prunus persica]
Pav_sc0000174.1_g1420.1.mk	321.4	191.334	136.081	216.272	895.692	1499.47	1277.65	1224.27	-2.24935	9.45e-10	7.94e-09	RecName: Full=Major allergen Pru av 1; AltName: Full=Allergen Pru a 1; AltName: Allergen=Pru av 1 &gt;gi|1513216|gb|AAC02632.1| cherry-allergen PRUA1 [Prunus avium]
Pav_sc0000174.1_g1430.1.br	41.2159	46.3942	37.6928	41.7676	246.844	225.38	253.346	241.856	-2.18911	1.17e-62	2.56e-60	PREDICTED: major allergen Pru ar 1 [Prunus mume]
Pav_sc0000174.1_g1530.1.br	4.39656	17.2696	5.4131	9.02642	9.43872	14.4746	18.3873	14.1002	3.35938	0.00598381	0.0148723	major allergen Pru ar 1 [Prunus persica] &gt;gi|1139795540|gb|ONI28158.1| hypothetical protein PRUPE_1G127300 [Prunus persica]
Pav_sc0000174.1_g1550.1.br	4.39656	17.2696	5.4131	9.02642	9.43872	14.4746	18.3873	14.1002	2.42272	0.000266671	0.000917151	major cherry allergen Pru av 1.0202 [Prunus avium]
Pav_sc0000174.1_g1620.1.br	4.39656	17.2696	5.4131	9.02642	9.43872	14.4746	18.3873	14.1002	-1.67048	0.00384191	0.0100661	major cherry allergen Pru av 1.0202 [Prunus avium]
Pav_sc0000174.1_g1650.1.mk	15.0229	11.9355	14.3346	13.7643	29.0505	52.6606	48.2713	43.3275	-1.41795	1e-06	5.39e-06	uncharacterized protein LOC18792330 [Prunus persica] &gt;gi|1139795548|gb|ONI28166.1| hypothetical protein PRUPE_1G128000 [Prunus persica]
Pav_sc0000174.1_g1680.1.br	75.7816	154.316	87.9716	106.023	60.5518	52.0758	73.5159	62.0478	-1.36563	4.73e-07	2.7e-06	major cherry allergen Pru av 1.0201 [Prunus avium]
Pav_sc0000174.1_g1690.1.mk	75.7816	154.316	87.9716	106.023	60.5518	52.0758	73.5159	62.0478	3.25094	1.26e-10	1.17e-09	major cherry allergen Pru av 1.0202 [Prunus avium]
Pav_sc0000174.1_g1700.1.br	10.5103	25.7848	17.2864	17.8605	6.2468	2.08488	4.45046	4.26071	2.37429	2.76e-06	1.37e-05	putative allergen Pru du 1.03 [Prunus dulcis x Prunus persica]
Pav_sc0000174.1_g1770.1.br	8.9054	32.811	25.6281	22.4482	9.95336	7.99198	10.6699	9.53843	1.55037	0.00125778	0.00372534	PREDICTED: major allergen Pru av 1-like [Prunus mume]
Pav_sc0000174.1_g1830.1.br	75.7816	154.316	87.9716	106.023	60.5518	52.0758	73.5159	62.0478	1.1965	0.0106022	0.0245228	major cherry allergen Pru av 1.0202 [Prunus avium]
Pav_sc0000174.1_g1850.1.br	0.224149	0.27238	0.225291	0.240607	0	0.043784	0.068711	0.0374983	3.09237	0.00935017	0.0219804	putative allergen Pru du 1.05 [Prunus dulcis x Prunus persica]
Pav_sc0000174.1_g1860.1.br	75.7816	154.316	87.9716	106.023	60.5518	52.0758	73.5159	62.0478	2.3482	1.59e-06	8.24e-06	major allergen Pru ar 1 [Prunus persica] &gt;gi|1139795540|gb|ONI28158.1| hypothetical protein PRUPE_1G127300 [Prunus persica]
Pav_sc0000174.1_g1900.1.mk	0.03717	0.13255	0.026927	0.065549	0.668384	3.67093	2.42471	2.25467	-5.35158	3.17e-05	0.000130984	PREDICTED: major allergen Pru av 1-like [Prunus mume]
Pav_sc0000174.1_g1970.1.mk	0.394898	3.59146	2.46521	2.15053	20.1307	30.0701	19.7981	23.333	-3.0372	1.3e-06	6.86e-06	PREDICTED: leucine-rich repeat extensin-like protein 6 [Prunus mume]
Pav_sc0000174.1_g230.1.mk	5.23687	4.09475	4.56664	4.63276	1.90495	1.68535	1.79359	1.79463	1.78624	8.59e-09	6.37e-08	uncharacterized protein LOC18791848 isoform X1 [Prunus persica]
Pav_sc0000174.1_g260.1.mk	2.32143	15.7532	20.7333	12.936	172.686	146.674	72.8629	130.741	-3.00261	1.2e-05	5.36e-05	uncharacterized protein LOC18791715 [Prunus persica] &gt;gi|1139795638|gb|ONI28256.1| hypothetical protein PRUPE_1G134500 [Prunus persica]
Pav_sc0000174.1_g270.1.mk	0.203692	0.40873	0.387843	0.333422	10.5881	16.5981	15.3395	14.1752	-4.92541	2.02e-43	1.98e-41	PREDICTED: putative E3 ubiquitin-protein ligase LIN-1 [Prunus mume]
Pav_sc0000174.1_g290.1.mk	13.6073	16.7319	14.0754	14.8049	30.6404	36.657	39.7165	35.6713	-1.02802	4.63e-09	3.56e-08	PREDICTED: protein pleiotropic regulatory locus 1 [Prunus mume]
Pav_sc0000174.1_g320.1.mk	5.8413	3.13214	2.43172	3.80172	0	0	0	0	9.59782	5.33e-14	7.46e-13	probable 3-ketoacyl-CoA synthase 21 [Prunus persica] &gt;gi|1139795626|gb|ONI28244.1| hypothetical protein PRUPE_1G133800 [Prunus persica]
Pav_sc0000174.1_g370.1.mk	0.0260557	0.116258	0.0410321	0.0611151	13.8217	16.873	27.1456	19.2801	-7.98197	4.02e-38	3e-36	hypothetical protein PRUPE_1G133400 [Prunus persica]
Pav_sc0000174.1_g380.1.mk	0	0	0	0	0.619423	0.892201	2.3432	1.28494	-6.89689	1.09e-06	5.83e-06	bidirectional sugar transporter SWEET17 isoform X2 [Prunus persica] &gt;gi|972294399|gb|ALV85623.1| bidirectional sugar transporter SWEET17 [Prunus persica] &gt;gi|1139795621|gb|ONI28239.1| hypothetical protein PRUPE_1G133300 [Prunus persica]
Pav_sc0000174.1_g390.1.mk	171.761	132.403	123.869	142.678	50.1802	61.411	60.6433	57.4115	1.56124	8.61e-16	1.43e-14	PREDICTED: peroxisomal fatty acid beta-oxidation multifunctional protein MFP2 [Prunus mume]
Pav_sc0000174.1_g420.1.mk	0.059638	0	0.046959	0.0355323	2.08787	0.94055	2.51353	1.84732	-5.40483	6.55e-06	3.07e-05	PREDICTED: uncharacterized protein LOC103323036 [Prunus mume]
Pav_sc0000174.1_g490.1.mk	7.20751	10.2212	11.2654	9.5647	2.7423	2.57474	2.17748	2.49817	2.1912	2.17e-15	3.49e-14	protein NRT1/ PTR FAMILY 5.14 [Prunus persica] &gt;gi|1139795507|gb|ONI28125.1| hypothetical protein PRUPE_1G124900 [Prunus persica]
Pav_sc0000174.1_g520.1.mk	7.20751	10.2212	11.2654	9.5647	2.7423	2.57474	2.17748	2.49817	4.98498	0.000561903	0.00180315	protein NRT1/ PTR FAMILY 5.14 [Prunus persica] &gt;gi|1139795507|gb|ONI28125.1| hypothetical protein PRUPE_1G124900 [Prunus persica]
Pav_sc0000174.1_g570.1.br	18.4844	16.1359	18.9131	17.8445	46.5685	56.2187	47.6318	50.1397	-2.92085	3.16e-11	3.16e-10	uncharacterized protein LOC18793467 [Prunus persica] &gt;gi|1139795503|gb|ONI28121.1| hypothetical protein PRUPE_1G124500 [Prunus persica]
Pav_sc0000174.1_g670.1.mk	18.4844	16.1359	18.9131	17.8445	46.5685	56.2187	47.6318	50.1397	-1.12044	2.08e-09	1.67e-08	PREDICTED: bifunctional epoxide hydrolase 2-like [Prunus mume]
Pav_sc0000174.1_g710.1.mk	0.226234	0.202025	0.222671	0.216977	1.11679	0.701311	0.581261	0.799788	-1.62731	0.0176956	0.0382325	uncharacterized protein LOC18788378 [Prunus persica] &gt;gi|1139795497|gb|ONI28115.1| hypothetical protein PRUPE_1G124100 [Prunus persica]
Pav_sc0000174.1_g900.1.mk	0.129369	0.059289	0.050957	0.0798717	0.631358	0.82169	0.218763	0.55727	-2.73547	0.0016437	0.00473015	PREDICTED: RNA-dependent RNA polymerase 1-like [Prunus mume]
Pav_sc0000174.1_g910.1.mk	0.21478	0.348567	0.034308	0.199218	1.91508	1.45558	0.951357	1.44067	-2.6518	4.82e-05	0.000191345	PREDICTED: probable RNA-dependent RNA polymerase 1 [Prunus mume]
Pav_sc0000174.1_g950.1.mk	0	0.009016	0	0.00300533	0.075198	0.155346	0.074316	0.10162	-3.66602	0.0199044	0.0422555	sucrose synthase 2 [Prunus persica]
Pav_sc0000174.1_g990.1.mk	102.667	84.1535	39.9579	75.5929	7.28785	5.86888	10.7113	7.95602	-3.66824	4.01e-18	8.31e-17	PREDICTED: uncharacterized protein LOC103343567 [Prunus mume]
Pav_sc0000175.1_g140.1.mk	3.7677	2.97469	2.26761	3.00333	6.34054	8.53478	6.84475	7.24003	-1.13299	1.97e-05	8.49e-05	PREDICTED: epimerase family protein SDR39U1 homolog, chloroplastic isoform X1 [Prunus mume]
Pav_sc0000175.1_g160.1.mk	4.18186	2.6719	2.63252	3.16209	1.15178	1.04335	1.85561	1.35025	1.50422	4.61e-05	0.00018379	PREDICTED: uncharacterized protein LOC103335599 [Prunus mume]
Pav_sc0000175.1_g270.1.mk	103.628	95.6983	95.2771	98.2013	229.721	467.79	342.215	346.575	-1.57104	1.24e-07	7.71e-07	PREDICTED: fructose-bisphosphate aldolase 1, chloroplastic [Prunus mume]
Pav_sc0000175.1_g300.1.br	0.113017	0.130674	0.21559	0.153094	0.705316	0.590727	0.991786	0.762609	-2.49051	0.000295263	0.00100761	laccase-11 [Prunus persica] &gt;gi|1139755719|gb|ONH91176.1| hypothetical protein PRUPE_8G097000 [Prunus persica]
Pav_sc0000175.1_g310.1.mk	0.057294	0	0.288309	0.115201	3.45149	4.68931	6.01429	4.71836	-5.06023	1.47e-12	1.72e-11	PREDICTED: endoglucanase 24-like [Prunus mume]
Pav_sc0000176.1_g060.1.mk	29.6723	24.5787	20.5449	24.932	84.8595	72.2119	77.1546	78.0753	-1.40265	6.48e-13	7.91e-12	PREDICTED: MADS-box protein CMB1-like isoform X3 [Prunus mume]
Pav_sc0000176.1_g070.1.mk	0.768992	0.690735	0.272609	0.577445	50.1818	60.9279	94.4097	68.5065	-6.51976	5.63e-51	7.31e-49	protein BIG GRAIN 1-like E [Prunus persica] &gt;gi|1139798458|gb|ONI31076.1| hypothetical protein PRUPE_1G290400 [Prunus persica]
Pav_sc0000176.1_g080.1.mk	1.24918	1.50032	2.04116	1.59688	13.3096	12.1396	13.3095	12.9196	-2.61787	3.02e-24	9.93e-23	squamosa promoter-binding-like protein 6 [Prunus persica] &gt;gi|1162521193|ref|XP_020411209.1| squamosa promoter-binding-like protein 6 [Prunus persica] &gt;gi|1139798451|gb|ONI31069.1| hypothetical protein PRUPE_1G290200 [Prunus persica] &gt;gi|11397984
Pav_sc0000176.1_g110.1.mk	52.4218	36.0948	24.4763	37.6643	9.55678	11.3038	12.4538	11.1048	1.97084	7.86e-11	7.48e-10	PREDICTED: uncharacterized protein LOC103342042 isoform X2 [Prunus mume]
Pav_sc0000176.1_g180.1.mk	134.233	203.099	186.554	174.629	395.008	511.327	557.069	487.801	-1.22072	7.29e-07	4.03e-06	PREDICTED: protein SPIRAL1-like 1 isoform X1 [Prunus mume]
Pav_sc0000176.1_g190.1.mk	0.384946	0.541964	3.3388	1.4219	0.446526	0.324322	0.231956	0.334268	2.33645	0.00899028	0.0212432	PREDICTED: putative methylesterase 11, chloroplastic [Prunus mume]
Pav_sc0000176.1_g230.1.mk	0.561678	0.784309	1.33217	0.892719	3.47319	2.9236	2.66875	3.02185	-1.3652	0.000212771	0.000747505	PREDICTED: putative G3BP-like protein isoform X1 [Prunus mume]
Pav_sc0000183.1_g310.1.mk	130.131	104.694	104.806	113.21	39.055	56.9332	53.722	49.9034	1.41475	6.83e-11	6.59e-10	uncharacterized protein LOC18783683 [Prunus persica] &gt;gi|1139782383|gb|ONI16210.1| hypothetical protein PRUPE_3G084900 [Prunus persica]
Pav_sc0000183.1_g370.1.br	1.44621	0.662846	1.12031	1.07646	0.37575	0.232493	0.437218	0.348487	1.72694	0.00547956	0.0137601	PREDICTED: uncharacterized protein LOC103329804 isoform X3 [Prunus mume]
Pav_sc0000183.1_g440.1.mk	0.391433	1.07115	0.759259	0.740612	4.67628	7.03917	7.04916	6.25487	-2.93094	2.26e-11	2.29e-10	26.5 kDa heat shock protein, mitochondrial [Prunus persica] &gt;gi|1139782389|gb|ONI16216.1| hypothetical protein PRUPE_3G085200 [Prunus persica]
Pav_sc0000183.1_g470.1.mk	17.2349	12.2818	8.03891	12.5186	81.2984	89.4429	80.7928	83.8447	-2.4845	3.22e-16	5.56e-15	uncharacterized protein LOC18781856 [Prunus persica] &gt;gi|1139782392|gb|ONI16219.1| hypothetical protein PRUPE_3G085500 [Prunus persica]
Pav_sc0000184.1_g030.1.mk	0.251115	0.25147	0.447824	0.316803	2.59026	4.19496	3.69679	3.494	-3.22706	1.11e-11	1.16e-10	S-adenosylmethionine decarboxylase proenzyme 4 [Prunus persica] &gt;gi|1139795935|gb|ONI28553.1| hypothetical protein PRUPE_1G147600 [Prunus persica]
Pav_sc0000184.1_g040.1.mk	0.135779	0.323361	0.278274	0.245805	0	0	0	0	5.05178	0.00255321	0.00699368	probable galacturonosyltransferase-like 4 [Prunus persica] &gt;gi|1139795936|gb|ONI28554.1| hypothetical protein PRUPE_1G147700 [Prunus persica]
Pav_sc0000184.1_g110.1.mk	3.82945	3.05026	3.05822	3.31264	1.22201	1.91004	2.70776	1.9466	1.01458	0.00176896	0.00505205	PREDICTED: protein FAR1-RELATED SEQUENCE 7 isoform X1 [Prunus mume]
Pav_sc0000184.1_g170.1.mk	13.0805	15.7364	23.7693	17.5287	68.2049	84.9614	99.3463	84.1709	-1.96923	8.1e-08	5.16e-07	PREDICTED: glutamine synthetase leaf isozyme, chloroplastic [Prunus mume]
Pav_sc0000184.1_g180.1.mk	35.6343	31.8016	38.9696	35.4685	19.5907	12.6998	15.0201	15.7702	1.38943	7.67e-08	4.91e-07	hypothetical protein PRUPE_1G148800 [Prunus persica]
Pav_sc0000184.1_g190.1.mk	27.2672	20.8123	20.0821	22.7205	1.84584	1.47109	1.15669	1.49121	4.18364	3.78e-53	5.4e-51	uncharacterized protein LOC18788869 [Prunus persica] &gt;gi|1139795955|gb|ONI28573.1| hypothetical protein PRUPE_1G148900 [Prunus persica]
Pav_sc0000184.1_g260.1.mk	3.53319	4.37979	2.01689	3.30996	1.82308	1.12819	2.20253	1.71793	1.25772	0.0040707	0.010587	endo-1,3;1,4-beta-D-glucanase [Prunus persica] &gt;gi|1139795962|gb|ONI28580.1| hypothetical protein PRUPE_1G149400 [Prunus persica]
Pav_sc0000184.1_g330.1.mk	1.65787	2.56472	2.19078	2.13779	13.5666	10.4775	16.7642	13.6028	-2.423	6.67e-18	1.35e-16	hypothetical protein MANES_15G022100 [Manihot esculenta]
Pav_sc0000184.1_g390.1.mk	73.894	47.9301	37.482	53.102	19.462	24.7051	22.5956	22.2542	1.48439	3.65e-07	2.13e-06	probable serine incorporator [Prunus persica] &gt;gi|1139795979|gb|ONI28597.1| hypothetical protein PRUPE_1G150400 [Prunus persica]
Pav_sc0000184.1_g460.1.mk	0	0	0.063079	0.0210263	0.242934	0.65872	0.668195	0.523283	-3.8141	0.00736995	0.0178405	adenylate isopentenyltransferase 5, chloroplastic [Prunus persica] &gt;gi|1139795985|gb|ONI28603.1| hypothetical protein PRUPE_1G150800 [Prunus persica]
Pav_sc0000184.1_g500.1.mk	1.34177	1.95364	2.36368	1.88636	10.7688	10.3961	6.14194	9.10229	-2.01085	6.61e-08	4.27e-07	uncharacterized protein LOC18788988 [Prunus persica] &gt;gi|1139795991|gb|ONI28609.1| hypothetical protein PRUPE_1G151300 [Prunus persica] &gt;gi|1139795992|gb|ONI28610.1| hypothetical protein PRUPE_1G151300 [Prunus persica]
Pav_sc0000184.1_g520.1.mk	0	0.236206	0.728967	0.321724	12.2605	9.12858	17.9392	13.1094	-4.98986	1.31e-13	1.75e-12	PREDICTED: uncharacterized protein LOC103322843 [Prunus mume] &gt;gi|1139795995|gb|ONI28613.1| hypothetical protein PRUPE_1G151500 [Prunus persica]
Pav_sc0000184.1_g540.1.mk	0.694658	2.01554	0.732994	1.14773	16.4625	26.21	32.8532	25.1752	-4.2981	4.49e-17	8.43e-16	hypothetical protein PRUPE_1G151700 [Prunus persica]
Pav_sc0000194.1_g030.1.br	2.49057	2.61809	1.49724	2.20197	1.71673	1.19066	1.06634	1.32458	1.25069	0.000676555	0.00213051	hypothetical protein PRUPE_3G146100 [Prunus persica]
Pav_sc0000194.1_g050.1.br	2.49057	2.61809	1.49724	2.20197	1.71673	1.19066	1.06634	1.32458	2.15774	0.0100731	0.0234347	PREDICTED: LEAF RUST 10 DISEASE-RESISTANCE LOCUS RECEPTOR-LIKE PROTEIN KINASE-like 2.1 [Prunus mume]
Pav_sc0000194.1_g130.1.mk	4.46035	6.8767	4.99949	5.44552	12.1372	20.3178	18.3115	16.9222	-1.3895	4.3e-05	0.000172463	uncharacterized protein LOC18782290 [Prunus persica] &gt;gi|1139783393|gb|ONI17220.1| hypothetical protein PRUPE_3G146400 [Prunus persica]
Pav_sc0000194.1_g200.1.mk	1.25735	1.14266	0.540254	0.980089	1.7556	1.27999	1.29464	1.44341	-1.78564	5.9e-05	0.000230122	hypothetical protein PRUPE_3G146700, partial [Prunus persica]
Pav_sc0000195.1_g040.1.mk	0	0	0	0	0.194372	0.036963	0.566208	0.265848	-5.00072	0.0105194	0.0243626	PREDICTED: 1-aminocyclopropane-1-carboxylate oxidase [Prunus mume]
Pav_sc0000195.1_g050.1.br	0.511384	0.091859	0.208039	0.270427	0.07814	0	0	0.0260467	4.23128	0.0106033	0.0245228	amino-acid permease BAT1 homolog isoform X4 [Prunus persica]
Pav_sc0000195.1_g060.1.mk	1.53374	1.12863	0.664385	1.10892	0	0	0.0136256	0.00454187	7.4974	2.22e-09	1.79e-08	amino-acid permease BAT1 homolog [Prunus persica] &gt;gi|1139801992|gb|ONI34610.1| hypothetical protein PRUPE_1G490200 [Prunus persica]
Pav_sc0000195.1_g070.1.mk	0.33209	0.309627	0.175823	0.272513	0	0	0	0	6.15814	1.47e-05	6.48e-05	amino-acid permease BAT1 homolog [Prunus persica] &gt;gi|1139801994|gb|ONI34612.1| hypothetical protein PRUPE_1G490300 [Prunus persica]
Pav_sc0000195.1_g1010.1.mk	57.8584	54.1307	45.9745	52.6545	30.0962	30.1447	32.3295	30.8568	1.01561	7.93e-13	9.58e-12	UDP-galactose transporter 1 [Prunus persica] &gt;gi|1139802182|gb|ONI34800.1| hypothetical protein PRUPE_1G499700 [Prunus persica]
Pav_sc0000195.1_g1050.1.mk	2.58227	3.94206	2.51612	3.01348	20.2801	28.6459	25.9614	24.9625	-2.79329	8.56e-18	1.71e-16	PREDICTED: lysM domain-containing GPI-anchored protein 1 [Prunus mume]
Pav_sc0000195.1_g1090.1.mk	144.069	122.023	95.0236	120.372	59.7106	62.677	66.8338	63.0738	1.19047	8.45e-12	8.97e-11	uncharacterized protein LOC18789694 [Prunus persica]
Pav_sc0000195.1_g1100.1.mk	27.875	28.4597	24.0825	26.8058	15.3566	14.6682	13.8933	14.6394	1.08258	3.94e-13	4.94e-12	PREDICTED: glutamic acid-rich protein [Prunus mume]
Pav_sc0000195.1_g190.1.mk	712.255	553.23	562.395	609.293	92.3605	76.4694	57.6012	75.477	3.26119	2e-36	1.35e-34	amino acid permease 3 [Prunus persica] &gt;gi|1139802010|gb|ONI34628.1| hypothetical protein PRUPE_1G491300 [Prunus persica]
Pav_sc0000195.1_g310.1.mk	4.15965	2.02919	1.0278	2.40555	9.58579	29.6386	56.4642	31.8962	-3.53797	5.15e-08	3.38e-07	uncharacterized protein LOC18792397 [Prunus persica] &gt;gi|1139802027|gb|ONI34645.1| hypothetical protein PRUPE_1G492300 [Prunus persica]
Pav_sc0000195.1_g410.1.mk	141.097	197.196	281.246	206.513	92.7643	37.9753	41.5749	57.4382	1.96771	2.06e-06	1.05e-05	NAC domain-containing protein 2 [Prunus persica] &gt;gi|1139802039|gb|ONI34657.1| hypothetical protein PRUPE_1G493100 [Prunus persica]
Pav_sc0000195.1_g480.1.mk	94.748	76.6012	65.2894	78.8795	35.781	30.1844	37.0585	34.3413	1.38559	3.72e-12	4.14e-11	aldehyde dehydrogenase family 3 member H1 isoform X1 [Prunus persica] &gt;gi|1139802077|gb|ONI34695.1| hypothetical protein PRUPE_1G493800 [Prunus persica]
Pav_sc0000195.1_g490.1.mk	94.748	76.6012	65.2894	78.8795	35.781	30.1844	37.0585	34.3413	2.23182	4.22e-14	5.97e-13	PREDICTED: aldehyde dehydrogenase family 3 member H1 isoform X1 [Prunus mume]
Pav_sc0000195.1_g690.1.mk	0.973966	1.98762	1.10638	1.35599	4.4011	5.98776	4.3841	4.92432	-1.62306	7.49e-06	3.48e-05	filament-like plant protein isoform X1 [Prunus persica] &gt;gi|1162520033|ref|XP_020410840.1| filament-like plant protein isoform X1 [Prunus persica] &gt;gi|1139802115|gb|ONI34733.1| hypothetical protein PRUPE_1G495600 [Prunus persica] &gt;gi|1139802116|g
Pav_sc0000195.1_g750.1.mk	138.091	99.6477	119.277	119.005	227.005	363.271	303.882	298.053	-1.06971	2.5e-05	0.000105387	PREDICTED: photosystem II 22 kDa protein, chloroplastic [Prunus mume]
Pav_sc0000195.1_g760.1.mk	9.38397	8.91083	8.53972	8.94484	4.787	4.8109	6.21295	5.27028	1.04454	2.8e-08	1.9e-07	PREDICTED: uncharacterized protein At4g08330, chloroplastic [Prunus mume]
Pav_sc0000195.1_g770.1.br	0	0.00841344	0	0.00280448	3.24234	2.48382	4.79336	3.50651	-4.18029	0.00912237	0.0215106	PREDICTED: LOW QUALITY PROTEIN: uncharacterized protein LOC103319914 [Prunus mume]
Pav_sc0000195.1_g780.1.mk	0	0.00841344	0	0.00280448	3.24234	2.48382	4.79336	3.50651	-9.35336	6.68e-14	9.23e-13	esterase [Prunus persica] &gt;gi|1139802148|gb|ONI34766.1| hypothetical protein PRUPE_1G497500 [Prunus persica]
Pav_sc0000195.1_g800.1.mk	9.13962	7.74762	5.41951	7.43558	6.53789	5.82423	11.0424	7.80149	1.46284	3.68e-06	1.79e-05	PREDICTED: LOW QUALITY PROTEIN: uncharacterized protein LOC103319914 [Prunus mume]
Pav_sc0000195.1_g810.1.br	9.13962	7.74762	5.41951	7.43558	6.53789	5.82423	11.0424	7.80149	-1.39599	0.00137931	0.00404326	esterase [Prunus persica] &gt;gi|1139802152|gb|ONI34770.1| hypothetical protein PRUPE_1G497900 [Prunus persica]
Pav_sc0000195.1_g910.1.br	398.997	412.608	400.551	404.052	39.0754	25.8339	27.4999	30.803	3.07267	1.21e-26	4.62e-25	hypothetical protein PRUPE_1G498400 [Prunus persica]
Pav_sc0000195.1_g920.1.br	398.997	412.608	400.551	404.052	39.0754	25.8339	27.4999	30.803	4.32004	6.39e-72	2.55e-69	hypothetical protein PRUPE_1G498400 [Prunus persica]
Pav_sc0000195.1_g930.1.br	398.997	412.608	400.551	404.052	39.0754	25.8339	27.4999	30.803	3.77066	3.24e-58	6.08e-56	hypothetical protein PRUPE_1G498300 [Prunus persica]
Pav_sc0000195.1_g940.1.mk	3.0302	5.0586	2.27896	3.45592	10.4565	18.8332	15.4226	14.9041	-1.86103	6.6e-07	3.67e-06	hypothetical protein MANES_18G076900 [Manihot esculenta] &gt;gi|1035893808|gb|OAY23412.1| hypothetical protein MANES_18G076900 [Manihot esculenta]
Pav_sc0000195.1_g970.1.mk	0.675013	1.17691	0.988143	0.946688	3.13023	2.29644	3.4132	2.94663	-1.42199	5.18e-06	2.47e-05	sister chromatid cohesion protein PDS5 homolog A isoform X2 [Prunus persica] &gt;gi|1139802175|gb|ONI34793.1| hypothetical protein PRUPE_1G499400 [Prunus persica]
Pav_sc0000196.1_g010.1.br	5.57512	3.07404	2.14154	3.5969	0.373138	0.015736	0.137774	0.175549	3.7863	1.71e-08	1.21e-07	PREDICTED: UDP-glycosyltransferase 71A16-like [Prunus mume]
Pav_sc0000196.1_g090.1.mk	0	0	0.089209	0.0297363	1.37534	1.39087	2.92637	1.89753	-5.82115	1.11e-06	5.94e-06	UPF0481 protein At3g47200 [Prunus persica] &gt;gi|1139768181|gb|ONI02944.1| hypothetical protein PRUPE_6G230300 [Prunus persica]
Pav_sc0000200.1_g040.1.mk	0.136403	0.140622	0.0141442	0.0970566	3.27354	2.94059	3.15449	3.12287	-6.16267	1.49e-06	7.77e-06	PREDICTED: probable WRKY transcription factor 12 isoform X1 [Prunus mume]
Pav_sc0000200.1_g090.1.mk	12.186	15.4419	14.0379	13.8886	37.9541	46.5853	45.9051	43.4815	-1.37626	8.96e-13	1.07e-11	uncharacterized protein LOC18785354 [Prunus persica] &gt;gi|1139791581|gb|ONI25008.1| hypothetical protein PRUPE_2G274500 [Prunus persica]
Pav_sc0000200.1_g120.1.mk	2.25246	1.60606	1.25767	1.7054	26.0353	19.4239	28.233	24.5641	-2.8205	1.84e-24	6.15e-23	protein DMR6-LIKE OXYGENASE 1 [Prunus persica]
Pav_sc0000200.1_g130.1.br	0	0	0	0	1.59051	0.058556	0.706529	0.785198	-5.80794	0.00186476	0.00528925	hypothetical protein PRUPE_8G036400 [Prunus persica]
Pav_sc0000200.1_g170.1.mk	2.36593	2.5498	2.54454	2.48675	6.78936	7.07154	6.00561	6.62217	-1.12241	2.35e-10	2.12e-09	glycine--tRNA ligase, chloroplastic/mitochondrial 2 isoform X1 [Prunus persica]
Pav_sc0000200.1_g210.1.mk	2.12137	0.823316	0.958966	1.30122	0	0.032121	0	0.010707	7.02978	1.49e-07	9.12e-07	PREDICTED: phospholipase A(1) DAD1, chloroplastic-like [Prunus mume]
Pav_sc0000200.1_g310.1.mk	0.89759	1.96741	1.38326	1.41609	11.1292	12.7964	11.2811	11.7356	-2.78701	1.23e-17	2.44e-16	serine/threonine-protein kinase D6PK [Prunus persica] &gt;gi|1162527285|ref|XP_020413353.1| serine/threonine-protein kinase D6PK [Prunus persica] &gt;gi|1139789045|gb|ONI22472.1| hypothetical protein PRUPE_2G131700 [Prunus persica] &gt;gi|1139789046|gb|ON
Pav_sc0000200.1_g400.1.mk	40.5518	23.0012	18.9171	27.49	1.4505	1.90804	1.11676	1.49177	3.25661	9.82e-09	7.22e-08	PREDICTED: EG45-like domain containing protein [Prunus mume]
Pav_sc0000200.1_g490.1.mk	6.66753	6.92319	5.50895	6.36655	15.1723	19.3105	21.2333	18.572	-1.2834	5.07e-11	4.95e-10	uncharacterized protein LOC18784832 [Prunus persica] &gt;gi|1139789037|gb|ONI22464.1| hypothetical protein PRUPE_2G131300 [Prunus persica]
Pav_sc0000201.1_g240.1.br	0	0.096183	0.309075	0.135086	0.240676	0.594995	0.505691	0.447121	-3.85474	0.0147752	0.0326855	putative pentatricopeptide repeat-containing protein At1g12700, mitochondrial [Prunus persica]
Pav_sc0000201.1_g260.1.br	0.121758	0.127725	0.231732	0.160405	0.644504	0.522079	1.24879	0.805126	-2.35598	0.00119003	0.00354806	putative pentatricopeptide repeat-containing protein At1g12700, mitochondrial isoform X1 [Prunus persica] &gt;gi|1162565720|ref|XP_007207109.2| putative pentatricopeptide repeat-containing protein At1g12700, mitochondrial isoform X1 [Prunus persica] &gt;g
Pav_sc0000201.1_g270.1.br	0.085805	0.311891	0.119818	0.172505	0.642259	0.630132	0.786655	0.686349	-1.52457	0.00942081	0.02212	putative pentatricopeptide repeat-containing protein At1g12700, mitochondrial isoform X1 [Prunus persica] &gt;gi|1162565720|ref|XP_007207109.2| putative pentatricopeptide repeat-containing protein At1g12700, mitochondrial isoform X1 [Prunus persica] &gt;g
Pav_sc0000201.1_g300.1.mk	27.2496	23.8642	43.4203	31.5114	0.68121	0.624921	0.848308	0.718146	5.68902	2.97e-59	5.99e-57	PREDICTED: ethylene-responsive transcription factor ABR1 [Prunus mume]
Pav_sc0000201.1_g360.1.mk	20.8843	16.4177	13.206	16.836	4.69749	3.68699	5.19931	4.52793	2.06627	0.00501753	0.0127183	PREDICTED: alkaline/neutral invertase E, chloroplastic-like, partial [Prunus mume]
Pav_sc0000202.1_g010.1.mk	0.125923	0.889156	0.561559	0.525546	3.444	4.14455	4.02167	3.87008	-2.76312	7.37e-09	5.51e-08	probable S-adenosylmethionine carrier 2, chloroplastic isoform X2 [Prunus persica] &gt;gi|1139754766|gb|ONH90223.1| hypothetical protein PRUPE_8G041700 [Prunus persica]
Pav_sc0000202.1_g020.1.mk	9.94473	6.21074	4.66726	6.94091	3.74996	3.11566	3.6943	3.51997	1.24474	0.000107016	0.000398076	tryptophan aminotransferase-related protein 4 [Prunus persica] &gt;gi|1139754764|gb|ONH90221.1| hypothetical protein PRUPE_8G041600 [Prunus persica]
Pav_sc0000202.1_g070.1.mk	0.390836	0.512878	0.275367	0.393027	3.48393	1.64714	2.77706	2.63605	-2.28515	6.55e-06	3.07e-05	PREDICTED: tryptophan aminotransferase-related protein 4-like [Prunus mume]
Pav_sc0000202.1_g080.1.mk	0.390836	0.512878	0.275367	0.393027	3.48393	1.64714	2.77706	2.63605	-2.96228	0.00523844	0.013215	tryptophan aminotransferase-related protein 4 [Prunus persica] &gt;gi|1139754760|gb|ONH90217.1| hypothetical protein PRUPE_8G041200 [Prunus persica]
Pav_sc0000203.1_g010.1.mk	17.3333	10.3731	8.95865	12.2217	3.03155	5.10784	6.47836	4.87258	1.61503	2.18e-05	9.27e-05	uncharacterized protein LOC109949457 [Prunus persica] &gt;gi|1139768360|gb|ONI03123.1| hypothetical protein PRUPE_6G240400 [Prunus persica]
Pav_sc0000203.1_g020.1.mk	0.399934	0.864691	0.520467	0.595031	2.69949	3.52724	4.80916	3.67863	-2.44171	5.35e-08	3.5e-07	protein POLAR LOCALIZATION DURING ASYMMETRIC DIVISION AND REDISTRIBUTION [Prunus persica] &gt;gi|1139768359|gb|ONI03122.1| hypothetical protein PRUPE_6G240300 [Prunus persica]
Pav_sc0000203.1_g060.1.mk	0	0.183529	0.135095	0.106208	0.340465	0.387424	0.438954	0.388948	-1.64844	0.0155221	0.0340792	pentatricopeptide repeat-containing protein At3g53360, mitochondrial [Prunus persica]
Pav_sc0000203.1_g070.1.br	0	0	0	0	2.71963	4.65553	8.99535	5.45684	-7.87326	4.77e-09	3.67e-08	probable beta-1,4-xylosyltransferase IRX9 [Prunus persica] &gt;gi|1139768351|gb|ONI03114.1| hypothetical protein PRUPE_6G239800 [Prunus persica]
Pav_sc0000203.1_g080.1.mk	6.52687	10.7175	8.25687	8.5004	20.1298	26.7622	28.7217	25.2046	-1.29726	9.43e-07	5.12e-06	protein IQ-DOMAIN 1 [Prunus persica] &gt;gi|1139768350|gb|ONI03113.1| hypothetical protein PRUPE_6G239700 [Prunus persica]
Pav_sc0000203.1_g110.1.mk	18.899	31.1222	28.2201	26.0804	6.01752	7.36682	5.56925	6.31786	2.28205	5.74e-16	9.68e-15	peroxidase 21 [Prunus persica] &gt;gi|1139768346|gb|ONI03109.1| hypothetical protein PRUPE_6G239400 [Prunus persica]
Pav_sc0000203.1_g120.1.mk	23.4708	19.8017	43.8702	29.0476	14.7461	8.97872	17.0538	13.5929	1.731	5.75e-07	3.24e-06	PREDICTED: MLO-like protein 3 [Prunus mume]
Pav_sc0000203.1_g170.1.mk	0.111679	0	0.042864	0.0515143	0.639829	0.318159	0.247624	0.401871	-1.96813	0.0138436	0.0309099	PREDICTED: MLO-like protein 3 [Prunus mume]
Pav_sc0000203.1_g180.1.mk	2.66933	3.26664	11.1454	5.6938	1.26718	1.10266	1.17193	1.18059	2.53741	2.39e-05	0.000101087	PREDICTED: MLO-like protein 6 [Prunus mume]
Pav_sc0000203.1_g200.1.mk	20.5195	18.5041	19.5907	19.5381	13.6139	10.9391	11.6315	12.0615	1.16077	6.16e-08	4e-07	probable E3 ubiquitin-protein ligase RHG1A isoform X1 [Prunus persica] &gt;gi|1162566735|ref|XP_020422528.1| probable E3 ubiquitin-protein ligase RHG1A isoform X1 [Prunus persica] &gt;gi|1162566737|ref|XP_020422529.1| probable E3 ubiquitin-protein ligase
Pav_sc0000203.1_g240.1.mk	21.5111	17.8864	13.0947	17.4974	6.97827	8.14565	8.95498	8.0263	1.36379	5.64e-09	4.29e-08	PREDICTED: dnaJ protein P58IPK homolog [Prunus mume] &gt;gi|1027085653|ref|XP_016652209.1| PREDICTED: dnaJ protein P58IPK homolog [Prunus mume]
Pav_sc0000203.1_g250.1.br	0	0.030308	0	0.0101027	42.8469	45.554	82.4534	56.9514	-10.6959	3.17e-18	6.65e-17	fasciclin-like arabinogalactan protein 11 [Prunus persica] &gt;gi|1139768333|gb|ONI03096.1| hypothetical protein PRUPE_6G238300 [Prunus persica]
Pav_sc0000205.1_g040.1.mk	1.7502	1.36319	1.37523	1.49621	0.939061	0.7187	0.864995	0.840919	1.03203	0.0125355	0.0283205	CBS domain-containing protein CBSCBSPB3 [Prunus persica] &gt;gi|1139803144|gb|ONI35762.1| hypothetical protein PRUPE_1G553500 [Prunus persica]
Pav_sc0000205.1_g160.1.mk	4.46863	3.26533	3.26289	3.66562	2.97407	1.49855	1.86791	2.11351	1.05727	0.00978929	0.0228657	disease resistance-like protein CSA1 isoform X2 [Prunus persica]
Pav_sc0000205.1_g170.1.mk	4.46863	3.26533	3.26289	3.66562	2.97407	1.49855	1.86791	2.11351	1.44737	0.000133217	0.000486147	disease resistance protein RML1A isoform X1 [Prunus persica]
Pav_sc0000205.1_g190.1.br	4.46863	3.26533	3.26289	3.66562	2.97407	1.49855	1.86791	2.11351	1.36809	0.000529054	0.00170873	disease resistance-like protein CSA1 isoform X2 [Prunus persica]
Pav_sc0000205.1_g280.1.mk	1.06873	0.318122	0.187004	0.524618	0	0	0	0	5.12708	0.0058212	0.0145032	hypothetical protein PRUPE_1G552700 [Prunus persica]
Pav_sc0000205.1_g400.1.br	9.10988	5.69007	4.5697	6.45655	0.570917	0.618944	0.472613	0.554158	3.4343	5.42e-14	7.57e-13	12-oxophytodienoate reductase 2 isoform X1 [Prunus persica] &gt;gi|1139803044|gb|ONI35662.1| hypothetical protein PRUPE_1G548600 [Prunus persica]
Pav_sc0000205.1_g410.1.br	1.94001	0.950705	1.36241	1.41771	0.386119	0.273768	0.06289	0.240926	3.2921	5.01e-06	2.39e-05	12-oxophytodienoate reductase 2 isoform X1 [Prunus persica] &gt;gi|1139803044|gb|ONI35662.1| hypothetical protein PRUPE_1G548600 [Prunus persica]
Pav_sc0000205.1_g420.1.mk	10.0953	5.33122	3.35131	6.25926	2.58563	1.54844	1.65026	1.92811	1.77929	8.49e-06	3.91e-05	12-oxophytodienoate reductase 2 [Prunus persica] &gt;gi|1139803048|gb|ONI35666.1| hypothetical protein PRUPE_1G549000 [Prunus persica]
Pav_sc0000206.1_g150.1.mk	15.7505	14.8647	14.6046	15.0733	9.94714	7.27017	8.16892	8.46208	1.00974	8.56e-07	4.68e-06	hypothetical protein PRUPE_6G037300 [Prunus persica] &gt;gi|1139764824|gb|ONH99586.1| hypothetical protein PRUPE_6G037300 [Prunus persica]
Pav_sc0000206.1_g170.1.mk	1.44355	1.30645	1.29115	1.34705	4.27862	4.82292	4.93581	4.67912	-1.50274	2.5e-14	3.62e-13	PREDICTED: ATP-dependent DNA helicase RecQ-like [Prunus mume]
Pav_sc0000206.1_g200.1.mk	11.5275	12.7652	13.663	12.6519	44.0417	77.6251	63.8478	61.8382	-2.03622	2.26e-13	2.92e-12	uncharacterized protein LOC18774506 [Prunus persica] &gt;gi|1139764831|gb|ONH99593.1| hypothetical protein PRUPE_6G037800 [Prunus persica]
Pav_sc0000206.1_g230.1.mk	39.927	68.532	66.9345	58.4645	36.1271	27.1397	23.8246	29.0304	1.22842	0.000196386	0.000695037	cytochrome P450 714C2 [Prunus persica] &gt;gi|1139764836|gb|ONH99598.1| hypothetical protein PRUPE_6G038100 [Prunus persica]
Pav_sc0000206.1_g330.1.mk	5.14353	5.53534	6.78768	5.82218	20.1941	35.982	27.0243	27.7334	-2.01744	5.76e-11	5.6e-10	NAD(P)H-quinone oxidoreductase subunit N, chloroplastic [Prunus persica] &gt;gi|1139764842|gb|ONH99604.1| hypothetical protein PRUPE_6G038400 [Prunus persica]
Pav_sc0000206.1_g410.1.mk	18.9362	17.112	18.5869	18.2117	5.40206	3.2647	4.1538	4.27352	2.40399	9.63e-21	2.4e-19	probable LRR receptor-like serine/threonine-protein kinase At1g06840 [Prunus persica] &gt;gi|1162564997|ref|XP_020421979.1| probable LRR receptor-like serine/threonine-protein kinase At1g06840 [Prunus persica] &gt;gi|1162564999|ref|XP_020421980.1| probabl
Pav_sc0000206.1_g420.1.mk	46.4714	38.8053	33.596	39.6242	7.57578	13.5744	17.785	12.9784	1.86841	2.62e-08	1.79e-07	hypothetical protein PRUPE_6G039200 [Prunus persica]
Pav_sc0000206.1_g440.1.mk	0.398618	0.956283	0.682099	0.679	4.00484	5.15076	6.16184	5.10581	-2.63481	1.55e-13	2.04e-12	PREDICTED: probable inactive receptor kinase At5g58300 [Prunus mume]
Pav_sc0000206.1_g460.1.mk	311.494	308.746	256.742	292.327	140.097	149.231	161.996	150.441	1.19659	1.55e-19	3.57e-18	uncharacterized protein LOC100499741 [Glycine max] &gt;gi|224145412|ref|XP_002325633.1| ubiquitin conjugating-like enzyme family protein [Populus trichocarpa] &gt;gi|356500952|ref|XP_003519294.1| PREDICTED: ubiquitin-conjugating enzyme E2-17 kDa [Glycine
Pav_sc0000206.1_g470.1.mk	4.78294	14.7003	7.17235	8.8852	27.0062	27.5217	28.7465	27.7581	-1.31309	0.00166903	0.0047946	AP2/EREBP family transcription factor-like protein 23 [Prunus pseudocerasus]
Pav_sc0000206.1_g560.1.br	17.4081	7.38602	4.67878	9.82432	0.175067	0	0.042214	0.072427	7.1049	5.68e-14	7.91e-13	PREDICTED: probable glutathione S-transferase parA [Prunus mume]
Pav_sc0000206.1_g620.1.mk	15.0766	14.4512	17.1906	15.5728	9.8743	7.38308	8.55447	8.60395	1.136	1.09e-07	6.82e-07	PREDICTED: B3 domain-containing protein Os07g0679700 [Prunus mume] &gt;gi|1027090580|ref|XP_016652569.1| PREDICTED: B3 domain-containing protein Os07g0679700 [Prunus mume] &gt;gi|1027090582|ref|XP_016652574.1| PREDICTED: B3 domain-containing protein Os07g
Pav_sc0000206.1_g670.1.mk	0.901512	0.900572	0.542721	0.781601	30.5021	6.90967	10.6165	16.0094	-4.06649	4.96e-11	4.85e-10	non-specific lipid-transfer protein 1-like [Prunus persica] &gt;gi|1139764896|gb|ONH99658.1| hypothetical protein PRUPE_6G041600 [Prunus persica]
Pav_sc0000206.1_g810.1.mk	0.387058	0.704913	0.94822	0.680064	1.80868	1.38208	1.75229	1.64768	-1.04672	0.020823	0.0439246	PREDICTED: putative pentatricopeptide repeat-containing protein At4g17915 [Prunus mume] &gt;gi|1027099734|ref|XP_016648849.1| PREDICTED: putative pentatricopeptide repeat-containing protein At4g17915 [Prunus mume] &gt;gi|1027099737|ref|XP_016648850.1| PRE
Pav_sc0000207.1_g1030.1.mk	4.37937	3.53049	2.86499	3.59162	5.9861	7.69624	12.4293	8.70389	-1.26475	1.35e-06	7.1e-06	probable leucine-rich repeat receptor-like protein kinase At2g33170 [Prunus persica] &gt;gi|1139794333|gb|ONI26951.1| hypothetical protein PRUPE_1G057600 [Prunus persica]
Pav_sc0000207.1_g1080.1.mk	0	0	0.00496	0.00165333	0.392249	0.811891	1.25663	0.820256	-4.59599	0.00123137	0.00365764	uncharacterized protein LOC18791259 [Prunus persica] &gt;gi|645234829|ref|XP_008223992.1| PREDICTED: uncharacterized protein LOC103323760 [Prunus mume] &gt;gi|1139794341|gb|ONI26959.1| hypothetical protein PRUPE_1G058400 [Prunus persica]
Pav_sc0000207.1_g1170.1.mk	0.123551	0.249185	0.233101	0.201946	0.569773	0.962434	1.02618	0.852795	-1.81362	0.000238535	0.000829775	uncharacterized protein LOC18790513 isoform X1 [Prunus persica] &gt;gi|1139794362|gb|ONI26980.1| hypothetical protein PRUPE_1G060300 [Prunus persica]
Pav_sc0000207.1_g1260.1.mk	21.3964	9.79656	7.61765	12.9369	1.53591	2.01132	1.92705	1.82476	3.08621	3.69e-13	4.64e-12	purple acid phosphatase 23 [Prunus persica] &gt;gi|1139794371|gb|ONI26989.1| hypothetical protein PRUPE_1G061000 [Prunus persica]
Pav_sc0000207.1_g1280.1.mk	132.661	101.262	85.4508	106.458	37.9446	44.2441	45.9038	42.6975	1.56327	3.63e-13	4.56e-12	PREDICTED: probable voltage-gated potassium channel subunit beta [Prunus mume]
Pav_sc0000207.1_g1300.1.mk	0	0	0	0	0.782028	0.589104	0.952974	0.774702	-7.03144	5.58e-08	3.64e-07	9-cis-epoxycarotenoid dioxygenase NCED6, chloroplastic [Prunus persica] &gt;gi|1139794375|gb|ONI26993.1| hypothetical protein PRUPE_1G061300 [Prunus persica]
Pav_sc0000207.1_g1320.1.mk	16.8097	19.483	18.2514	18.1813	7.56278	9.72156	6.53289	7.93907	1.44835	1.02e-09	8.49e-09	protein SULFUR DEFICIENCY-INDUCED 2 [Prunus persica] &gt;gi|1139794377|gb|ONI26995.1| hypothetical protein PRUPE_1G061500 [Prunus persica]
Pav_sc0000207.1_g1340.1.mk	52.6931	86.1468	102.399	80.413	57.8549	22.5976	4.34614	28.2662	1.72691	0.0200584	0.0425197	PREDICTED: ubiquinol oxidase, mitochondrial-like [Prunus mume]
Pav_sc0000207.1_g1450.1.mk	2.59965	3.89891	3.56896	3.35584	11.6834	11.6888	13.5115	12.2946	-1.62022	8.89e-12	9.41e-11	PREDICTED: serine/threonine-protein kinase At5g01020 isoform X2 [Prunus mume]
Pav_sc0000207.1_g160.1.mk	0	0.131462	0	0.0438207	0.533032	0.320854	0.311882	0.388589	-2.50602	0.00822769	0.0196336	PREDICTED: probable folate-biopterin transporter 8, chloroplastic [Prunus mume]
Pav_sc0000207.1_g200.1.mk	3.73215	3.22257	4.14357	3.69943	17.5668	10.0246	8.92217	12.1712	-1.47352	7.65e-05	0.000292116	uncharacterized protein LOC18793114 [Prunus persica] &gt;gi|1139794250|gb|ONI26868.1| hypothetical protein PRUPE_1G051700 [Prunus persica]
Pav_sc0000207.1_g240.1.mk	11.4069	8.85357	6.15161	8.80402	35.2622	85.8109	60.3512	60.4748	-2.53565	4.24e-10	3.72e-09	haloacid dehalogenase-like hydrolase domain-containing protein At2g33255 [Prunus persica] &gt;gi|1139794256|gb|ONI26874.1| hypothetical protein PRUPE_1G052300 [Prunus persica]
Pav_sc0000207.1_g250.1.mk	23.2631	29.7233	22.8193	25.2685	59.781	3.07934	80.5823	47.8142	-1.27719	3.22e-10	2.86e-09	ammonium transporter 1 member 1 [Prunus persica] &gt;gi|751068261|gb|AJF36053.1| ammonium transporter [Prunus persica] &gt;gi|1139794257|gb|ONI26875.1| hypothetical protein PRUPE_1G052400 [Prunus persica]
Pav_sc0000207.1_g280.1.mk	3.95263	4.02465	4.30742	4.0949	9.26227	16.5531	16.6356	14.1503	-1.55844	5e-07	2.84e-06	PREDICTED: uncharacterized protein LOC103323805 [Prunus mume]
Pav_sc0000207.1_g340.1.br	25.3086	12.8868	10.3275	16.1743	0.569447	0.884918	1.03152	0.828629	4.61838	2.4e-26	8.97e-25	PREDICTED: 7-deoxyloganetin glucosyltransferase-like [Prunus mume]
Pav_sc0000207.1_g410.1.br	1.0948	0.678739	0.212459	0.662	0	0	0	0	6.42995	3.85e-05	0.000156543	PREDICTED: 7-deoxyloganetin glucosyltransferase-like [Prunus mume]
Pav_sc0000207.1_g530.1.mk	0.629664	0.14399	0.254256	0.342637	1.09844	1.13728	1.81044	1.34872	-1.83051	0.00137145	0.00402389	PREDICTED: 7-deoxyloganetin glucosyltransferase-like [Prunus mume]
Pav_sc0000207.1_g610.1.mk	1.12821	4.84454	1.37399	2.44891	29.2667	31.8133	37.391	32.8236	-3.47211	9.64e-11	9.12e-10	PREDICTED: trichohyalin-like [Prunus mume]
Pav_sc0000207.1_g640.1.mk	0.210282	0.316853	0.262246	0.263127	0.948402	0.458536	0.757428	0.721455	-1.29207	0.00284973	0.00769988	hypothetical protein PRUPE_1G054600 [Prunus persica]
Pav_sc0000207.1_g790.1.br	3.15463	1.52648	2.20408	2.29506	0.780169	0.741034	1.19793	0.906379	1.63176	0.000105316	0.000392294	PREDICTED: G-type lectin S-receptor-like serine/threonine-protein kinase At2g19130 [Prunus mume]
Pav_sc0000212.1_g1000.1.mk	2.48321	2.25182	2.47926	2.40476	0.510638	0.547236	0.530842	0.529572	2.84468	3.58e-05	0.000146259	uncharacterized protein LOC109950259 isoform X2 [Prunus persica] &gt;gi|1139762828|gb|ONH97925.1| hypothetical protein PRUPE_7G218700 [Prunus persica]
Pav_sc0000212.1_g1010.1.mk	2.49451	4.97592	6.04531	4.50525	8.62383	12.496	11.8701	10.9966	-1.04041	0.00879623	0.0208235	PREDICTED: protein DETOXIFICATION 51 [Prunus mume]
Pav_sc0000212.1_g1020.1.mk	0.396339	0.603094	0.245748	0.41506	3.37851	2.65773	3.50761	3.18128	-2.72869	8e-12	8.53e-11	PREDICTED: protein IQ-DOMAIN 14-like [Prunus mume] &gt;gi|645274736|ref|XP_008242481.1| PREDICTED: protein IQ-DOMAIN 14-like [Prunus mume]
Pav_sc0000212.1_g1070.1.mk	9.75991	8.25812	7.62366	8.54723	12.3367	20.8155	51.1191	28.0905	-1.45835	0.00315412	0.00843823	PREDICTED: uncharacterized protein LOC103340804 [Prunus mume]
Pav_sc0000212.1_g1090.1.mk	1.01255	1.58687	1.12217	1.24053	2.32341	4.9028	3.32667	3.51763	-1.22939	0.000967853	0.0029459	Glucan endo-13-beta-glucosidase 13 [Zea mays]
Pav_sc0000212.1_g1130.1.mk	42.5447	41.5223	38.6416	40.9028	20.0083	14.2699	7.23967	13.8393	1.80356	8.6e-06	3.95e-05	uncharacterized protein LOC18769539 [Prunus persica] &gt;gi|1139762804|gb|ONH97901.1| hypothetical protein PRUPE_7G217400 [Prunus persica]
Pav_sc0000212.1_g1190.1.mk	23.3615	13.3127	10.8145	15.8296	0.593508	0.368452	0.838566	0.600175	4.78766	4.19e-33	2.32e-31	ATP-dependent 6-phosphofructokinase 6 isoform X2 [Prunus persica] &gt;gi|1139762794|gb|ONH97891.1| hypothetical protein PRUPE_7G216700 [Prunus persica]
Pav_sc0000212.1_g1230.1.mk	0.424757	0.0689641	0.06081	0.184844	0.958706	2.5491	0.377623	1.29514	-2.30342	0.0144417	0.0320397	PREDICTED: inositol oxygenase 4-like [Ziziphus jujuba]
Pav_sc0000212.1_g1240.1.mk	6.17894	6.87497	3.75152	5.60181	16.9104	45.0884	56.4684	39.4891	-2.53194	1.65e-08	1.17e-07	PREDICTED: zinc finger CCCH domain-containing protein 20 [Prunus mume]
Pav_sc0000212.1_g1280.1.mk	1.09834	5.46401	1.215	2.59245	15.3771	24.5772	17.2701	19.0748	-2.6514	2.79e-05	0.000116253	hypothetical protein PRUPE_7G215700 [Prunus persica]
Pav_sc0000212.1_g1370.1.mk	4.57078	4.88984	3.99991	4.48685	5.98423	5.70867	5.53311	5.742	1.18919	0.00436204	0.0112498	PREDICTED: pre-mRNA-splicing factor ATP-dependent RNA helicase DEAH1-like [Malus domestica]
Pav_sc0000212.1_g1490.1.mk	42.7035	37.6296	34.7838	38.3723	21.151	22.9539	22.6126	22.2391	1.04548	6.63e-13	8.08e-12	PREDICTED: xaa-Pro dipeptidase [Prunus mume]
Pav_sc0000212.1_g150.1.mk	4.80154	5.82637	6.18686	5.60492	21.125	25.2222	23.514	23.2871	-1.79337	4.63e-19	1.04e-17	fe-S cluster assembly factor HCF101, chloroplastic isoform X1 [Prunus persica]
Pav_sc0000212.1_g1520.1.mk	0.781653	1.00468	0.854973	0.880435	2.40833	2.42365	2.72203	2.518	-1.29886	1.3e-06	6.84e-06	uncharacterized protein LOC18770388 [Prunus persica] &gt;gi|1139762742|gb|ONH97839.1| hypothetical protein PRUPE_7G213400 [Prunus persica]
Pav_sc0000212.1_g1560.1.mk	14.8528	11.2235	11.0915	12.3893	5.60758	7.36903	7.36686	6.78116	1.11445	4.91e-07	2.79e-06	mitochondrial substrate carrier family protein P isoform X1 [Prunus persica] &gt;gi|1162568973|ref|XP_020423278.1| mitochondrial substrate carrier family protein P isoform X1 [Prunus persica] &gt;gi|1139762731|gb|ONH97828.1| hypothetical protein PRUPE_7G2
Pav_sc0000212.1_g1600.1.mk	11.0559	15.6931	8.02788	11.5923	3.48469	4.65018	4.59859	4.24448	1.64107	5.81e-10	5.01e-09	inactive protein kinase SELMODRAFT_444075 isoform X2 [Prunus persica]
Pav_sc0000212.1_g170.1.mk	10.7801	7.95884	5.07592	7.93827	2.77419	2.71512	6.66692	4.05208	1.2476	0.00649527	0.0159723	strigolactone esterase D14 [Prunus persica] &gt;gi|1139762977|gb|ONH98074.1| hypothetical protein PRUPE_7G227500 [Prunus persica]
Pav_sc0000212.1_g1700.1.mk	129.541	116.409	127.464	124.471	5.65693	7.49001	9.99032	7.71242	4.27697	5.82e-67	1.67e-64	cytidine deaminase 1 [Prunus persica] &gt;gi|1139762705|gb|ONH97802.1| hypothetical protein PRUPE_7G211600 [Prunus persica]
Pav_sc0000212.1_g1710.1.mk	13.1317	12.3209	12.7176	12.7234	4.88478	6.66113	7.43949	6.32847	1.26307	4.19e-09	3.24e-08	PREDICTED: PRA1 family protein F2 isoform X1 [Prunus mume]
Pav_sc0000212.1_g1890.1.mk	1.78296	1.87901	1.3165	1.65949	5.63842	7.62368	10.1937	7.8186	-2.00451	9.84e-11	9.29e-10	PREDICTED: GATA transcription factor 21 [Prunus mume]
Pav_sc0000212.1_g1900.1.mk	1126.51	827.049	1194.37	1049.31	84.7614	91.1861	269.551	148.499	3.09468	4.33e-11	4.27e-10	beta-galactosidase [Prunus persica] &gt;gi|1139762686|gb|ONH97783.1| hypothetical protein PRUPE_7G210000 [Prunus persica]
Pav_sc0000212.1_g1910.1.mk	0.023802	0.082219	0.028113	0.0447113	0.686241	0.461739	0.902339	0.68344	-3.16767	2.05e-06	1.05e-05	uncharacterized protein LOC109950181 [Prunus persica] &gt;gi|1139762685|gb|ONH97782.1| hypothetical protein PRUPE_7G209900 [Prunus persica]
Pav_sc0000212.1_g1920.1.mk	0.062998	0.294877	0.049191	0.135689	1.99702	4.25232	4.56985	3.6064	-4.48944	6.18e-11	5.99e-10	probable polyamine oxidase 5 [Prunus persica]
Pav_sc0000212.1_g1930.1.mk	0.193952	0.069927	0	0.0879597	1.84061	4.99794	1.74124	2.85993	-4.77511	5.49e-08	3.59e-07	uncharacterized protein LOC18769031 [Prunus persica] &gt;gi|1139762683|gb|ONH97780.1| hypothetical protein PRUPE_7G209700 [Prunus persica]
Pav_sc0000212.1_g240.1.mk	57.2219	102.231	220.477	126.643	29.5981	23.7987	43.7361	32.3776	2.33893	9.03e-06	4.13e-05	PREDICTED: uncharacterized protein LOC103340902 [Prunus mume]
Pav_sc0000212.1_g360.1.mk	38.2487	29.231	18.7979	28.7592	12.8762	13.1883	16.6493	14.238	1.34022	4.44e-06	2.14e-05	bark storage protein A [Prunus persica] &gt;gi|1139762958|gb|ONH98055.1| hypothetical protein PRUPE_7G225900 [Prunus persica]
Pav_sc0000212.1_g370.1.mk	0.0531602	0.332836	0.10164	0.162546	1.35033	0.585024	0.987788	0.974382	-2.67889	1.97e-05	8.49e-05	PREDICTED: NADPH:adrenodoxin oxidoreductase, mitochondrial [Prunus mume] &gt;gi|645274925|ref|XP_008242570.1| PREDICTED: NADPH:adrenodoxin oxidoreductase, mitochondrial [Prunus mume]
Pav_sc0000212.1_g380.1.mk	3.24947	6.21809	4.03759	4.50172	223.868	223.508	162.123	203.166	-5.34871	7.34e-100	5.87e-97	PREDICTED: auxin-responsive protein IAA27 [Prunus mume]
Pav_sc0000212.1_g390.1.mk	17.7348	18.2274	20.417	18.7931	40.1043	51.4457	48.4101	46.6534	-1.06009	8.35e-09	6.2e-08	PREDICTED: uncharacterized protein LOC103340883 [Prunus mume]
Pav_sc0000212.1_g410.1.mk	1.47615	0.692602	1.02596	1.0649	0	0.032535	0	0.010845	6.97505	6.1e-10	5.24e-09	PREDICTED: WSC domain-containing protein ARB_07867 [Prunus mume]
Pav_sc0000212.1_g420.1.mk	1.5012	0.881571	0.631928	1.0049	0.292854	0.165077	0.159216	0.205716	2.04143	0.000212018	0.000745588	probable xyloglucan endotransglucosylase/hydrolase protein 26 [Prunus persica] &gt;gi|1139762946|gb|ONH98043.1| hypothetical protein PRUPE_7G225000 [Prunus persica]
Pav_sc0000212.1_g560.1.mk	0.375875	0.749647	0.47244	0.532654	1.40204	1.79839	2.13174	1.77739	-1.47701	4.74e-05	0.000188416	probable glycosyltransferase At3g07620 isoform X1 [Prunus persica] &gt;gi|1139762922|gb|ONH98019.1| hypothetical protein PRUPE_7G223500 [Prunus persica]
Pav_sc0000212.1_g570.1.mk	4.96479	5.23469	4.00988	4.73645	2.45383	3.01982	2.93872	2.80412	1.08014	2.24e-10	2.03e-09	hypothetical protein PRUPE_7G223400 [Prunus persica]
Pav_sc0000212.1_g620.1.br	2.52588	5.158	7.33223	5.00537	17.8961	17.333	20.3019	18.5103	-1.63282	8.02e-05	0.000305141	uncharacterized protein LOC18769529 isoform X1 [Prunus persica]
Pav_sc0000212.1_g680.1.mk	12.8381	17.432	13.5452	14.6051	36.3658	39.3085	44.6557	40.11	-1.21483	4.33e-11	4.27e-10	dolichyl-diphosphooligosaccharide--protein glycosyltransferase subunit STT3A [Prunus persica] &gt;gi|1139762896|gb|ONH97993.1| hypothetical protein PRUPE_7G222300 [Prunus persica] &gt;gi|1139762897|gb|ONH97994.1| hypothetical protein PRUPE_7G222300 [Prunu
Pav_sc0000212.1_g870.1.mk	12.4464	8.9401	9.13649	10.1743	4.88266	4.05447	4.29372	4.41028	1.46394	9.9e-11	9.32e-10	uncharacterized protein LOC18769223 isoform X1 [Prunus persica] &gt;gi|1139762848|gb|ONH97945.1| hypothetical protein PRUPE_7G220200 [Prunus persica]
Pav_sc0000212.1_g880.1.mk	202.184	154.195	149.767	168.715	58.4205	80.3934	88.6655	75.8265	1.42004	1.08e-09	9.02e-09	senescence/dehydration-associated protein At4g35985, chloroplastic [Prunus persica] &gt;gi|1139762847|gb|ONH97944.1| hypothetical protein PRUPE_7G220100 [Prunus persica]
Pav_sc0000212.1_g890.1.mk	1.6907	4.73886	3.4177	3.28242	17.454	22.7909	19.9762	20.0737	-2.2837	1.16e-09	9.61e-09	cytochrome B5-like protein [Prunus persica] &gt;gi|1162571221|ref|XP_020424062.1| cytochrome B5-like protein [Prunus persica] &gt;gi|1139762845|gb|ONH97942.1| hypothetical protein PRUPE_7G220000 [Prunus persica] &gt;gi|1139762846|gb|ONH97943.1| hypothetic
Pav_sc0000212.1_g900.1.mk	122.442	68.6593	64.676	85.2592	9.05466	4.58681	3.80804	5.8165	4.01791	2.39e-18	5.07e-17	PREDICTED: uncharacterized protein LOC103340817 [Prunus mume]
Pav_sc0000212.1_g970.1.mk	6.45105	7.37173	11.1881	8.33698	2.63466	0.921573	1.12067	1.55897	3.20775	7.1e-14	9.77e-13	hypothetical protein PRUPE_7G219500 [Prunus persica]
Pav_sc0000212.1_g990.1.mk	58.1339	78.7721	86.3311	74.4124	35.5125	38.553	40.9941	38.3532	1.36707	1.32e-27	5.42e-26	PREDICTED: hexokinase-1 [Prunus mume]
Pav_sc0000216.1_g030.1.mk	2.35458	5.39263	2.63191	3.45971	1.10059	1.85468	1.62299	1.52609	1.46061	0.000683944	0.00215032	U-box domain-containing protein 26 [Prunus persica]
Pav_sc0000216.1_g630.1.mk	82.7357	75.0802	71.7932	76.5364	28.675	22.5619	27.0537	26.0969	1.77047	1.61e-25	5.73e-24	PREDICTED: E3 ubiquitin-protein ligase RGLG1 isoform X1 [Prunus mume] &gt;gi|645242138|ref|XP_008227409.1| PREDICTED: E3 ubiquitin-protein ligase RGLG1 isoform X1 [Prunus mume]
Pav_sc0000218.1_g140.1.mk	11.5435	10.8042	9.64624	10.6646	5.69807	5.59321	5.07127	5.45418	1.18779	1.83e-12	2.13e-11	PREDICTED: AP-5 complex subunit zeta-1 [Prunus mume]
Pav_sc0000218.1_g260.1.mk	4.42144	4.7974	6.59124	5.27003	18.2943	14.7439	12.6392	15.2258	-1.26891	3.84e-05	0.000155844	PREDICTED: TBC1 domain family member 15-like [Pyrus x bretschneideri]
Pav_sc0000219.1_g050.1.mk	2.00387	2.25801	0.676353	1.64608	5.8342	14.0901	11.6797	10.5346	-2.4802	2.67e-06	1.34e-05	PREDICTED: protein PLANT CADMIUM RESISTANCE 7-like [Prunus mume]
Pav_sc0000219.1_g060.1.mk	0.559317	1.71006	2.76002	1.67647	176.246	162.95	128.937	156.044	-6.22562	6.98e-37	4.89e-35	PREDICTED: cell number regulator 10-like [Prunus mume]
Pav_sc0000219.1_g250.1.mk	21.8698	16.4751	9.32387	15.8896	0.903176	0.612026	1.16263	0.89261	4.43168	1.88e-27	7.56e-26	hypothetical protein PRUPE_1G044100 [Prunus persica] &gt;gi|1139794148|gb|ONI26766.1| hypothetical protein PRUPE_1G044100 [Prunus persica]
Pav_sc0000219.1_g270.1.mk	27.8298	25.7237	23.5588	25.7041	15.6951	7.81527	11.7375	11.7493	1.32705	2.05e-05	8.79e-05	uncharacterized protein LOC18789832 [Prunus persica] &gt;gi|1139794150|gb|ONI26768.1| hypothetical protein PRUPE_1G044300 [Prunus persica] &gt;gi|1139794151|gb|ONI26769.1| hypothetical protein PRUPE_1G044300 [Prunus persica]
Pav_sc0000220.1_g1030.1.mk	357.685	234.984	211.875	268.181	10.7149	5.72819	14.0605	10.1679	5.00785	8.74e-40	7.17e-38	NAC transcription factor 29 [Prunus persica] &gt;gi|1139798239|gb|ONI30857.1| hypothetical protein PRUPE_1G277500 [Prunus persica]
Pav_sc0000220.1_g1050.1.mk	159.577	129.261	119.386	136.075	66.1685	75.5045	90.1955	77.2895	1.06955	4.43e-08	2.93e-07	PREDICTED: uncharacterized endoplasmic reticulum membrane protein C16E8.02-like [Prunus mume]
Pav_sc0000220.1_g1060.1.mk	12.4043	8.93475	10.3251	10.5547	18.4872	31.9419	29.1641	26.5311	-1.08826	0.000206067	0.000726437	photosynthetic NDH subunit of lumenal location 2, chloroplastic [Prunus persica] &gt;gi|1139798236|gb|ONI30854.1| hypothetical protein PRUPE_1G277200 [Prunus persica]
Pav_sc0000220.1_g1070.1.mk	10.7283	7.08292	7.49817	8.43647	0	0	0	0	10.1347	1.26e-16	2.26e-15	PREDICTED: casparian strip membrane protein 1 [Prunus mume]
Pav_sc0000220.1_g1190.1.mk	7.44449	3.77644	2.44335	4.55476	16.8943	145.495	238.109	133.499	-4.38685	6.05e-09	4.58e-08	expansin 2 [Prunus avium]
Pav_sc0000220.1_g1270.1.mk	5.75163	4.49046	2.74681	4.32963	1.76431	1.78581	1.96669	1.83894	1.48264	3.61e-06	1.77e-05	cyclic dof factor 1 [Prunus persica] &gt;gi|1139798216|gb|ONI30834.1| hypothetical protein PRUPE_1G276000 [Prunus persica]
Pav_sc0000220.1_g1310.1.mk	10.1836	9.78266	7.51727	9.16119	25.5126	24.4515	25.0406	25.0016	-1.25394	6.75e-13	8.22e-12	PREDICTED: uncharacterized protein LOC103321568 [Prunus mume]
Pav_sc0000220.1_g1330.1.mk	263.781	159.955	39.2316	154.323	25.2859	104.336	41.7246	57.1155	1.66192	0.0189908	0.0405997	PREDICTED: E3 ubiquitin-protein ligase RING1-like [Prunus mume]
Pav_sc0000220.1_g1360.1.mk	13.1031	7.10637	13.3389	11.1828	0.421742	1.03604	0.943005	0.800263	4.08339	9.28e-20	2.18e-18	PREDICTED: ribonuclease 3-like [Prunus mume]
Pav_sc0000220.1_g1390.1.mk	48.0635	23.2626	19.835	30.387	0.612789	0.594033	0.638553	0.615125	6.05579	3.44e-57	6.19e-55	vacuolar amino acid transporter 1 [Prunus persica] &gt;gi|1139798202|gb|ONI30820.1| hypothetical protein PRUPE_1G275100 [Prunus persica]
Pav_sc0000220.1_g140.1.mk	24.6152	24.155	26.1241	24.9647	12.5091	9.73471	8.55964	10.2678	1.52121	1.43e-11	1.48e-10	probable methyltransferase PMT5 [Prunus persica] &gt;gi|1162511925|ref|XP_020414455.1| probable methyltransferase PMT5 [Prunus persica]
Pav_sc0000220.1_g1450.1.mk	19.7454	14.1714	14.0321	15.983	10.3983	9.33248	7.94165	9.22416	1.03428	1.04e-05	4.69e-05	uncharacterized protein LOC18793853 [Prunus persica] &gt;gi|1139798193|gb|ONI30811.1| hypothetical protein PRUPE_1G274600 [Prunus persica]
Pav_sc0000220.1_g1550.1.mk	0.901352	1.08039	0.883338	0.955028	2.18631	2.8439	2.91614	2.64878	-1.31548	9.26e-06	4.23e-05	putative F-box protein At3g58860 isoform X3 [Prunus persica] &gt;gi|1139798185|gb|ONI30803.1| hypothetical protein PRUPE_1G273800 [Prunus persica]
Pav_sc0000220.1_g1570.1.mk	0.614065	0.951487	0.633776	0.733109	1.90209	2.81554	5.0549	3.25751	-1.78787	7.96e-05	0.00030298	protein PHYTOCHROME KINASE SUBSTRATE 2 [Prunus persica] &gt;gi|1139798177|gb|ONI30795.1| hypothetical protein PRUPE_1G273300 [Prunus persica]
Pav_sc0000220.1_g1580.1.mk	32.0542	30.0012	30.9084	30.9879	18.1794	14.7387	15.151	16.023	1.18024	2.53e-11	2.55e-10	sphinganine C4-monooxygenase 1 [Prunus persica] &gt;gi|1139798176|gb|ONI30794.1| hypothetical protein PRUPE_1G273200 [Prunus persica]
Pav_sc0000220.1_g1630.1.mk	24.1481	24.4333	29.7367	26.1061	15.9393	11.5329	10.5777	12.6833	1.28406	1.3e-06	6.86e-06	cullin-3A [Prunus persica] &gt;gi|1139798172|gb|ONI30790.1| hypothetical protein PRUPE_1G272800 [Prunus persica]
Pav_sc0000220.1_g1650.1.mk	4.68959	3.71754	3.04991	3.81901	10.2599	15.9244	17.6762	14.6202	-1.38551	1.79e-05	7.78e-05	PREDICTED: transcription factor TCP15 [Prunus mume]
Pav_sc0000220.1_g1660.1.mk	4.68959	3.71754	3.04991	3.81901	10.2599	15.9244	17.6762	14.6202	-3.19507	4.22e-10	3.71e-09	HVA22-like protein c [Prunus persica] &gt;gi|645229826|ref|XP_008221642.1| PREDICTED: HVA22-like protein c [Prunus mume] &gt;gi|1139798168|gb|ONI30786.1| hypothetical protein PRUPE_1G272400 [Prunus persica]
Pav_sc0000220.1_g1670.1.mk	0.612363	0.411485	0.287146	0.436998	1.68328	1.33982	2.04358	1.6889	-1.65513	1.11e-06	5.95e-06	uncharacterized protein LOC18788806 isoform X1 [Prunus persica] &gt;gi|1139798163|gb|ONI30781.1| hypothetical protein PRUPE_1G272300 [Prunus persica] &gt;gi|1139798164|gb|ONI30782.1| hypothetical protein PRUPE_1G272300 [Prunus persica]
Pav_sc0000220.1_g1710.1.mk	148.027	121.699	105.711	125.146	29.6978	28.9284	32.4179	30.348	2.29112	9.74e-41	8.51e-39	hypothetical protein PRUPE_1G271900 [Prunus persica]
Pav_sc0000220.1_g180.1.mk	3.07098	1.53509	1.9457	2.18392	0.73223	0.772963	0.617371	0.707522	1.89242	5.07e-07	2.88e-06	beta-glucosidase 40 [Prunus persica] &gt;gi|1139798343|gb|ONI30961.1| hypothetical protein PRUPE_1G284600 [Prunus persica]
Pav_sc0000220.1_g1860.1.mk	33.3055	28.5277	19.2693	27.0342	13.4889	14.6229	12.7723	13.6281	1.19051	2.71e-06	1.35e-05	UDP-galactose/UDP-glucose transporter 3 [Prunus persica] &gt;gi|1139798122|gb|ONI30740.1| hypothetical protein PRUPE_1G270800 [Prunus persica]
Pav_sc0000220.1_g210.1.mk	20.9837	28.3525	25.1815	24.8392	79.4534	92.2612	123.061	98.2584	-1.72628	1.96e-13	2.55e-12	UDP-glucose 6-dehydrogenase 5 [Prunus persica] &gt;gi|645229566|ref|XP_008221520.1| PREDICTED: UDP-glucose 6-dehydrogenase 5 [Prunus mume] &gt;gi|1139798340|gb|ONI30958.1| hypothetical protein PRUPE_1G284300 [Prunus persica]
Pav_sc0000220.1_g2360.1.mk	2.78371	3.76943	1.91151	2.82155	15.7237	21.2329	23.1353	20.0306	-2.57111	1.87e-19	4.3e-18	PREDICTED: probable LRR receptor-like serine/threonine-protein kinase At1g14390 [Prunus mume]
Pav_sc0000220.1_g2470.1.mk	6.69627	9.40418	7.6251	7.90852	17.9614	35.0087	26.8096	26.5932	-1.50967	3.79e-06	1.85e-05	single-stranded DNA-binding protein WHY1, chloroplastic [Prunus persica] &gt;gi|1139798101|gb|ONI30719.1| hypothetical protein PRUPE_1G269100 [Prunus persica]
Pav_sc0000220.1_g2620.1.mk	156.649	119.373	114.038	130.02	74.0887	57.9505	49.9359	60.6584	1.55383	2.3e-09	1.84e-08	hypersensitive-induced response protein 2 [Prunus persica] &gt;gi|596187165|ref|XP_007223377.1| hypersensitive-induced response protein 2 [Prunus persica] &gt;gi|596187175|ref|XP_007223378.1| hypersensitive-induced response protein 2 [Prunus persica] &gt;
Pav_sc0000220.1_g2670.1.mk	139.288	109.326	85.587	111.401	42.9943	58.7846	51.6806	51.1532	1.36783	2.28e-08	1.58e-07	uncharacterized protein LOC18789098 [Prunus persica] &gt;gi|1139798086|gb|ONI30704.1| hypothetical protein PRUPE_1G268000 [Prunus persica]
Pav_sc0000220.1_g270.1.mk	0.388946	0.341419	0.283717	0.338027	0.854526	0.959184	1.16181	0.991841	-1.33877	0.0017118	0.00490571	uncharacterized protein LOC18789102 [Prunus persica] &gt;gi|1139798333|gb|ONI30951.1| hypothetical protein PRUPE_1G283600 [Prunus persica]
Pav_sc0000220.1_g2750.1.mk	1.88771	2.20937	1.72828	1.94178	3.7006	6.11742	4.88099	4.89967	-1.09363	9.57e-05	0.00035916	PREDICTED: protein NRT1/ PTR FAMILY 4.6 [Prunus mume]
Pav_sc0000220.1_g2770.1.mk	46.8085	46.57	45.9589	46.4458	5.8858	7.39838	8.87887	7.38768	2.9134	1.52e-50	1.95e-48	PREDICTED: homeobox-leucine zipper protein HAT5 isoform X1 [Prunus mume]
Pav_sc0000220.1_g290.1.mk	2.17468	2.04676	2.44568	2.22237	14.9057	14.6143	15.1143	14.8781	-2.46244	2.55e-50	3.21e-48	alpha-1,4 glucan phosphorylase L-2 isozyme, chloroplastic/amyloplastic [Prunus persica] &gt;gi|1139798330|gb|ONI30948.1| hypothetical protein PRUPE_1G283400 [Prunus persica]
Pav_sc0000220.1_g350.1.mk	3.53309	6.89533	7.9897	6.13938	14.0014	17.5474	19.2012	16.9167	-1.64037	2.63e-07	1.57e-06	heparanase-like protein 2 isoform X1 [Prunus persica] &gt;gi|1139798320|gb|ONI30938.1| hypothetical protein PRUPE_1G282800 [Prunus persica]
Pav_sc0000220.1_g560.1.mk	0	0.113043	0.087217	0.0667533	1.78865	1.87508	2.69192	2.11855	-4.60846	1.15e-12	1.37e-11	protein O-linked-mannose beta-1,4-N-acetylglucosaminyltransferase 2 [Prunus persica] &gt;gi|1162513056|ref|XP_020418127.1| protein O-linked-mannose beta-1,4-N-acetylglucosaminyltransferase 2 [Prunus persica] &gt;gi|1162513058|ref|XP_020418133.1| protein O
Pav_sc0000220.1_g570.1.mk	2.36778	3.20147	3.348	2.97242	12.2239	14.8548	13.7382	13.6056	-2.0176	1.04e-15	1.71e-14	PREDICTED: chorismate mutase 3, chloroplastic [Prunus mume]
Pav_sc0000220.1_g580.1.mk	10.2181	8.25058	7.63783	8.70216	4.91251	5.21912	5.32212	5.15125	1.03248	4.82e-08	3.18e-07	uncharacterized protein LOC18790352 [Prunus persica] &gt;gi|1139798296|gb|ONI30914.1| hypothetical protein PRUPE_1G281200 [Prunus persica]
Pav_sc0000220.1_g630.1.mk	3.7576	5.74295	4.62761	4.70939	15.1955	14.3089	14.2255	14.5766	-1.29734	9.84e-11	9.29e-10	probable protein S-acyltransferase 22 [Prunus persica] &gt;gi|1139798280|gb|ONI30898.1| hypothetical protein PRUPE_1G280400 [Prunus persica]
Pav_sc0000220.1_g790.1.mk	70.6253	21.726	13.0476	35.1329	5.98404	5.35118	4.93066	5.42196	3.23819	3.57e-14	5.09e-13	PREDICTED: uncharacterized protein LOC103321535 [Prunus mume]
Pav_sc0000220.1_g920.1.mk	2.00738	4.6932	3.03561	3.2454	0.068192	0.043227	0.019305	0.0435747	6.7706	5.9e-18	1.2e-16	galactoside 2-alpha-L-fucosyltransferase isoform X1 [Prunus persica] &gt;gi|1139798251|gb|ONI30869.1| hypothetical protein PRUPE_1G278500 [Prunus persica]
Pav_sc0000220.1_g940.1.mk	0.953125	0.788573	0.77105	0.837583	4.44505	9.94764	9.43687	7.94319	-2.94971	7.52e-14	1.03e-12	uncharacterized protein LOC18790469 [Prunus persica] &gt;gi|1139798249|gb|ONI30867.1| hypothetical protein PRUPE_1G278300 [Prunus persica]
Pav_sc0000221.1_g080.1.mk	7.14453	6.14177	3.93851	5.7416	14.9339	22.7667	22.304	20.0015	-1.6035	8.25e-08	5.25e-07	PREDICTED: HMG-Y-related protein B-like [Prunus mume]
Pav_sc0000221.1_g220.1.mk	127.855	92.4641	80.0436	100.121	36.5128	50.0607	56.303	47.6255	1.32096	7.02e-07	3.89e-06	uncharacterized protein At4g22758 [Prunus persica] &gt;gi|1139799144|gb|ONI31762.1| hypothetical protein PRUPE_1G329500 [Prunus persica]
Pav_sc0000221.1_g250.1.mk	0.525925	0.27031	0.425468	0.407234	4.43109	7.27724	4.98735	5.56522	-3.59147	1.44e-16	2.57e-15	uncharacterized protein LOC18792565 [Prunus persica] &gt;gi|1139799138|gb|ONI31756.1| hypothetical protein PRUPE_1G329200 [Prunus persica]
Pav_sc0000221.1_g280.1.br	0	0.164178	0	0.054726	1.67466	2.00228	4.58965	2.75553	-3.93383	0.00444733	0.0114465	MLP-like protein 31 [Prunus persica] &gt;gi|645276641|ref|XP_008243382.1| PREDICTED: MLP-like protein 31 [Prunus mume] &gt;gi|13172242|gb|AAK14060.1|AF239177_1 major latex-like protein [Prunus persica] &gt;gi|1139799134|gb|ONI31752.1| hypothetical protein
Pav_sc0000221.1_g330.1.mk	0	0	0.127388	0.0424627	4.33409	4.21388	8.63721	5.7284	-6.65087	8.22e-12	8.74e-11	MLP-like protein 31 [Prunus persica] &gt;gi|645276641|ref|XP_008243382.1| PREDICTED: MLP-like protein 31 [Prunus mume] &gt;gi|13172242|gb|AAK14060.1|AF239177_1 major latex-like protein [Prunus persica] &gt;gi|1139799134|gb|ONI31752.1| hypothetical protein
Pav_sc0000221.1_g370.1.mk	0.444932	1.75038	1.48495	1.22675	75.2258	73.633	104.595	84.4846	-5.8151	3.01e-46	3.3e-44	PREDICTED: MLP-like protein 328 isoform X1 [Prunus mume]
Pav_sc0000221.1_g460.1.mk	1.00593	0.629365	0.414996	0.683429	4.10286	6.42368	9.82558	6.78404	-3.36279	2.54e-11	2.56e-10	PREDICTED: probable tyrosine-protein phosphatase At1g05000 [Prunus mume]
Pav_sc0000221.1_g470.1.mk	9.34749	9.07516	14.9306	11.1177	144.669	85.589	90.8252	107.028	-4.09872	4.11e-06	1.99e-05	PREDICTED: MLP-like protein 43 [Pyrus x bretschneideri]
Pav_sc0000221.1_g500.1.mk	9.34749	9.07516	14.9306	11.1177	144.669	85.589	90.8252	107.028	-3.72555	3.85e-39	3e-37	PREDICTED: MLP-like protein 43 [Pyrus x bretschneideri]
Pav_sc0000222.1_g010.1.mk	3.42455	2.22289	5.09474	3.58073	2.54458	0.713743	0.842202	1.36684	2.07989	0.000608076	0.0019372	PREDICTED: LEAF RUST 10 DISEASE-RESISTANCE LOCUS RECEPTOR-LIKE PROTEIN KINASE-like 2.3 [Prunus mume]
Pav_sc0000229.1_g040.1.mk	6.21363	5.24727	6.33655	5.93248	12.3267	21.5668	16.0178	16.6371	1.583	0.000242312	0.000841557	haloacid dehalogenase-like hydrolase domain-containing protein At3g48420 [Prunus persica] &gt;gi|1139773677|gb|ONI08149.1| hypothetical protein PRUPE_5G159800 [Prunus persica]
Pav_sc0000229.1_g110.1.mk	859.479	853.234	1077.2	929.971	9.80453	8.15531	8.3138	8.75788	6.92455	4.22e-243	4.55e-239	PREDICTED: vignain-like [Prunus mume]
Pav_sc0000229.1_g150.1.mk	3.16886	6.70504	2.49336	4.12242	5.85206	16.1193	30.0429	17.3381	-1.81213	0.00286082	0.00772551	probable pectate lyase 18 precursor [Prunus mume] &gt;gi|82568702|dbj|BAE48664.1| Pectate lyase [Prunus mume]
Pav_sc0000229.1_g180.1.mk	1.06333	1.12305	0.870488	1.01895	3.23706	4.03403	3.90682	3.72597	-1.71336	1.33e-05	5.88e-05	centromere protein X [Prunus persica] &gt;gi|1139773703|gb|ONI08175.1| hypothetical protein PRUPE_5G161600 [Prunus persica]
Pav_sc0000229.1_g190.1.mk	30.7103	24.1171	31.5668	28.7981	119.574	59.251	70.3564	83.0606	-1.20967	0.000178887	0.000638765	PREDICTED: leucine-rich repeat receptor-like serine/threonine/tyrosine-protein kinase SOBIR1 [Prunus mume]
Pav_sc0000229.1_g200.1.mk	0	0.256984	0.200054	0.152346	1.65345	0.517283	0.633253	0.934662	-2.66077	0.00136871	0.00401847	PREDICTED: protein SIEVE ELEMENT OCCLUSION B-like [Prunus mume]
Pav_sc0000229.1_g230.1.br	0	0.072163	0.074189	0.048784	1.89815	0.358645	1.19426	1.15035	-3.92913	0.00151982	0.0044112	cyclic nucleotide-gated ion channel 1 [Prunus persica] &gt;gi|1139773707|gb|ONI08179.1| hypothetical protein PRUPE_5G162000 [Prunus persica]
Pav_sc0000229.1_g290.1.mk	0.0220877	3.23389	4.46753	2.5745	31.3524	21.6895	34.4142	29.152	-3.48068	0.0141819	0.0315607	PREDICTED: protein SIEVE ELEMENT OCCLUSION B-like [Prunus mume]
Pav_sc0000229.1_g310.1.mk	47.2174	45.5107	45.3121	46.0134	91.2693	130.723	132.613	118.202	-1.11166	5.11e-08	3.36e-07	PREDICTED: 28 kDa ribonucleoprotein, chloroplastic [Prunus mume]
Pav_sc0000229.1_g330.1.mk	14.8812	10.6951	10.3944	11.9903	1.22441	1.04914	1.21144	1.16166	3.63156	9.45e-56	1.52e-53	proline transporter 1 isoform X1 [Prunus persica] &gt;gi|1139773713|gb|ONI08185.1| hypothetical protein PRUPE_5G162500 [Prunus persica]
Pav_sc0000233.1_g040.1.mk	2.36081	2.06236	1.14952	1.85756	1.37398	0.773361	1.09837	1.0819	1.49781	0.00429953	0.0111099	uncharacterized protein A4U43_C07F22500 [Asparagus officinalis]
Pav_sc0000240.1_g010.1.br	0.196863	0.593195	0.203204	0.331087	0.076602	0.116215	0	0.0642723	4.82626	0.00904688	0.0213629	uncharacterized protein LOC18780408 isoform X2 [Prunus persica]
Pav_sc0000240.1_g080.1.mk	3.63009	2.63566	2.97641	3.08072	11.2014	19.8981	18.4419	16.5138	-2.1158	1.14e-12	1.36e-11	divinyl chlorophyllide a 8-vinyl-reductase, chloroplastic [Prunus persica] &gt;gi|1139795802|gb|ONI28420.1| hypothetical protein PRUPE_1G141800 [Prunus persica]
Pav_sc0000240.1_g090.1.mk	805.485	662.264	706.254	724.668	16.4396	12.183	17.3537	15.3254	5.81037	1.04e-182	4.5e-179	CASP-like protein 1D1 [Prunus persica] &gt;gi|1139795800|gb|ONI28418.1| hypothetical protein PRUPE_1G141700 [Prunus persica]
Pav_sc0000240.1_g220.1.mk	90.903	93.4836	97.3302	93.9056	13.3594	15.4961	17.051	15.3022	2.69483	2.79e-54	4.18e-52	PREDICTED: uncharacterized protein LOC103322929 [Prunus mume]
Pav_sc0000241.1_g090.1.mk	8.57884	6.97894	6.16091	7.23956	39.2853	47.4968	49.064	45.282	-2.40762	3.33e-32	1.77e-30	PREDICTED: uncharacterized protein LOC103326546 [Prunus mume]
Pav_sc0000241.1_g100.1.br	7.48105	7.65185	6.88127	7.33806	9.74094	13.0674	14.1094	12.3059	-1.04143	7.75e-05	0.000295634	PREDICTED: trigger factor-like protein TIG, Chloroplastic [Prunus mume] &gt;gi|645241274|ref|XP_008227002.1| PREDICTED: trigger factor-like protein TIG, Chloroplastic [Prunus mume]
Pav_sc0000241.1_g210.1.mk	2.78584	1.52116	0.722442	1.67648	0	0.050988	0	0.016996	6.80394	1.54e-08	1.1e-07	PREDICTED: F-box/kelch-repeat protein At3g06240-like [Prunus mume]
Pav_sc0000241.1_g230.1.mk	1.22967	1.00221	0.807081	1.01299	2.5413	2.78454	3.30293	2.87625	-1.21063	0.000371585	0.0012404	PREDICTED: small ubiquitin-related modifier 2-like isoform X1 [Prunus mume]
Pav_sc0000243.1_g040.1.mk	0.550893	0.679742	1.79109	1.00724	0.453177	0.207094	0.259468	0.30658	2.13337	0.00179397	0.00511537	PREDICTED: putative UPF0481 protein At3g02645 isoform X2 [Prunus mume]
Pav_sc0000243.1_g170.1.mk	6.08042	4.80699	5.73231	5.53991	35.2324	26.547	33.7047	31.828	-2.12139	3.98e-23	1.2e-21	PREDICTED: acetylornithine aminotransferase, mitochondrial-like isoform X2 [Elaeis guineensis]
Pav_sc0000243.1_g430.1.mk	0.177895	0.990863	1.17909	0.782616	6.8803	7.71527	8.22078	7.60545	-3.06238	2.7e-08	1.84e-07	ribonuclease 3-like protein 1 isoform X2 [Prunus persica] &gt;gi|1139782564|gb|ONI16391.1| hypothetical protein PRUPE_3G095800 [Prunus persica] &gt;gi|1139782565|gb|ONI16392.1| hypothetical protein PRUPE_3G095800 [Prunus persica]
Pav_sc0000243.1_g630.1.mk	0	0.720175	0.311387	0.343854	5.2553	5.70083	6.90083	5.95232	-4.5169	5.3e-12	5.78e-11	deSI-like protein At4g17486 [Prunus persica] &gt;gi|1139782576|gb|ONI16403.1| hypothetical protein PRUPE_3G096200 [Prunus persica]
Pav_sc0000243.1_g670.1.mk	1.59578	2.95457	2.64269	2.39768	7.9105	6.71208	8.36742	7.66333	-1.43901	6.25e-06	2.94e-05	PREDICTED: uncharacterized protein At2g39795, mitochondrial [Prunus mume]
Pav_sc0000244.1_g010.1.mk	16.8437	12.7766	14.1032	14.5745	0.881472	0.161636	0.763066	0.602058	4.60434	3.78e-21	9.74e-20	lysine histidine transporter-like 8 [Prunus persica] &gt;gi|1139756951|gb|ONH92408.1| hypothetical protein PRUPE_8G173800 [Prunus persica]
Pav_sc0000244.1_g050.1.mk	13.6548	19.5512	20.028	17.7446	0.760161	0.231956	0.41278	0.468299	5.50643	1.07e-45	1.15e-43	PREDICTED: cytokinin riboside 5&apos;-monophosphate phosphoribohydrolase LOG5 [Prunus mume]
Pav_sc0000244.1_g070.1.mk	4.24008	1.96833	1.52417	2.57753	14.4727	9.18634	11.474	11.711	-1.99797	2.42e-06	1.22e-05	PREDICTED: NAC transcription factor 29 [Prunus mume]
Pav_sc0000244.1_g080.1.mk	110.755	124.24	82.012	105.669	0.228426	0	0.426791	0.218406	9.09472	7.53e-87	4.39e-84	endochitinase 2 [Prunus persica]
Pav_sc0000245.1_g030.1.mk	4.77543	6.15708	4.74188	5.2248	10.4201	20.1153	16.5686	15.7013	-1.31539	5.89e-05	0.000229849	PREDICTED: uncharacterized protein LOC103327871 [Prunus mume] &gt;gi|1162531275|ref|XP_020414653.1| uncharacterized protein LOC18783343 [Prunus persica] &gt;gi|1139781971|gb|ONI15798.1| hypothetical protein PRUPE_3G062500 [Prunus persica] &gt;gi|113978197
Pav_sc0000245.1_g040.1.mk	0.096313	0.01608	0	0.0374643	0.305916	0.343	0.187337	0.278751	-2.54839	0.0021443	0.00599465	PREDICTED: calmodulin-interacting protein 111-like [Prunus mume]
Pav_sc0000245.1_g130.1.mk	0.753603	2.4292	0.812709	1.33184	11.587	26.3407	41.0361	26.3213	-4.06898	1.69e-10	1.56e-09	ethylene-responsive transcription factor TINY [Prunus persica] &gt;gi|1139781980|gb|ONI15807.1| hypothetical protein PRUPE_3G062800 [Prunus persica]
Pav_sc0000246.1_g070.1.br	2.74114	2.43365	2.13512	2.43664	5.29007	8.27056	6.88222	6.81428	-1.29588	0.00379574	0.00995233	S-adenosylmethionine carrier 1, chloroplastic/mitochondrial isoform X2 [Prunus persica] &gt;gi|1162560908|ref|XP_020420636.1| S-adenosylmethionine carrier 1, chloroplastic/mitochondrial isoform X2 [Prunus persica] &gt;gi|1139767175|gb|ONI01938.1| hypothet
Pav_sc0000247.1_g280.1.mk	0.701783	2.35193	1.00525	1.35299	5.38223	5.73289	3.33695	4.81736	-1.63936	0.000385545	0.00128165	hypothetical protein PRUPE_7G031000 [Prunus persica]
Pav_sc0000249.1_g040.1.mk	1.81833	1.07763	0.983646	1.2932	2.49971	3.3115	4.17362	3.32828	-1.13832	0.0129348	0.0291006	uncharacterized protein LOC18785013 [Prunus persica] &gt;gi|1162530161|ref|XP_020414269.1| uncharacterized protein LOC18785013 [Prunus persica] &gt;gi|1162530165|ref|XP_020414271.1| uncharacterized protein LOC18785013 [Prunus persica] &gt;gi|1139787640|gb
Pav_sc0000251.1_g140.1.br	7.16051	3.448	0.643795	3.75077	0	0.100412	0.102681	0.0676978	5.87828	3.63e-10	3.22e-09	PREDICTED: 7-deoxyloganetin glucosyltransferase-like isoform X1 [Prunus mume]
Pav_sc0000251.1_g160.1.mk	2.87059	1.21261	1.18986	1.75769	3.7189	5.25088	4.56093	4.51024	-1.14891	0.00871006	0.0206603	PREDICTED: 7-deoxyloganetin glucosyltransferase-like [Prunus mume]
Pav_sc0000254.1_g030.1.mk	4.06225	11.1859	17.7623	11.0035	102.205	64.5208	32.6951	66.4737	-2.34931	0.000139309	0.00050624	probable WRKY transcription factor 46 [Prunus persica] &gt;gi|1139789945|gb|ONI23372.1| hypothetical protein PRUPE_2G185100 [Prunus persica]
Pav_sc0000254.1_g040.1.mk	0.44256	1.17163	1.08976	0.901316	0.501639	0.315609	0.310109	0.375786	1.43503	0.0124305	0.0281127	hypothetical protein PRUPE_2G185000 [Prunus persica]
Pav_sc0000254.1_g060.1.mk	0.358115	0.0329418	0.0169225	0.135993	1.10463	1.06004	1.7706	1.31175	-3.01623	0.000527723	0.0017054	hypothetical protein L484_017597 [Morus notabilis] &gt;gi|587873002|gb|EXB62210.1| hypothetical protein L484_017597 [Morus notabilis]
Pav_sc0000254.1_g100.1.mk	0.0827453	0.0315413	0.0651537	0.0598134	0.546371	0.767246	1.20995	0.841188	-3.01845	1.05e-05	4.75e-05	PREDICTED: protein trichome birefringence-like 25 isoform X2 [Prunus mume]
Pav_sc0000254.1_g1040.1.mk	2.91359	2.19591	2.69198	2.6005	14.7487	16.8889	18.9729	16.8702	-2.36861	5.05e-19	1.13e-17	PREDICTED: RING-H2 finger protein ATL67 [Prunus mume]
Pav_sc0000254.1_g1080.1.br	62.706	156.971	230.624	150.1	110.024	94.0767	82.3295	95.4768	1.4745	0.00134439	0.00395578	PREDICTED: desiccation protectant protein Lea14 homolog [Prunus mume]
Pav_sc0000254.1_g1180.1.mk	0.589194	0.693986	0.782188	0.688456	0.095087	0.025931	0.023161	0.0480597	3.96429	3.3e-07	1.93e-06	1-aminocyclopropane-1-carboxylate synthase 1 [Prunus persica] &gt;gi|1139789811|gb|ONI23238.1| hypothetical protein PRUPE_2G176900 [Prunus persica]
Pav_sc0000254.1_g1190.1.mk	141.109	120.049	126.342	129.167	44.5553	56.3584	72.9776	57.9638	1.41029	4.23e-10	3.72e-09	PREDICTED: FK506-binding protein 4 [Fragaria vesca subsp. vesca]
Pav_sc0000254.1_g1240.1.mk	22.43	24.6577	26.217	24.4349	49.996	79.7785	69.633	66.4692	-1.19387	8.76e-07	4.78e-06	50S ribosomal protein L5, chloroplastic [Prunus persica] &gt;gi|1139789792|gb|ONI23219.1| hypothetical protein PRUPE_2G175800 [Prunus persica]
Pav_sc0000254.1_g1260.1.mk	3.17312	7.55562	4.37234	5.03369	32.4134	37.1617	28.5705	32.7152	-2.41925	4.19e-12	4.62e-11	hypothetical protein PRUPE_2G175400 [Prunus persica]
Pav_sc0000254.1_g1300.1.mk	1.32068	4.83416	1.40722	2.52069	44.2829	58.2807	67.8867	56.8168	-4.25333	6.67e-16	1.12e-14	putative polygalacturonase [Cajanus cajan]
Pav_sc0000254.1_g1310.1.br	0	0.057544	0.059694	0.0390793	0.83949	1.43623	1.87811	1.38461	-4.79039	7.06e-08	4.54e-07	PREDICTED: soyasaponin III rhamnosyltransferase-like [Prunus mume]
Pav_sc0000254.1_g1370.1.br	1.01531	1.07243	0.568455	0.885398	0.31698	0.327389	0.41601	0.35346	1.74727	0.000692885	0.0021756	putative UDP-rhamnose:rhamnosyltransferase 1 [Prunus persica] &gt;gi|1139789774|gb|ONI23201.1| hypothetical protein PRUPE_2G174700 [Prunus persica]
Pav_sc0000254.1_g140.1.mk	25.0127	18.8191	52.0951	31.9756	36.3461	10.6399	10.5887	19.1915	1.17408	3.67e-09	2.86e-08	PREDICTED: jasmonic acid-amido synthetase JAR1 [Prunus mume]
Pav_sc0000254.1_g1450.1.mk	1.93272	1.34866	1.8783	1.71989	1.35483	0.820571	0.941602	1.039	1.0657	0.0153691	0.0337844	uncharacterized protein LOC18787483 [Prunus persica] &gt;gi|1139789759|gb|ONI23186.1| hypothetical protein PRUPE_2G173800 [Prunus persica]
Pav_sc0000254.1_g1460.1.mk	3.50414	3.84885	3.89446	3.74915	0.598234	0.688843	0.760039	0.682372	2.77586	1.13e-19	2.64e-18	syntaxin-71 [Prunus persica] &gt;gi|1139789758|gb|ONI23185.1| hypothetical protein PRUPE_2G173700 [Prunus persica]
Pav_sc0000254.1_g1480.1.mk	21.4015	19.4942	22.6117	21.1691	16.6379	9.35535	8.8221	11.6051	1.08911	0.000667445	0.00210581	hypothetical protein PRUPE_2G173500 [Prunus persica]
Pav_sc0000254.1_g1500.1.mk	122.681	89.3342	86.7173	99.5775	7.41436	7.64428	10.2565	8.43838	3.75995	3.88e-63	8.91e-61	hypothetical protein PRUPE_2G173400 [Prunus persica] &gt;gi|1139789740|gb|ONI23167.1| hypothetical protein PRUPE_2G173400 [Prunus persica]
Pav_sc0000254.1_g1550.1.mk	247.052	190.523	151.216	196.264	37.5173	42.0365	55.9089	45.1542	2.36286	3.51e-22	9.88e-21	ubiquitin-conjugating enzyme E2-23 kDa isoform X1 [Prunus persica] &gt;gi|1139789734|gb|ONI23161.1| hypothetical protein PRUPE_2G173000 [Prunus persica]
Pav_sc0000254.1_g1570.1.mk	506.416	517.614	591.391	538.474	132.582	110.282	255.413	166.092	1.95234	8.45e-09	6.27e-08	PREDICTED: L-3-cyanoalanine synthase 1, mitochondrial [Prunus mume]
Pav_sc0000254.1_g180.1.mk	4.37071	1.70664	1.71695	2.5981	0.627245	1.18487	0.362029	0.724713	2.14601	0.00098484	0.00299337	uncharacterized protein LOC109947480 [Prunus persica] &gt;gi|1139789929|gb|ONI23356.1| hypothetical protein PRUPE_2G183900 [Prunus persica]
Pav_sc0000254.1_g220.1.mk	0.810371	0.093981	0.566821	0.490391	3.76001	6.15283	4.53046	4.81444	-2.95257	2.33e-05	9.89e-05	hypothetical protein PRUPE_2G183600 [Prunus persica]
Pav_sc0000254.1_g230.1.mk	0.20488	0.910192	0.431392	0.515488	4.51354	3.3557	2.78224	3.5505	-2.58885	8.06e-06	3.72e-05	PREDICTED: arabinogalactan peptide 16-like [Prunus mume]
Pav_sc0000254.1_g240.1.mk	16.2339	15.0223	14.3459	15.2007	9.00289	5.62356	6.07827	6.90158	1.34345	2.55e-07	1.52e-06	mitochondrial carrier protein MTM1 [Prunus persica] &gt;gi|1139789919|gb|ONI23346.1| hypothetical protein PRUPE_2G183400 [Prunus persica]
Pav_sc0000254.1_g250.1.mk	0	0.205739	0.09724	0.100993	0.96603	0.743435	0.883127	0.864197	-2.88571	0.000223969	0.000782766	uncharacterized protein LOC18785861 [Prunus persica] &gt;gi|1139789918|gb|ONI23345.1| hypothetical protein PRUPE_2G183300 [Prunus persica]
Pav_sc0000254.1_g280.1.mk	0.066593	0	0	0.0221977	1.6977	1.44066	3.52008	2.21948	-6.88457	1.06e-07	6.64e-07	NDR1/HIN1-like protein 2 [Prunus persica] &gt;gi|1139789915|gb|ONI23342.1| hypothetical protein PRUPE_2G183000 [Prunus persica]
Pav_sc0000254.1_g290.1.mk	1.3393	2.74763	3.24854	2.44516	10.0043	9.67103	9.37211	9.68247	-1.71672	1.07e-06	5.73e-06	putative glucose-6-phosphate 1-epimerase [Prunus persica] &gt;gi|1139789910|gb|ONI23337.1| hypothetical protein PRUPE_2G182900 [Prunus persica] &gt;gi|1139789911|gb|ONI23338.1| hypothetical protein PRUPE_2G182900 [Prunus persica]
Pav_sc0000254.1_g330.1.br	30.9626	18.4132	23.7486	24.3748	8.68944	7.83982	11.4875	9.33892	1.09926	0.0172896	0.0374828	cytochrome P450 CYP82D47 [Prunus persica] &gt;gi|1139800195|gb|ONI32813.1| hypothetical protein PRUPE_1G387500 [Prunus persica]
Pav_sc0000254.1_g340.1.mk	0.033673	1.8685	0.251881	0.718019	30.5094	44.9056	33.0603	36.1584	-5.3536	2.87e-10	2.57e-09	PREDICTED: GDSL esterase/lipase At4g01130 [Prunus mume]
Pav_sc0000254.1_g350.1.mk	0	0	0	0	0.984737	0.704624	0.532262	0.740541	-6.09837	1.46e-05	6.45e-05	PREDICTED: uncharacterized protein LOC103332456 [Prunus mume]
Pav_sc0000254.1_g360.1.mk	97.876	109.711	114.556	107.381	203.655	295.637	278.747	259.346	-1.01646	2.73e-06	1.36e-05	protein CURVATURE THYLAKOID 1A, chloroplastic [Prunus persica] &gt;gi|1139789895|gb|ONI23322.1| hypothetical protein PRUPE_2G182400 [Prunus persica] &gt;gi|1139789896|gb|ONI23323.1| hypothetical protein PRUPE_2G182400 [Prunus persica]
Pav_sc0000254.1_g390.1.mk	1.52754	2.03882	1.1442	1.57019	9.90503	10.8009	6.78799	9.16464	-2.32631	5.88e-12	6.37e-11	PREDICTED: uncharacterized protein At5g41620 [Prunus mume]
Pav_sc0000254.1_g400.1.mk	4.45516	4.6682	3.14974	4.09103	44.711	56.9542	61.5657	54.4103	-3.43958	6.62e-55	1.03e-52	PREDICTED: putative phosphatidylinositol 4-phosphate 5-kinase 11 [Prunus mume]
Pav_sc0000254.1_g410.1.mk	7.73667	7.51077	7.2923	7.51325	14.6041	27.8452	29.2024	23.8839	-1.44856	3.11e-05	0.000128625	uncharacterized protein LOC18786840 [Prunus persica] &gt;gi|1139789883|gb|ONI23310.1| hypothetical protein PRUPE_2G181800 [Prunus persica]
Pav_sc0000254.1_g420.1.mk	2.953	1.22454	1.59227	1.92327	19.6458	4.81827	3.00559	9.15654	-2.01694	0.0037802	0.0099164	BAG family molecular chaperone regulator 6 [Prunus persica] &gt;gi|1139789882|gb|ONI23309.1| hypothetical protein PRUPE_2G181700 [Prunus persica]
Pav_sc0000254.1_g510.1.mk	30.3664	25.7095	4.44269	20.1728	57.9091	48.6703	66.7826	57.7873	-2.84811	8.72e-33	4.74e-31	basic endochitinase [Prunus persica] &gt;gi|1139789880|gb|ONI23307.1| hypothetical protein PRUPE_2G181500 [Prunus persica]
Pav_sc0000254.1_g560.1.br	0.722154	1.60296	0.580108	0.968406	0.124731	0	0.129229	0.0846533	3.75122	0.000113986	0.000421749	PREDICTED: uncharacterized protein LOC107881190 [Prunus mume]
Pav_sc0000254.1_g650.1.br	2.67265	2.48981	1.13971	2.10073	19.5248	26.8015	24.0444	23.4569	-3.18742	1.58e-18	3.39e-17	hypothetical protein PRUPE_2G180600 [Prunus persica]
Pav_sc0000254.1_g760.1.br	79.2565	59.3321	32.0588	56.8825	7.95005	10.5836	7.90073	8.81145	2.99907	4.5e-17	8.43e-16	hypothetical protein PRUPE_2G180600 [Prunus persica]
Pav_sc0000254.1_g770.1.mk	6.65567	6.17964	7.00957	6.61496	3.4435	1.90407	2.20704	2.51821	1.63887	2.01e-09	1.62e-08	PREDICTED: uncharacterized protein LOC103332033 isoform X2 [Prunus mume]
Pav_sc0000254.1_g960.1.mk	0.166163	0.074253	0.09821	0.112875	3.58799	5.66828	3.49095	4.24908	-5.00044	1.55e-14	2.29e-13	hevamine-A [Prunus persica] &gt;gi|1139789850|gb|ONI23277.1| hypothetical protein PRUPE_2G179300 [Prunus persica]
Pav_sc0000257.1_g020.1.br	0	0.09903	0.325331	0.141454	25.1859	17.2783	19.991	20.8184	-6.87975	4.04e-34	2.42e-32	7-deoxyloganetin glucosyltransferase [Prunus persica] &gt;gi|1139802556|gb|ONI35174.1| hypothetical protein PRUPE_1G520400 [Prunus persica]
Pav_sc0000257.1_g100.1.mk	24.5854	69.2122	38.0533	43.9503	114.487	89.7693	131.863	112.04	-1.08933	0.00599385	0.0148877	phospho-2-dehydro-3-deoxyheptonate aldolase 1, chloroplastic [Prunus persica] &gt;gi|1139802569|gb|ONI35187.1| hypothetical protein PRUPE_1G521200 [Prunus persica]
Pav_sc0000257.1_g1020.1.mk	0.12263	1.53194	0.376503	0.677025	3.53242	3.37416	4.33694	3.74784	-2.45447	0.000550379	0.00176986	rho GTPase-activating protein REN1 isoform X1 [Prunus persica] &gt;gi|1139802691|gb|ONI35309.1| hypothetical protein PRUPE_1G529100 [Prunus persica]
Pav_sc0000257.1_g1160.1.mk	19.2679	22.855	15.9052	19.3427	7.5748	7.59713	7.79208	7.65467	1.60676	9.96e-18	1.98e-16	PREDICTED: AT-hook motif nuclear-localized protein 17 [Prunus mume]
Pav_sc0000257.1_g1270.1.mk	0.121755	0.149578	0.178101	0.149811	0.607752	0.372686	0.352616	0.444351	-1.54827	0.0054214	0.0136363	PREDICTED: uncharacterized protein LOC103319536 [Prunus mume]
Pav_sc0000257.1_g1300.1.mk	3.20251	3.9042	3.75878	3.62183	8.71255	10.5395	9.46294	9.57168	-1.06089	3.97e-07	2.3e-06	dam1 [Prunus persica]
Pav_sc0000257.1_g140.1.mk	15.4279	10.212	7.85629	11.1654	2.47193	1.29535	1.72827	1.83185	2.85046	7.24e-15	1.1e-13	plant cysteine oxidase 1 [Prunus persica] &gt;gi|1139802579|gb|ONI35197.1| hypothetical protein PRUPE_1G521700 [Prunus persica]
Pav_sc0000257.1_g150.1.mk	63.6213	137.782	133.247	111.55	64.0005	52.4858	23.1266	46.5376	1.11255	0.00010375	0.000386794	PREDICTED: 14-3-3-like protein [Prunus mume]
Pav_sc0000257.1_g160.1.mk	41.1028	43.6138	39.393	41.3699	21.1431	19.5748	16.9403	19.2194	1.57754	1.21e-22	3.53e-21	VQ motif-containing protein 9 [Prunus persica] &gt;gi|1139802584|gb|ONI35202.1| hypothetical protein PRUPE_1G522100 [Prunus persica]
Pav_sc0000257.1_g180.1.mk	283.593	229.294	214.805	242.564	108.578	105.133	120.783	111.498	1.39114	2.62e-17	5.03e-16	PREDICTED: histone H3-like [Pelodiscus sinensis]
Pav_sc0000257.1_g260.1.mk	52.959	46.0617	42.3614	47.1274	25.6341	27.7243	27.8293	27.0626	1.08002	2.34e-14	3.39e-13	isoamylase 3, chloroplastic [Prunus persica] &gt;gi|1139802605|gb|ONI35223.1| hypothetical protein PRUPE_1G523500 [Prunus persica]
Pav_sc0000257.1_g280.1.mk	0.143513	0.191807	0.248794	0.194705	142.753	130.336	284.187	185.759	-9.65253	2.4e-56	4.02e-54	PREDICTED: blue copper protein [Prunus mume]
Pav_sc0000257.1_g290.1.mk	5.70784	7.24313	5.99762	6.3162	15.2951	21.5989	17.5658	18.1533	-1.2402	2.25e-07	1.35e-06	PREDICTED: 28 kDa ribonucleoprotein, chloroplastic [Prunus mume]
Pav_sc0000257.1_g340.1.mk	2.13275	2.53878	2.68206	2.4512	6.86638	5.46676	5.59928	5.97747	-1.16955	3.82e-07	2.22e-06	RING-H2 finger protein ATL54 [Prunus persica] &gt;gi|1139802617|gb|ONI35235.1| hypothetical protein PRUPE_1G524400 [Prunus persica]
Pav_sc0000257.1_g360.1.mk	61.0556	44.0933	40.1199	48.4229	3.49761	1.22267	2.52233	2.41421	4.59096	6.59e-32	3.44e-30	E3 ubiquitin-protein ligase ATL6 [Prunus persica] &gt;gi|1139802620|gb|ONI35238.1| hypothetical protein PRUPE_1G524600 [Prunus persica]
Pav_sc0000257.1_g370.1.mk	119.163	295.394	409.96	274.839	97.1537	27.4179	15.189	46.5869	2.82926	7.22e-05	0.000276947	PREDICTED: putative clathrin assembly protein At4g40080 [Prunus mume]
Pav_sc0000257.1_g530.1.mk	0.176129	0.618958	0.387488	0.394192	0	0.150094	0.066836	0.07231	2.89732	0.00937998	0.0220436	extensin-like [Prunus persica] &gt;gi|1139802631|gb|ONI35249.1| hypothetical protein PRUPE_1G525500 [Prunus persica]
Pav_sc0000257.1_g680.1.br	0	0	0	0	0.103139	0.197496	0.593527	0.298054	-3.82711	0.00995613	0.0232052	small heat shock protein, chloroplastic [Prunus persica] &gt;gi|1139792318|gb|ONI25745.1| hypothetical protein PRUPE_2G317700 [Prunus persica]
Pav_sc0000257.1_g760.1.mk	0.12644	0.028227	0.149339	0.101335	2.10722	1.37948	0.845664	1.44412	-3.77781	2.85e-05	0.000118497	PREDICTED: zinc-finger homeodomain protein 2 [Prunus mume]
Pav_sc0000257.1_g770.1.mk	5.82784	15.2704	12.4996	11.1993	34.9766	35.1949	65.7001	45.2906	-1.73962	6.55e-05	0.000253197	serine/threonine-protein kinase-like protein At1g28390 [Prunus persica] &gt;gi|1139802660|gb|ONI35278.1| hypothetical protein PRUPE_1G527200 [Prunus persica]
Pav_sc0000257.1_g900.1.mk	4.16764	3.31789	3.04424	3.50992	1.51203	2.50574	2.34578	2.12118	1.05146	0.000360566	0.00120717	PREDICTED: pentatricopeptide repeat-containing protein At5g18475 isoform X2 [Juglans regia]
Pav_sc0000257.1_g930.1.mk	0.188185	1.48614	0.464661	0.712996	3.38282	4.4895	4.01855	3.96362	-2.22707	0.000609253	0.00194038	uncharacterized protein LOC18789264 [Prunus persica] &gt;gi|1139802681|gb|ONI35299.1| hypothetical protein PRUPE_1G528500 [Prunus persica]
Pav_sc0000257.1_g950.1.mk	139.916	130.97	114.844	128.577	48.8501	61.1555	72.0156	60.6738	1.33442	2.09e-21	5.53e-20	PREDICTED: uncharacterized protein LOC103319618 isoform X1 [Prunus mume]
Pav_sc0000259.1_g020.1.mk	0.042296	0.037518	0.144102	0.0746387	0.467994	0.150266	0.598602	0.405621	-1.99702	0.0197182	0.041922	PREDICTED: putative pentatricopeptide repeat-containing protein At3g05240 [Prunus mume]
Pav_sc0000259.1_g060.1.mk	1.11147	3.50459	2.62979	2.41528	21.5906	24.4133	29.9216	25.3085	-3.12976	5.49e-14	7.65e-13	PREDICTED: protein IQ-DOMAIN 31 [Prunus mume]
Pav_sc0000259.1_g080.1.mk	1.51431	1.65405	0.621312	1.26322	4.4513	4.72844	5.39047	4.85674	-1.70408	7.13e-06	3.32e-05	uncharacterized protein LOC18776427 [Prunus persica] &gt;gi|1139774128|gb|ONI08600.1| hypothetical protein PRUPE_5G188100 [Prunus persica]
Pav_sc0000259.1_g100.1.mk	0.785293	0.916465	0.785934	0.829231	0.490141	0.292035	0.396734	0.39297	1.24807	0.000364293	0.00121851	PREDICTED: probable WRKY transcription factor 61 [Prunus mume]
Pav_sc0000259.1_g110.1.mk	9.47482	12.0792	14.0274	11.8604	22.1309	31.373	31.0498	28.1846	-1.02945	9.83e-05	0.000368222	PREDICTED: delta-1-pyrroline-5-carboxylate dehydrogenase 12A1, mitochondrial [Prunus mume]
Pav_sc0000259.1_g180.1.mk	0.231754	0.504541	0.442954	0.393083	10.6862	14.9339	14.9749	13.5316	-4.85835	2.89e-49	3.53e-47	PREDICTED: isochorismate synthase 2, chloroplastic-like [Prunus mume]
Pav_sc0000259.1_g200.1.mk	6.71177	5.60059	10.1292	7.48051	4.04649	3.06889	4.77658	3.96399	1.15186	0.000977684	0.0029733	PREDICTED: inactive protein RESTRICTED TEV MOVEMENT 2-like [Prunus mume]
Pav_sc0000259.1_g220.1.mk	4.73249	3.6232	3.69983	4.0185	10.7677	10.8575	10.139	10.5881	-1.12399	1.72e-14	2.53e-13	protein QUIRKY [Prunus persica]
Pav_sc0000259.1_g250.1.mk	12.0917	12.3754	12.4635	12.3102	28.8766	39.2959	41.5013	36.558	-1.38834	3.02e-10	2.69e-09	uncharacterized protein LOC18776989 [Prunus persica] &gt;gi|1139774100|gb|ONI08572.1| hypothetical protein PRUPE_5G186300 [Prunus persica]
Pav_sc0000259.1_g290.1.mk	0.126274	0.114532	0	0.0802686	13.3166	12.2279	13.7895	13.1113	-7.09465	2.8e-50	3.51e-48	protein NRT1/ PTR FAMILY 4.6 [Prunus persica] &gt;gi|1139774097|gb|ONI08569.1| hypothetical protein PRUPE_5G186000 [Prunus persica]
Pav_sc0000259.1_g320.1.mk	0.60055	0.206584	0.604211	0.470448	4.03805	2.48594	3.63264	3.38554	-2.65714	9.04e-09	6.67e-08	Momilactone A synthase [Morus notabilis] &gt;gi|587947960|gb|EXC34232.1| Momilactone A synthase [Morus notabilis]
Pav_sc0000259.1_g330.1.mk	0	0.168716	0	0.0562387	0.527204	1.22186	1.23116	0.993408	-3.80379	1.42e-05	6.29e-05	hypothetical protein COLO4_09206 [Corchorus olitorius]
Pav_sc0000259.1_g360.1.mk	162.031	171.718	309.632	214.46	57.1075	30.1139	16.5954	34.6056	2.91101	5.69e-09	4.33e-08	PREDICTED: protein NRT1/ PTR FAMILY 2.11-like [Prunus mume]
Pav_sc0000259.1_g400.1.mk	67.4619	56.9943	54.3463	59.6008	37.7162	33.1577	33.9223	34.9321	1.01889	4.07e-10	3.59e-09	PREDICTED: calcium-dependent protein kinase 10 [Prunus mume]
Pav_sc0000259.1_g470.1.mk	0.279619	0.280955	0.21353	0.258035	1.90322	1.33946	1.873	1.70523	-2.31435	4.24e-07	2.44e-06	hypothetical protein PRUPE_5G184300 [Prunus persica]
Pav_sc0000259.1_g500.1.mk	2.04642	1.97304	1.53616	1.85188	13.9105	19.9004	21.1391	18.3167	-2.94094	5.01e-25	1.73e-23	AAA-ATPase ASD, mitochondrial [Prunus persica] &gt;gi|1139774058|gb|ONI08530.1| hypothetical protein PRUPE_5G183800 [Prunus persica]
Pav_sc0000259.1_g510.1.mk	1.97816	1.26008	0.909489	1.38257	3.59789	5.25081	4.44587	4.43152	-1.435	1.21e-05	5.4e-05	PREDICTED: transcription initiation factor IIB-like [Prunus mume]
Pav_sc0000259.1_g580.1.mk	1.70962	2.71474	1.89235	2.10557	6.24907	8.14298	8.79185	7.72797	-1.53983	7.13e-18	1.44e-16	PREDICTED: 5-formyltetrahydrofolate cyclo-ligase, mitochondrial-like [Prunus mume]
Pav_sc0000259.1_g590.1.mk	0	0	0	0	0.309671	0.817885	0.909436	0.678997	-5.50284	0.000488344	0.00158909	germin-like protein subfamily T member 2 [Prunus persica] &gt;gi|1139774038|gb|ONI08510.1| hypothetical protein PRUPE_5G182600 [Prunus persica]
Pav_sc0000259.1_g640.1.mk	47.732	42.5033	35.6187	41.9513	60.8932	108.245	111.446	93.5278	-1.16962	0.00184328	0.00523246	transcription factor MYB1R1 [Prunus persica] &gt;gi|1139774029|gb|ONI08501.1| hypothetical protein PRUPE_5G182000 [Prunus persica]
Pav_sc0000259.1_g650.1.mk	2.20851	2.72064	2.35209	2.42708	5.10244	7.01542	8.01692	6.71159	-1.20388	1.74e-06	8.94e-06	PREDICTED: pentatricopeptide repeat-containing protein At1g74850, chloroplastic [Prunus mume]
Pav_sc0000260.1_g580.1.mk	1.63061	1.43536	0.817561	1.29451	2.65881	3.45309	4.14189	3.41793	-1.15638	0.000358215	0.00120023	uncharacterized protein LOC18788440 isoform X1 [Prunus persica] &gt;gi|1162521643|ref|XP_020411348.1| uncharacterized protein LOC18788440 isoform X1 [Prunus persica] &gt;gi|1162521645|ref|XP_020411349.1| uncharacterized protein LOC18788440 isoform X1 [Pru
Pav_sc0000261.1_g020.1.mk	0.265962	0.118694	0.059863	0.148173	8.58764	16.1822	9.36448	11.3781	-6.09517	4.84e-25	1.67e-23	GDSL esterase/lipase At3g48460 [Prunus persica] &gt;gi|1139773627|gb|ONI08099.1| hypothetical protein PRUPE_5G157800 [Prunus persica]
Pav_sc0000261.1_g040.1.mk	0.13135	0.480544	0.265824	0.292573	4.08197	5.26656	5.39311	4.91388	-4.12829	3.7e-23	1.12e-21	B3 domain-containing protein Os01g0905400 isoform X2 [Prunus persica] &gt;gi|1139773612|gb|ONI08084.1| hypothetical protein PRUPE_5G157600 [Prunus persica] &gt;gi|1139773613|gb|ONI08085.1| hypothetical protein PRUPE_5G157600 [Prunus persica] &gt;gi|113977
Pav_sc0000261.1_g090.1.mk	11.023	8.01222	6.92853	8.65458	3.48894	4.60748	5.87448	4.65696	1.12602	0.000203683	0.000718855	uncharacterized protein LOC18777410 [Prunus persica] &gt;gi|1139773599|gb|ONI08071.1| hypothetical protein PRUPE_5G156900 [Prunus persica]
Pav_sc0000261.1_g140.1.mk	11.7634	13.02	11.2867	12.0234	5.22177	3.92451	3.99286	4.37971	1.74252	6.94e-14	9.56e-13	PREDICTED: uncharacterized protein slr0889 [Prunus mume]
Pav_sc0000261.1_g150.1.mk	2.30621	3.02042	2.75582	2.69415	6.9362	11.8782	9.522	9.44545	-1.57751	1.34e-07	8.26e-07	PREDICTED: DELLA protein RGL1-like [Prunus mume]
Pav_sc0000261.1_g160.1.br	0	0	0	0	1.02639	0.984905	0.779146	0.930145	-5.11406	0.000928297	0.0028367	uncharacterized N-acetyltransferase DDB_G0290199 [Prunus persica] &gt;gi|1139773586|gb|ONI08058.1| hypothetical protein PRUPE_5G156000 [Prunus persica]
Pav_sc0000261.1_g180.1.mk	50.1732	86.3541	74.4747	70.334	536.816	730.735	812.486	693.346	-3.04277	5.66e-26	2.06e-24	glyceraldehyde-3-phosphate dehydrogenase, cytosolic [Prunus persica] &gt;gi|1139773582|gb|ONI08054.1| hypothetical protein PRUPE_5G155800 [Prunus persica]
Pav_sc0000261.1_g210.1.mk	4.39062	5.66155	5.16387	5.07201	15.1809	21.3417	20.6401	19.0542	-1.63437	1.8e-12	2.1e-11	PREDICTED: protein PLASTID TRANSCRIPTIONALLY ACTIVE 10 [Prunus mume]
Pav_sc0000268.1_g220.1.mk	2.38468	3.22231	3.19412	2.93371	10.9517	11.0023	12.9988	11.6509	-1.68541	6.58e-15	1.01e-13	stomatal closure-related actin-binding protein 3 [Prunus persica] &gt;gi|1139759659|gb|ONH94756.1| hypothetical protein PRUPE_7G027900 [Prunus persica] &gt;gi|1139759660|gb|ONH94757.1| hypothetical protein PRUPE_7G027900 [Prunus persica]
Pav_sc0000269.1_g120.1.mk	0.294277	0.422536	0.3251	0.347304	1.04736	0.992482	1.60437	1.21474	-1.60984	0.0051128	0.0129234	PREDICTED: uncharacterized protein LOC103326305 [Prunus mume]
Pav_sc0000269.1_g210.1.br	0.993836	0.787271	1.69246	1.15786	6.98976	5.32098	5.29965	5.87013	-1.46903	0.00298725	0.00803411	PREDICTED: uncharacterized protein LOC103326305 [Prunus mume]
Pav_sc0000269.1_g230.1.br	0.508174	0.703194	1.24092	0.81743	0.530517	0.411095	0.304894	0.415502	1.82253	0.00503605	0.0127563	LOW QUALITY PROTEIN: uncharacterized protein LOC18781230 [Prunus persica]
Pav_sc0000269.1_g300.1.mk	10.564	10.8526	6.75905	9.3919	6.02672	5.07124	5.32312	5.47369	1.45468	8.79e-08	5.58e-07	hypothetical protein PRUPE_4G195100 [Prunus persica]
Pav_sc0000269.1_g340.1.br	0.467057	0.911806	0.965899	0.781587	3.67422	2.34486	2.56616	2.86175	-1.6329	0.000150486	0.000543287	G-type lectin S-receptor-like serine/threonine-protein kinase At4g27290 [Prunus persica] &gt;gi|1162550515|ref|XP_020417100.1| G-type lectin S-receptor-like serine/threonine-protein kinase At4g27290 [Prunus persica] &gt;gi|1162550517|ref|XP_020417101.1| G
Pav_sc0000269.1_g380.1.mk	0.677899	1.48372	0.721237	0.960954	4.92449	5.80201	4.78104	5.16918	-2.1328	2.78e-09	2.21e-08	PREDICTED: transcription factor bHLH123 [Prunus mume]
Pav_sc0000269.1_g440.1.mk	22.9102	17.1591	13.5534	17.8743	0.645882	0.506407	0.740904	0.631064	5.07749	9.37e-65	2.35e-62	indole-3-acetic acid-amido synthetase GH3.6 [Prunus persica] &gt;gi|1139778820|gb|ONI13007.1| hypothetical protein PRUPE_4G197000 [Prunus persica]
Pav_sc0000271.1_g140.1.br	0	0	0	0	0.463821	1.44641	2.33521	1.41515	-7.33446	2.4e-07	1.43e-06	PREDICTED: secoisolariciresinol dehydrogenase-like [Prunus mume]
Pav_sc0000271.1_g200.1.mk	4.0293	11.5287	3.13918	6.23241	0.256385	0.579994	0.615428	0.483936	3.94182	6.38e-10	5.47e-09	hypothetical protein PRUPE_6G139000 [Prunus persica]
Pav_sc0000274.1_g110.1.mk	1.65082	1.61551	1.54806	1.6048	15.8298	20.4763	21.8847	19.3969	-3.34085	4.85e-42	4.47e-40	PREDICTED: CASP-like protein 2A1 [Prunus mume]
Pav_sc0000274.1_g170.1.mk	0.044285	0	0	0.0147617	0.206908	0.381077	0.091403	0.226463	-3.887	0.00581818	0.0144991	hypothetical protein PRUPE_5G013900 [Prunus persica]
Pav_sc0000274.1_g290.1.mk	0.803502	0.357166	0.579675	0.580114	2.04734	1.70473	2.19656	1.98288	-1.56943	0.000341021	0.00114868	uncharacterized protein LOC109947627 [Prunus persica] &gt;gi|1162528745|ref|XP_020413805.1| uncharacterized protein LOC109947627 [Prunus persica]
Pav_sc0000274.1_g420.1.mk	16.1696	13.4439	9.28036	12.9646	7.07475	7.55623	7.80671	7.47923	1.01016	8.12e-05	0.00030877	PREDICTED: uncharacterized protein LOC103336685 isoform X1 [Prunus mume]
Pav_sc0000274.1_g430.1.mk	1.67208	1.25295	0.894459	1.27316	3.30702	5.41494	5.76806	4.83	-1.7489	9.99e-07	5.39e-06	PREDICTED: pentatricopeptide repeat-containing protein At1g52640, mitochondrial-like [Prunus mume]
Pav_sc0000287.1_g140.1.mk	3.29318	5.16934	2.79999	3.75417	10.5	7.23015	16.4779	11.4027	-1.37763	0.00371827	0.00977417	hypothetical protein TanjilG_16071 [Lupinus angustifolius]
Pav_sc0000289.1_g010.1.mk	0.593206	0.983114	0.904351	0.82689	5.08418	7.11071	5.43767	5.87752	-2.76928	2.17e-11	2.2e-10	uncharacterized protein LOC18780739 [Prunus persica] &gt;gi|1139788246|gb|ONI21673.1| hypothetical protein PRUPE_2G080000 [Prunus persica]
Pav_sc0000290.1_g010.1.mk	396.725	398.286	429.08	408.03	149.78	176.772	226.095	184.216	1.40767	2.13e-12	2.45e-11	inactive beta-amylase 9 [Prunus persica] &gt;gi|1139795814|gb|ONI28432.1| hypothetical protein PRUPE_1G142400 [Prunus persica]
Pav_sc0000290.1_g030.1.mk	43.8792	28.0729	23.3915	31.7812	13.2649	17.5391	26.8373	19.2137	1.0082	0.0049097	0.0124873	tubby-like F-box protein 3 isoform X2 [Prunus persica] &gt;gi|1139795815|gb|ONI28433.1| hypothetical protein PRUPE_1G142500 [Prunus persica]
Pav_sc0000290.1_g050.1.mk	2.61472	2.3785	1.19318	2.06213	7.15179	10.1905	9.40659	8.91629	-1.52447	0.00061143	0.00194588	PREDICTED: uncharacterized protein LOC103335663 [Prunus mume]
Pav_sc0000290.1_g240.1.mk	14.382	16.6681	14.7261	15.2588	43.2637	49.4818	48.1958	46.9804	-1.46572	1.74e-18	3.72e-17	probable 1-deoxy-D-xylulose-5-phosphate synthase, chloroplastic [Prunus persica] &gt;gi|1139795879|gb|ONI28497.1| hypothetical protein PRUPE_1G144100 [Prunus persica]
Pav_sc0000291.1_g200.1.mk	0	0.02218	0.0781634	0.0334478	1.34333	0.807814	0.824944	0.99203	-4.11074	2.37e-07	1.42e-06	protein BREVIS RADIX isoform X1 [Prunus persica] &gt;gi|1162555994|ref|XP_020418992.1| protein BREVIS RADIX isoform X1 [Prunus persica]
Pav_sc0000291.1_g220.1.mk	5.42336	3.94794	4.50043	4.62391	7.06989	13.6888	15.455	12.0712	-1.1693	0.00165957	0.00477123	PREDICTED: protein PAM68, chloroplastic [Prunus mume]
Pav_sc0000292.1_g010.1.br	0.691607	0.424564	0.785513	0.633895	2.69906	4.30104	4.61958	3.87323	-2.40147	0.00140595	0.00411502	PREDICTED: probable receptor-like protein kinase At2g23200 [Prunus mume]
Pav_sc0000293.1_g060.1.mk	0.424087	1.04731	0.823076	0.764826	4.1203	6.43566	4.99424	5.1834	-3.33872	5.19e-09	3.98e-08	glucan endo-1,3-beta-glucosidase 2 [Prunus persica] &gt;gi|645243329|ref|XP_008227924.1| PREDICTED: glucan endo-1,3-beta-glucosidase 2-like [Prunus mume] &gt;gi|1139781112|gb|ONI14939.1| hypothetical protein PRUPE_3G016900 [Prunus persica]
Pav_sc0000293.1_g130.1.mk	13.7803	37.2446	43.7281	31.5844	23.1213	13.3638	10.2807	15.5886	1.30903	0.0173289	0.0375491	protein ODORANT1 [Prunus persica] &gt;gi|1139781114|gb|ONI14941.1| hypothetical protein PRUPE_3G017100 [Prunus persica]
Pav_sc0000293.1_g140.1.mk	13.7803	37.2446	43.7281	31.5844	23.1213	13.3638	10.2807	15.5886	1.26696	0.0174561	0.0377792	PREDICTED: myb-related protein 315 [Nelumbo nucifera]
Pav_sc0000293.1_g190.1.mk	2.07355	1.78963	1.11464	1.65927	11.8139	9.45105	13.469	11.578	-2.31768	6.35e-15	9.73e-14	cysteine-rich repeat secretory protein 60 [Prunus persica] &gt;gi|1139781123|gb|ONI14950.1| hypothetical protein PRUPE_3G017500 [Prunus persica]
Pav_sc0000293.1_g270.1.mk	9.90311	25.0577	16.5997	17.1868	60.6774	81.1152	88.2498	76.6808	-1.90978	2.51e-07	1.49e-06	PREDICTED: uncharacterized protein At1g04910 [Prunus mume]
Pav_sc0000293.1_g300.1.mk	18.6739	16.6763	13.1352	16.1618	11.1326	7.66982	8.28639	9.02959	1.08359	4.14e-06	2.01e-05	calcium-transporting ATPase 9, plasma membrane-type isoform X2 [Prunus persica] &gt;gi|1139781142|gb|ONI14969.1| hypothetical protein PRUPE_3G018900 [Prunus persica] &gt;gi|1139781143|gb|ONI14970.1| hypothetical protein PRUPE_3G018900 [Prunus persica]
Pav_sc0000296.1_g040.1.mk	20.6038	43.3985	30.7429	31.5817	126.228	147.838	152.792	142.286	-1.91462	5.69e-10	4.92e-09	PREDICTED: reactive Intermediate Deaminase A, chloroplastic [Prunus mume]
Pav_sc0000296.1_g080.1.mk	5.81968	4.75069	5.07606	5.21548	3.68311	2.27192	2.85271	2.93591	1.08017	4.61e-05	0.00018379	uncharacterized protein C2orf16 isoform X1 [Prunus persica] &gt;gi|1139779100|gb|ONI13287.1| hypothetical protein PRUPE_4G213700 [Prunus persica]
Pav_sc0000296.1_g090.1.mk	41.3377	47.6053	73.5375	54.1602	34.3484	19.3698	16.7534	23.4906	1.19472	0.000569209	0.00182362	calcium-dependent protein kinase 2 [Prunus persica] &gt;gi|1139779105|gb|ONI13292.1| hypothetical protein PRUPE_4G213800 [Prunus persica]
Pav_sc0000296.1_g100.1.mk	700.831	852.369	1162.41	905.204	440.016	267.967	220.262	309.415	1.83524	6.41e-07	3.58e-06	protein translation factor SUI1 homolog [Prunus persica] &gt;gi|595877915|ref|XP_007212251.1| protein translation factor SUI1 homolog [Prunus persica] &gt;gi|645241062|ref|XP_008226898.1| PREDICTED: protein translation factor SUI1 homolog [Prunus mume] &g
Pav_sc0000299.1_g120.1.mk	0.054359	0.075636	0	0.0433317	0	0	0	0	4.65662	0.0191777	0.0409303	PREDICTED: LOW QUALITY PROTEIN: AP2-like ethylene-responsive transcription factor At1g79700 [Prunus mume]
Pav_sc0000299.1_g150.1.mk	0.395701	0.386234	1.00397	0.595301	9.19969	6.56743	8.7131	8.16007	-3.45969	2.72e-14	3.92e-13	probable auxin efflux carrier component 8 [Prunus persica] &gt;gi|1139785491|gb|ONI19318.1| hypothetical protein PRUPE_3G271700 [Prunus persica]
Pav_sc0000299.1_g210.1.mk	5.48964	5.60977	5.60154	5.56699	11.1739	16.1416	11.0574	12.791	-1.01387	3.86e-05	0.000156829	protein arginine methyltransferase NDUFAF7 homolog, mitochondrial [Prunus persica] &gt;gi|1139785499|gb|ONI19326.1| hypothetical protein PRUPE_3G272300 [Prunus persica]
Pav_sc0000299.1_g230.1.mk	188.901	162.837	184.913	178.883	78.1249	75.6007	91.9022	81.8759	1.38825	3.09e-23	9.43e-22	H(\+)-transporting atpase plant/fungi plasma membrane type, putative [Ricinus communis]
Pav_sc0000299.1_g370.1.br	0.237757	0.472014	0.696705	0.468825	1.51171	1.60679	1.62393	1.58081	-1.53906	0.00623472	0.0154089	PREDICTED: putative ribonuclease H protein At1g65750 [Prunus mume]
Pav_sc0000299.1_g400.1.mk	0.548856	0.519575	0.450092	0.506174	1.68097	2.2431	3.79837	2.57415	-2.05256	5.22e-06	2.49e-05	thaumatin-like protein isoform X2 [Prunus persica]
Pav_sc0000299.1_g480.1.mk	0.052601	0	0	0.0175337	0.893636	1.28671	0.888661	1.023	-5.65771	1.82e-05	7.87e-05	PREDICTED: CLAVATA3/ESR (CLE)-related protein 25 [Prunus mume]
Pav_sc0000299.1_g500.1.mk	0.492527	3.18755	2.84214	2.17407	31.3081	8.20515	4.6991	14.7375	-2.56891	0.00166656	0.00478941	PREDICTED: uncharacterized protein LOC103329943 [Prunus mume]
Pav_sc0000299.1_g520.1.mk	0.299297	0.764589	1.0729	0.712261	5.16974	3.88276	5.76075	4.93775	-2.50727	1.62e-06	8.38e-06	PREDICTED: type I inositol polyphosphate 5-phosphatase 4-like [Prunus mume]
Pav_sc0000300.1_g090.1.mk	0.360399	0.237313	0.474581	0.357431	0.130881	0.007506	0.025713	0.0547	2.88535	0.00723702	0.0175621	receptor protein kinase CLAVATA1 [Prunus persica] &gt;gi|1139767092|gb|ONI01855.1| hypothetical protein PRUPE_6G163000 [Prunus persica]
Pav_sc0000304.1_g030.1.mk	2.32952	1.10539	0.731628	1.38884	0.13932	0.304594	0.154408	0.199441	2.89059	1.2e-06	6.39e-06	PREDICTED: probable inactive purple acid phosphatase 27 [Prunus mume]
Pav_sc0000304.1_g160.1.mk	2.722	1.71177	1.4595	1.96442	0.764951	0.916427	0.863317	0.848232	1.43823	3.73e-06	1.82e-05	PREDICTED: putative disease resistance RPP13-like protein 1 [Prunus mume]
Pav_sc0000304.1_g170.1.mk	0.0350811	0.900965	0.22043	0.385492	2.55976	2.01316	1.13176	1.90156	-2.07234	0.0215037	0.045175	protein JINGUBANG [Prunus persica] &gt;gi|1139787228|gb|ONI20655.1| hypothetical protein PRUPE_2G027900 [Prunus persica] &gt;gi|1139787229|gb|ONI20656.1| hypothetical protein PRUPE_2G027900 [Prunus persica]
Pav_sc0000305.1_g080.1.mk	3.53133	2.84125	2.14649	2.83969	1.46166	2.44724	3.47388	2.46093	2.31946	0.000911453	0.00279196	hypothetical protein PRUPE_2G003900 [Prunus persica]
Pav_sc0000305.1_g140.1.mk	28.8478	17.208	14.9263	20.3274	5.16272	4.46628	5.328	4.98567	2.27542	4.16e-14	5.89e-13	PREDICTED: serine/arginine repetitive matrix protein 1 [Prunus mume]
Pav_sc0000308.1_g080.1.mk	1.85155	3.86238	0.93315	2.21569	0.046002	0.021579	0.115186	0.0609224	6.80459	6.55e-07	3.65e-06	PREDICTED: (R)-mandelonitrile lyase 1-like [Prunus mume]
Pav_sc0000308.1_g150.1.mk	0	0	0	0	0.349779	4.37336	1.96232	2.22849	-8.87149	3.2e-09	2.52e-08	RecName: Full=(R)-mandelonitrile lyase 4; AltName: Full=Hydroxynitrile lyase 4; Short=(R)-oxynitrilase 4; Flags: Precursor &gt;gi|3676469|gb|AAC61980.1| (R)-(+)-mandelonitrile lyase isoform MDL4 precursor [Prunus serotina] &gt;gi|3676471|gb|AAC61981.1| (R
Pav_sc0000308.1_g240.1.mk	4.76594	4.02887	3.68872	4.16118	17.6173	29.2326	21.3131	22.721	-2.18776	1.06e-13	1.43e-12	PREDICTED: uncharacterized protein At4g14100-like [Prunus mume]
Pav_sc0000308.1_g330.1.mk	0	0.058082	0	0.0193607	0.384967	1.0992	0.690277	0.724814	-3.3338	0.00275258	0.00747054	pathogenesis-related protein PR-1 [Prunus persica] &gt;gi|1139794896|gb|ONI27514.1| hypothetical protein PRUPE_1G091400 [Prunus persica]
Pav_sc0000308.1_g350.1.mk	0	0.244549	0.026988	0.0905124	2.1077	2.44204	2.38164	2.31046	-4.54888	6.5e-10	5.57e-09	hypothetical protein PRUPE_1G091200 [Prunus persica]
Pav_sc0000308.1_g370.1.mk	9.6417	6.39304	4.26174	6.76549	1.74849	1.69584	2.16147	1.8686	2.24405	2.23e-09	1.79e-08	protein DETOXIFICATION 16 isoform X1 [Prunus persica]
Pav_sc0000308.1_g460.1.mk	0	0.215086	0.095474	0.10352	0.35584	0.721115	0.454235	0.510397	-2.34645	0.00035726	0.00119796	PREDICTED: protein DETOXIFICATION 16-like isoform X2 [Prunus mume]
Pav_sc0000311.1_g1020.1.mk	0	0.457929	0.0355475	0.164492	31.0182	56.0251	48.0671	45.0368	-7.83173	4.64e-26	1.71e-24	PREDICTED: repetitive proline-rich cell wall protein 1 [Prunus mume]
Pav_sc0000311.1_g1050.1.mk	0.02819	0.111602	0.077615	0.072469	0.332803	0.46232	0.456138	0.417087	-2.2276	0.000197199	0.000697684	uncharacterized protein LOC18771875 isoform X2 [Prunus persica] &gt;gi|1139763333|gb|ONH98430.1| hypothetical protein PRUPE_7G248700 [Prunus persica]
Pav_sc0000311.1_g1060.1.mk	73.1941	344.193	451.368	289.585	173.767	53.2241	10.3034	79.0983	2.15351	0.0185017	0.0397114	probable galactinol--sucrose galactosyltransferase 6 isoform X2 [Prunus persica] &gt;gi|1139763330|gb|ONH98427.1| hypothetical protein PRUPE_7G248600 [Prunus persica] &gt;gi|1139763331|gb|ONH98428.1| hypothetical protein PRUPE_7G248600 [Prunus persica]
Pav_sc0000311.1_g1080.1.mk	0.423011	0.422951	0.081905	0.309289	0.390999	1.14327	3.9313	1.82186	-2.62024	0.0180916	0.0389981	hypothetical protein PRUPE_7G248300 [Prunus persica]
Pav_sc0000311.1_g110.1.mk	0	0.155366	0.159143	0.104836	0.751535	1.70795	1.09081	1.18343	-3.17154	4.05e-05	0.000163592	PREDICTED: WD repeat-containing protein 76 [Prunus mume]
Pav_sc0000311.1_g1110.1.mk	9.39009	9.75426	11.652	10.2655	34.9505	30.629	40.9121	35.4972	-1.54535	1.09e-13	1.46e-12	probable serine/threonine-protein kinase PIX7 [Prunus persica] &gt;gi|645275432|ref|XP_008242811.1| PREDICTED: probable receptor-like protein kinase At5g15080 [Prunus mume] &gt;gi|1139763308|gb|ONH98405.1| hypothetical protein PRUPE_7G248000 [Prunus persi
Pav_sc0000311.1_g1120.1.mk	0	0.170191	0	0.0567303	0.507436	0.418514	0.974675	0.633542	-3.60974	0.00887153	0.0209856	PREDICTED: U11/U12 small nuclear ribonucleoprotein 25 kDa protein-like [Prunus mume]
Pav_sc0000311.1_g1130.1.mk	0.041115	0.270088	0.034954	0.115386	1.98723	2.04932	2.37885	2.13847	-4.20209	1.5e-10	1.38e-09	PREDICTED: putative UDP-sugar transporter DDB_G0278631 [Prunus mume]
Pav_sc0000311.1_g1150.1.mk	0	0.091442	0.017309	0.0362503	12.4199	17.6753	14.5929	14.896	-10.578	2.77e-18	5.82e-17	transcription factor MYB82 [Prunus persica] &gt;gi|1139763292|gb|ONH98389.1| hypothetical protein PRUPE_7G247600 [Prunus persica]
Pav_sc0000311.1_g1180.1.mk	44.9887	39.6374	42.9867	42.5376	24.7979	21.26	22.2872	22.7817	1.15474	4.42e-14	6.24e-13	hypothetical protein PRUPE_7G247300 [Prunus persica]
Pav_sc0000311.1_g120.1.mk	33.959	28.7814	24.6261	29.1222	15.4253	12.524	13.2693	13.7395	1.34407	5.23e-12	5.72e-11	tubulin-folding cofactor B isoform X2 [Prunus persica] &gt;gi|1139763521|gb|ONH98618.1| hypothetical protein PRUPE_7G257800 [Prunus persica]
Pav_sc0000311.1_g1280.1.br	57.6074	116.177	184.816	119.534	65.0861	14.9817	8.69024	29.586	2.17398	0.00426772	0.0110382	PREDICTED: stellacyanin-like isoform X1 [Prunus mume]
Pav_sc0000311.1_g1290.1.mk	36.3309	95.3413	94.8274	75.4999	205.14	200.626	144.009	183.258	-1.03973	0.0129481	0.0291245	mucin-5AC [Prunus persica]
Pav_sc0000311.1_g130.1.mk	59.3538	62.4193	58.5283	60.1005	21.8309	25.3803	27.9792	25.0635	1.52068	1.44e-25	5.12e-24	PREDICTED: protein OS-9 homolog [Prunus mume]
Pav_sc0000311.1_g150.1.mk	0.944861	1.21519	1.31797	1.15934	1.84946	3.52025	3.68302	3.01757	-1.16111	0.00502976	0.0127419	PREDICTED: putative nuclease HARBI1 [Prunus mume]
Pav_sc0000311.1_g180.1.mk	3.54644	2.50265	2.79745	2.94885	6.91395	14.7582	10.9266	10.8663	-1.56533	3.45e-05	0.000141507	PREDICTED: uncharacterized protein LOC103341216 [Prunus mume]
Pav_sc0000311.1_g190.1.mk	24.3374	20.412	17.5955	20.7817	8.5611	13.7003	14.8113	12.3576	1.03956	0.000184253	0.000655753	PREDICTED: protein NUCLEAR FUSION DEFECTIVE 4-like [Prunus mume] &gt;gi|645275643|ref|XP_008242920.1| PREDICTED: protein NUCLEAR FUSION DEFECTIVE 4-like [Prunus mume]
Pav_sc0000311.1_g200.1.mk	118.386	118.085	45.8381	94.103	14.231	38.6032	46.3005	33.0449	1.2873	2.81e-07	1.66e-06	uncharacterized protein LOC18769963 [Prunus persica] &gt;gi|1139763507|gb|ONH98604.1| hypothetical protein PRUPE_7G256900 [Prunus persica] &gt;gi|1139763508|gb|ONH98605.1| hypothetical protein PRUPE_7G256900 [Prunus persica]
Pav_sc0000311.1_g220.1.mk	2.53378	4.28709	3.91188	3.57758	9.98391	12.9506	10.1885	11.041	-1.35421	6.14e-07	3.43e-06	PREDICTED: uncharacterized protein LOC103341212 isoform X1 [Prunus mume]
Pav_sc0000311.1_g230.1.mk	20.3919	19.1902	23.4351	21.0058	40.7218	57.4054	50.9117	49.6796	-1.03533	1.6e-09	1.31e-08	PREDICTED: transmembrane protein DDB_G0292058 [Prunus mume]
Pav_sc0000311.1_g260.1.mk	0	0.048813	0.043335	0.030716	2.43794	3.34037	2.99431	2.92421	-6.22831	1.34e-08	9.65e-08	uncharacterized protein LOC18771642 [Prunus persica] &gt;gi|1139763499|gb|ONH98596.1| hypothetical protein PRUPE_7G256100 [Prunus persica]
Pav_sc0000311.1_g420.1.mk	5.7236	5.82901	5.44045	5.66435	18.008	38.6069	23.6578	26.7576	-1.94745	2.37e-08	1.64e-07	PREDICTED: peptidyl-prolyl cis-trans isomerase CYP28, chloroplastic [Prunus mume]
Pav_sc0000311.1_g560.1.mk	9.62845	9.24247	10.1038	9.65823	34.4865	28.7355	26.2332	29.8184	-1.35567	1.76e-13	2.3e-12	hypothetical protein PRUPE_7G253500 [Prunus persica]
Pav_sc0000311.1_g570.1.mk	16.8159	18.1228	14.8121	16.5836	22.5828	29.1752	35.38	29.046	-1.69558	8.74e-08	5.55e-07	PREDICTED: sugar transport protein 7 isoform X1 [Malus domestica]
Pav_sc0000311.1_g610.1.mk	5.56207	4.52848	4.21153	4.76736	10.264	11.1715	13.5955	11.677	-1.0216	1.51e-07	9.27e-07	leucine-rich repeat receptor-like protein kinase TDR [Prunus persica] &gt;gi|1139763439|gb|ONH98536.1| hypothetical protein PRUPE_7G253000 [Prunus persica]
Pav_sc0000311.1_g700.1.mk	1.47939	3.60354	3.53072	2.87122	18.2779	9.14151	16.3426	14.5874	-2.14046	4e-06	1.94e-05	PREDICTED: heparanase-like protein 3 [Prunus mume]
Pav_sc0000311.1_g710.1.mk	28.5185	18.9727	14.376	20.6224	8.58129	12.1938	11.4168	10.7306	1.15268	0.000141843	0.000514579	PREDICTED: probable anion transporter 6, chloroplastic [Prunus mume]
Pav_sc0000311.1_g730.1.mk	60.2782	30.9297	23.8276	38.3452	10.0019	8.11975	11.2326	9.78476	2.19737	4.12e-09	3.19e-08	monogalactosyldiacylglycerol synthase 2, chloroplastic [Prunus persica] &gt;gi|1139763395|gb|ONH98492.1| hypothetical protein PRUPE_7G251400 [Prunus persica]
Pav_sc0000311.1_g750.1.mk	0.158396	0.442262	0.416092	0.338917	11.1964	15.4348	17.4404	14.6905	-5.5874	2.51e-24	8.3e-23	hypothetical protein PRUPE_7G151700 [Prunus persica]
Pav_sc0000311.1_g860.1.mk	90.223	75.7681	88.3859	84.7923	19.9262	16.7013	18.9812	18.5362	2.82176	4.29e-30	2.02e-28	pyrophosphate-energized vacuolar membrane proton pump [Prunus persica] &gt;gi|1139763383|gb|ONH98480.1| hypothetical protein PRUPE_7G250800 [Prunus persica]
Pav_sc0000311.1_g870.1.mk	90.223	75.7681	88.3859	84.7923	19.9262	16.7013	18.9812	18.5362	1.81126	8.08e-23	2.39e-21	arogenate dehydrogenase 1, chloroplastic [Prunus persica]
Pav_sc0000311.1_g940.1.mk	45.4173	47.4114	47.4927	46.7738	18.8426	15.1724	15.191	16.402	1.75905	2.1e-12	2.43e-11	PREDICTED: calmodulin-binding receptor-like cytoplasmic kinase 3 [Prunus mume] &gt;gi|645275472|ref|XP_008242831.1| PREDICTED: calmodulin-binding receptor-like cytoplasmic kinase 3 [Prunus mume] &gt;gi|645275474|ref|XP_008242832.1| PREDICTED: calmodulin-b
Pav_sc0000311.1_g970.1.mk	5.20456	4.94361	3.00339	4.38385	0.73577	1.28714	1.11253	1.04515	1.61764	2.98e-07	1.76e-06	heptahelical transmembrane protein 1 isoform X1 [Prunus persica] &gt;gi|1139763361|gb|ONH98458.1| hypothetical protein PRUPE_7G249700 [Prunus persica]
Pav_sc0000314.1_g180.1.mk	0.24469	0.456105	0.72967	0.476822	1.73435	2.63454	3.52477	2.63122	-1.53435	0.00552987	0.0138687	PREDICTED: RING-H2 finger protein ATL52-like [Prunus mume]
Pav_sc0000314.1_g190.1.mk	0.24469	0.456105	0.72967	0.476822	1.73435	2.63454	3.52477	2.63122	-1.85155	0.000115424	0.00042663	PREDICTED: RING-H2 finger protein ATL52-like [Prunus mume]
Pav_sc0000322.1_g180.1.br	0	0	0	0	0.053524	0.049308	0.046929	0.0499203	-4.27863	0.0161189	0.0352316	PREDICTED: uncharacterized protein LOC103343214 [Prunus mume]
Pav_sc0000322.1_g210.1.mk	0	0	0	0	0.201613	0.209337	0.178461	0.19647	-4.6849	0.0101702	0.0236327	TMV resistance protein N isoform X1 [Prunus persica] &gt;gi|1139754505|gb|ONH89962.1| hypothetical protein PRUPE_8G026700 [Prunus persica]
Pav_sc0000323.1_g010.1.mk	0.116361	0.007286	0.291237	0.138295	4.03651	6.03104	7.004	5.69052	-4.78785	3.75e-12	4.17e-11	PREDICTED: chitinase 2-like [Prunus mume]
Pav_sc0000323.1_g020.1.mk	2.56786	6.39217	3.50872	4.15625	22.69	21.7916	24.8082	23.0966	-2.27279	1.23e-10	1.15e-09	kinesin-like protein KIN-5D [Prunus persica] &gt;gi|1139765665|gb|ONI00428.1| hypothetical protein PRUPE_6G088500 [Prunus persica]
Pav_sc0000323.1_g110.1.br	0.389993	0.52344	0.50881	0.474081	1.73031	1.71243	1.8461	1.76294	-1.66436	4.2e-06	2.03e-05	PREDICTED: pentatricopeptide repeat-containing protein At3g22470, mitochondrial-like [Prunus mume]
Pav_sc0000323.1_g160.1.mk	0.0977092	2.56233	0.256884	0.972307	0.128173	0	0.217454	0.115209	3.09879	0.0124755	0.0282054	WUSCHEL-related homeobox 3 isoform X2 [Prunus persica] &gt;gi|1139765673|gb|ONI00436.1| hypothetical protein PRUPE_6G088900 [Prunus persica]
Pav_sc0000323.1_g170.1.mk	0.128439	3.16217	4.60276	2.63112	18.4162	16.5448	17.8832	17.6147	-2.45512	0.00339777	0.00900853	PREDICTED: uncharacterized protein LOC103322449 [Prunus mume]
Pav_sc0000323.1_g250.1.mk	4.48506	5.02341	2.50074	4.00307	6.62488	13.4587	14.8555	11.6464	-1.32749	0.000898549	0.00275517	BTB/POZ domain-containing protein At5g60050 isoform X1 [Prunus persica] &gt;gi|1162562069|ref|XP_020420946.1| BTB/POZ domain-containing protein At5g60050 isoform X2 [Prunus persica] &gt;gi|1139765685|gb|ONI00448.1| hypothetical protein PRUPE_6G089700 [Pru
Pav_sc0000323.1_g260.1.mk	13.2032	12.687	10.4687	12.1196	31.8788	29.9032	26.4972	29.4264	-1.16945	3.59e-13	4.53e-12	phototropin-1 [Prunus persica] &gt;gi|1162567566|ref|XP_020422801.1| phototropin-1 [Prunus persica] &gt;gi|1139765689|gb|ONI00452.1| hypothetical protein PRUPE_6G089800 [Prunus persica] &gt;gi|1139765690|gb|ONI00453.1| hypothetical protein PRUPE_6G089800
Pav_sc0000323.1_g320.1.mk	2.0846	3.61069	3.23764	2.97765	12.2951	13.0439	14.6604	13.3331	-1.90021	3.64e-13	4.58e-12	mitogen-activated protein kinase 3 [Prunus cerasus x Prunus canescens]
Pav_sc0000323.1_g380.1.mk	5.01795	3.57952	2.23306	3.61018	0.323226	0.42551	0.418094	0.388943	3.57185	2.76e-13	3.53e-12	hypothetical protein PRUPE_6G090800 [Prunus persica]
Pav_sc0000323.1_g550.1.br	0.189064	0.162993	0.067753	0.139937	0.503496	0.848816	1.06969	0.807335	-1.79687	0.00093707	0.00286108	pentatricopeptide repeat-containing protein At1g63330 [Prunus persica] &gt;gi|1162568483|ref|XP_020423131.1| pentatricopeptide repeat-containing protein At1g63330 [Prunus persica] &gt;gi|1139765781|gb|ONI00544.1| hypothetical protein PRUPE_6G094000 [Prunu
Pav_sc0000323.1_g640.1.mk	0	0	0	0	0.411801	0.161098	0.528271	0.367057	-5.94615	5.66e-05	0.000222049	protein NRT1/ PTR FAMILY 2.6 [Prunus persica] &gt;gi|1139765737|gb|ONI00500.1| hypothetical protein PRUPE_6G091900 [Prunus persica]
Pav_sc0000323.1_g800.1.mk	5.80795	3.31818	2.5186	3.88158	13.8944	10.9665	12.5607	12.4739	-1.52015	1.21e-05	5.4e-05	dof zinc finger protein DOF2.1 [Prunus persica] &gt;gi|1139765751|gb|ONI00514.1| hypothetical protein PRUPE_6G092600 [Prunus persica]
Pav_sc0000326.1_g110.1.mk	375.677	335.317	235.864	315.619	176.669	151.216	168.974	165.62	1.15958	4.25e-08	2.82e-07	GDP-L-galactose phosphorylase 2 [Prunus avium]
Pav_sc0000326.1_g130.1.mk	39.0932	34.2968	35.1178	36.1692	15.9893	15.9657	16.7868	16.2473	1.40517	1.16e-22	3.37e-21	uncharacterized protein LOC18778359 [Prunus persica] &gt;gi|645241228|ref|XP_008226981.1| PREDICTED: uncharacterized membrane protein YuiD-like [Prunus mume] &gt;gi|1139779232|gb|ONI13419.1| hypothetical protein PRUPE_4G220600 [Prunus persica]
Pav_sc0000326.1_g150.1.mk	0.34214	0.450123	0.311406	0.36789	1.37238	1.38281	1.64328	1.46616	-1.72926	3.59e-07	2.1e-06	PREDICTED: condensin complex subunit 2-like [Prunus mume]
Pav_sc0000326.1_g160.1.mk	0.049152	0.084444	0	0.044532	1.73527	3.30832	7.01488	4.01949	-5.78325	1.85e-12	2.15e-11	hypothetical protein PRUPE_4G220200 [Prunus persica]
Pav_sc0000326.1_g420.1.mk	0.979572	2.37946	1.15351	1.50418	0.047699	0.11388	0.040373	0.0673173	4.69032	3.54e-11	3.54e-10	probable WRKY transcription factor 31 isoform X1 [Prunus persica] &gt;gi|1139779179|gb|ONI13366.1| hypothetical protein PRUPE_4G217900 [Prunus persica]
Pav_sc0000326.1_g490.1.mk	1.76162	2.79052	1.31113	1.95442	5.97213	7.97525	8.2345	7.39396	-1.72536	3.09e-07	1.82e-06	imidazole glycerol phosphate synthase hisHF, chloroplastic [Prunus persica] &gt;gi|1139779169|gb|ONI13356.1| hypothetical protein PRUPE_4G217200 [Prunus persica]
Pav_sc0000326.1_g570.1.mk	0.228558	0.395498	0.741519	0.455192	2.57109	1.58481	2.36597	2.17396	-1.95347	0.000104545	0.000389555	dihydrolipoyllysine-residue succinyltransferase component of 2-oxoglutarate dehydrogenase complex 2, mitochondrial isoform X1 [Prunus persica] &gt;gi|1139779165|gb|ONI13352.1| hypothetical protein PRUPE_4G216900 [Prunus persica]
Pav_sc0000326.1_g600.1.mk	0.134244	0.314287	0.221959	0.223497	2.58186	5.06703	4.14402	3.93097	-3.81836	6.12e-10	5.25e-09	PREDICTED: uncharacterized protein LOC103326429 [Prunus mume]
Pav_sc0000329.1_g030.1.mk	0.047753	0.127928	0	0.0585603	0.696518	0.667511	0.368013	0.577347	-3.84357	4.11e-05	0.000165576	GDSL esterase/lipase At1g29670 isoform X1 [Prunus persica] &gt;gi|1139754933|gb|ONH90390.1| hypothetical protein PRUPE_8G051400 [Prunus persica]
Pav_sc0000329.1_g160.1.mk	39.0398	27.8014	24.9994	30.6135	10.4858	9.11458	11.2357	10.2787	1.81609	8.8e-16	1.46e-14	PREDICTED: putative 1-phosphatidylinositol-3-phosphate 5-kinase FAB1D [Prunus mume]
Pav_sc0000333.1_g020.1.mk	92.0464	75.6033	63.3143	76.988	1.39051	1.18441	0.872341	1.14909	6.28401	9.98e-155	3.59e-151	hypothetical protein PRUPE_4G032900 [Prunus persica]
Pav_sc0000333.1_g120.1.br	0.699732	0.589102	0.510597	0.59981	0.553683	0.358816	0.295782	0.40276	2.35873	0.000618612	0.00196497	PREDICTED: G-type lectin S-receptor-like serine/threonine-protein kinase RKS1 isoform X1 [Prunus mume]
Pav_sc0000333.1_g130.1.mk	9.51588	6.47131	6.95892	7.6487	3.76531	3.55862	4.01086	3.77826	1.25942	4.38e-07	2.51e-06	PREDICTED: G-type lectin S-receptor-like serine/threonine-protein kinase At1g11410 [Prunus mume]
Pav_sc0000333.1_g180.1.mk	1.19662	1.88507	1.37945	1.48704	58.9075	72.4074	71.2176	67.5108	-5.24508	7.84e-101	6.77e-98	NAD(P)H dehydrogenase (quinone) FQR1 [Prunus persica] &gt;gi|645236769|ref|XP_008224897.1| PREDICTED: NAD(P)H dehydrogenase (quinone) FQR1-like [Prunus mume] &gt;gi|5031275|gb|AAD38143.1|AF139496_1 unknown [Prunus armeniaca] &gt;gi|1139775968|gb|ONI10155.
Pav_sc0000333.1_g190.1.mk	8.17256	10.5212	8.66654	9.12012	32.2252	22.8885	10.7424	21.952	-1.15401	0.000589733	0.00188349	PREDICTED: transcription factor bHLH112 isoform X1 [Prunus mume]
Pav_sc0000333.1_g230.1.mk	1.36358	2.08512	2.69852	2.04907	4.776	6.06614	5.78553	5.54256	-1.13903	0.000583826	0.00186657	PREDICTED: pentatricopeptide repeat-containing protein At3g13160, mitochondrial-like [Prunus mume]
Pav_sc0000334.1_g260.1.mk	1.41513	2.04057	2.27536	1.91035	5.14016	4.08701	5.07729	4.76815	-1.06944	0.000157408	0.000566757	PREDICTED: outer envelope protein 64, mitochondrial [Prunus mume]
Pav_sc0000334.1_g380.1.mk	148.69	139.46	132.808	140.319	80.684	73.4351	86.7256	80.2816	1.057	3.99e-18	8.29e-17	probable protein phosphatase 2C 9 isoform X1 [Prunus persica] &gt;gi|1139755081|gb|ONH90538.1| hypothetical protein PRUPE_8G060100 [Prunus persica] &gt;gi|1139755082|gb|ONH90539.1| hypothetical protein PRUPE_8G060100 [Prunus persica]
Pav_sc0000334.1_g630.1.mk	2.42863	3.46337	3.31508	3.06903	10.2876	10.8641	12.005	11.0522	-1.6833	7.66e-14	1.05e-12	PREDICTED: copper-transporting ATPase PAA1, chloroplastic [Prunus mume]
Pav_sc0000334.1_g930.1.mk	34.1064	24.1613	20.5281	26.2653	10.9293	13.1167	13.1072	12.3844	1.33675	2.12e-08	1.48e-07	PREDICTED: protein LNK1 isoform X2 [Prunus mume]
Pav_sc0000348.1_g100.1.br	3.29667	2.59987	3.06429	2.98694	1.11548	0.598075	0.288648	0.667402	2.43166	7.94e-07	4.36e-06	probable disease resistance protein At5g66900 [Prunus persica] &gt;gi|1139761497|gb|ONH96594.1| hypothetical protein PRUPE_7G139200 [Prunus persica]
Pav_sc0000348.1_g1030.1.mk	0	0.112816	0.147981	0.0869323	5.74041	10.44	6.79851	7.65964	-6.40002	7.68e-27	2.99e-25	PREDICTED: probable vacuolar amino acid transporter YPQ1 [Prunus mume]
Pav_sc0000348.1_g1040.1.mk	0.190648	2.2	6.12547	2.83871	134.432	41.7747	25.6981	67.3017	-4.18599	0.00184329	0.00523246	probable galacturonosyltransferase-like 1 [Prunus persica] &gt;gi|645272901|ref|XP_008241617.1| PREDICTED: probable galacturonosyltransferase-like 1 [Prunus mume] &gt;gi|1139761629|gb|ONH96726.1| hypothetical protein PRUPE_7G148000 [Prunus persica]
Pav_sc0000348.1_g1070.1.mk	323.733	297.095	260.423	293.75	132.433	99.8348	57.1616	96.4766	1.79805	2.42e-07	1.45e-06	calcium uniporter protein 2, mitochondrial [Prunus persica] &gt;gi|1139761633|gb|ONH96730.1| hypothetical protein PRUPE_7G148300 [Prunus persica]
Pav_sc0000348.1_g1080.1.mk	3.83029	5.54165	4.52672	4.63289	15.8095	26.5105	16.4087	19.5762	-1.79691	1.25e-08	9.05e-08	PREDICTED: pentatricopeptide repeat-containing protein At2g01390 [Prunus mume]
Pav_sc0000348.1_g1100.1.mk	1.02804	2.82812	2.4786	2.11158	9.99154	6.5078	5.88393	7.46109	-1.67512	0.000440783	0.00145096	dolichyl-diphosphooligosaccharide--protein glycosyltransferase 48 kDa subunit isoform X3 [Prunus persica] &gt;gi|1139761638|gb|ONH96735.1| hypothetical protein PRUPE_7G148700 [Prunus persica]
Pav_sc0000348.1_g1140.1.mk	3.47627	4.4184	2.5387	3.47779	10.4562	15.0859	18.0652	14.5358	-2.02238	3.13e-09	2.47e-08	anthocyanidin 3-O-glucosyltransferase 5 [Prunus persica] &gt;gi|1139761649|gb|ONH96746.1| hypothetical protein PRUPE_7G149100 [Prunus persica]
Pav_sc0000348.1_g1180.1.mk	0.88347	3.14758	4.30462	2.77856	0.486607	1.51024	1.17401	1.05695	1.70268	0.0145967	0.0323452	homeobox-leucine zipper protein ATHB-40 [Prunus persica] &gt;gi|1139761655|gb|ONH96752.1| hypothetical protein PRUPE_7G149700 [Prunus persica]
Pav_sc0000348.1_g260.1.mk	0.0835912	0.324104	0.545081	0.317592	8.2988	7.21562	4.84041	6.78494	-4.15152	1.1e-11	1.16e-10	Multicopper oxidase, type 1 [Corchorus capsularis]
Pav_sc0000348.1_g270.1.mk	5.0561	4.6716	4.49934	4.74235	8.37928	11.3268	18.4574	12.7212	-1.16856	0.000280108	0.000959539	PREDICTED: dof zinc finger protein DOF2.4-like [Prunus mume]
Pav_sc0000348.1_g310.1.mk	0.306927	0.477019	0.112077	0.298674	0	0	0	0	5.90912	0.000207031	0.000729597	PREDICTED: salicylic acid-binding protein 2-like [Prunus mume]
Pav_sc0000348.1_g320.1.mk	0.830592	0.937106	0.978525	0.915408	0.045595	0	0.468677	0.171424	2.66003	0.0024301	0.00669131	salicylic acid-binding protein 2 [Prunus persica]
Pav_sc0000348.1_g400.1.mk	0	0	0	0	4.90448	2.7103	7.93147	5.18208	-7.4768	1.37e-07	8.46e-07	PREDICTED: salicylic acid-binding protein 2-like [Prunus mume]
Pav_sc0000348.1_g430.1.br	15.5848	10.9474	6.15486	10.8957	0.625919	0.302511	0.309184	0.412538	5.49861	4.9e-16	8.31e-15	methylesterase 10 [Prunus persica] &gt;gi|1139761524|gb|ONH96621.1| hypothetical protein PRUPE_7G141700 [Prunus persica]
Pav_sc0000348.1_g440.1.br	15.5848	10.9474	6.15486	10.8957	0.625919	0.302511	0.309184	0.412538	5.12626	3.52e-28	1.51e-26	methylesterase 3 [Prunus persica] &gt;gi|1139761522|gb|ONH96619.1| hypothetical protein PRUPE_7G141500 [Prunus persica]
Pav_sc0000348.1_g500.1.mk	10.9703	20.5364	14.4099	15.3055	8.15262	8.49617	7.47422	8.041	1.42977	8.39e-10	7.09e-09	salicylic acid-binding protein 2 [Prunus persica] &gt;gi|1139761530|gb|ONH96627.1| hypothetical protein PRUPE_7G142200 [Prunus persica]
Pav_sc0000348.1_g540.1.mk	0	1.2991	0.197135	0.498743	2.1039	4.89864	4.84148	3.94801	-2.26629	0.0193169	0.0411742	hypothetical protein PRUPE_7G142500 [Prunus persica]
Pav_sc0000348.1_g560.1.mk	0.076787	0.204414	0.069518	0.116906	0.287454	0.48554	0.653992	0.475662	-1.79228	0.0140456	0.0312994	uncharacterized protein LOC18771491 [Prunus persica]
Pav_sc0000348.1_g610.1.mk	0.0147849	0.0657782	0.125593	0.0687187	0.470889	0.736623	0.522898	0.576803	-2.51987	0.000359902	0.00120532	PREDICTED: B3 domain-containing transcription factor VRN1-like [Prunus mume]
Pav_sc0000348.1_g630.1.mk	1.2607	1.12791	1.07541	1.15467	2.94367	3.06711	3.72472	3.24517	-1.14309	0.0123653	0.0280034	hypothetical protein PRUPE_7G143700 [Prunus persica]
Pav_sc0000348.1_g660.1.mk	0.593383	0.948785	1.15271	0.898291	3.36255	1.81266	2.36096	2.51206	-1.23491	0.00366022	0.00963566	protein root UVB sensitive 4 [Prunus persica] &gt;gi|1139761565|gb|ONH96662.1| hypothetical protein PRUPE_7G144300 [Prunus persica]
Pav_sc0000348.1_g700.1.mk	0.950189	0.488009	0.135458	0.524552	23.0241	35.4307	39.273	32.5759	-5.86262	2e-26	7.52e-25	hypothetical protein PRUPE_7G144800 [Prunus persica]
Pav_sc0000348.1_g710.1.mk	0.312524	0.122898	0.110173	0.181865	2.36742	1.60246	3.13591	2.3686	-3.59021	6.71e-05	0.000258984	hypothetical protein PRUPE_7G144800 [Prunus persica]
Pav_sc0000348.1_g730.1.mk	28.061	27.6691	25.8194	27.1831	16.9545	13.3642	12.6873	14.3354	1.17849	9.58e-10	8.04e-09	wall-associated receptor kinase-like 14 [Prunus persica] &gt;gi|1139761576|gb|ONH96673.1| hypothetical protein PRUPE_7G145100 [Prunus persica] &gt;gi|1139761577|gb|ONH96674.1| hypothetical protein PRUPE_7G145100 [Prunus persica] &gt;gi|1139761578|gb|ONH96
Pav_sc0000348.1_g750.1.mk	22.8685	14.475	13.9915	17.1116	7.45069	11.0221	8.53189	9.00157	1.16044	8.7e-05	0.000329128	thioredoxin-like protein HCF164, chloroplastic [Prunus persica] &gt;gi|1139761579|gb|ONH96676.1| hypothetical protein PRUPE_7G145200 [Prunus persica]
Pav_sc0000348.1_g780.1.mk	2.34224	2.63223	2.19391	2.38946	5.02076	7.13592	7.61204	6.58957	-1.0585	3.63e-06	1.77e-05	hypothetical protein PRUPE_7G145500 [Prunus persica]
Pav_sc0000348.1_g820.1.mk	194.1	192.634	219.795	202.176	452.945	661.719	639.227	584.63	-1.3508	3.18e-08	2.15e-07	oxygen-evolving enhancer protein 1, chloroplastic [Prunus persica] &gt;gi|1139761590|gb|ONH96687.1| hypothetical protein PRUPE_7G145900 [Prunus persica]
Pav_sc0000348.1_g850.1.mk	2.94275	6.87201	6.4768	5.43052	47.1449	35.6087	19.229	33.9942	-2.44533	1.81e-07	1.1e-06	uncharacterized protein LOC18770718 [Prunus persica] &gt;gi|1139761593|gb|ONH96690.1| hypothetical protein PRUPE_7G146200 [Prunus persica]
Pav_sc0000348.1_g860.1.mk	0.096657	0.331278	0.209812	0.212582	2.54038	2.34425	2.77268	2.55244	-3.18658	0.00454586	0.0116659	hypothetical protein PRUPE_7G146300 [Prunus persica]
Pav_sc0000348.1_g890.1.mk	0.042705	0	0.047371	0.0300253	0.088979	0.296209	0.326683	0.23729	-3.18856	0.0010774	0.00323956	Proteasome, subunit alpha/beta [Corchorus olitorius] &gt;gi|1137244971|gb|OMP04368.1| Proteasome, subunit alpha/beta [Corchorus olitorius]
Pav_sc0000348.1_g910.1.mk	0.402362	0.705355	0.909954	0.672557	0.066404	0.063139	0	0.043181	4.52172	0.00033055	0.00111655	PREDICTED: uncharacterized protein LOC103340020 [Prunus mume]
Pav_sc0000348.1_g920.1.mk	19.0539	21.7915	18.4117	19.7524	7.53123	7.81506	10.4276	8.59131	1.44033	3.76e-15	5.87e-14	BTB/POZ domain-containing protein At3g50780 [Prunus persica] &gt;gi|1162570997|ref|XP_020423985.1| BTB/POZ domain-containing protein At3g50780 [Prunus persica] &gt;gi|1162571000|ref|XP_020423986.1| BTB/POZ domain-containing protein At3g50780 [Prunus persi
Pav_sc0000349.1_g010.1.mk	6.01896	4.90536	4.15853	5.02762	0.123612	0.41524	0.393325	0.310726	3.36418	0.020053	0.0425166	laccase-15 [Prunus persica] &gt;gi|1139768396|gb|ONI03159.1| hypothetical protein PRUPE_6G242000 [Prunus persica]
Pav_sc0000349.1_g050.1.mk	31.1679	37.0473	36.3363	34.8505	90.6619	73.6931	100.041	88.1321	-1.07509	5.93e-09	4.5e-08	BTB/POZ domain-containing protein At5g67385 [Prunus persica] &gt;gi|1139768058|gb|ONI02821.1| hypothetical protein PRUPE_6G223600 [Prunus persica]
Pav_sc0000349.1_g130.1.mk	223.577	174.401	131.957	176.645	29.2142	37.2239	34.1975	33.5452	2.51553	2.56e-25	9e-24	PREDICTED: uncharacterized protein ycf36 [Prunus mume]
Pav_sc0000349.1_g140.1.mk	1.45288	1.69807	1.8306	1.66052	4.76084	3.89767	3.22977	3.96276	-1.14831	0.00014334	0.000519398	hypothetical protein PRUPE_6G224500 [Prunus persica]
Pav_sc0000349.1_g160.1.mk	2.30689	9.13055	5.96874	5.80206	81.7194	103.786	64.6081	83.371	-3.59223	4.54e-13	5.66e-12	PREDICTED: subtilisin-like protease SBT1.7 [Prunus mume]
Pav_sc0000349.1_g170.1.mk	0.13814	0.318449	0.142793	0.199794	3.978	4.45596	2.25749	3.56381	-3.89516	2.13e-05	9.09e-05	PREDICTED: uncharacterized protein LOC103337042 [Prunus mume]
Pav_sc0000349.1_g200.1.mk	12.2217	7.14934	9.23176	9.53427	15.8399	22.1064	26.4326	21.4597	-1.31017	8.64e-06	3.97e-05	probable esterase KAI2 [Prunus persica] &gt;gi|1139768096|gb|ONI02859.1| hypothetical protein PRUPE_6G225000 [Prunus persica]
Pav_sc0000350.1_g1100.1.mk	0.844064	1.03832	0.588298	0.823562	0.063746	0.300117	0.360964	0.241609	1.91726	0.00282335	0.00763668	PREDICTED: NAC domain-containing protein 30 [Prunus mume]
Pav_sc0000350.1_g150.1.mk	0	0	0	0	0.585085	0.122491	1.29182	0.666465	-5.62673	0.00130306	0.0038457	PREDICTED: uncharacterized protein LOC103335896 [Prunus mume]
Pav_sc0000350.1_g170.1.mk	0.894208	0.494814	0.833496	0.740839	1.45677	1.90467	2.56847	1.97663	-1.11987	0.00695051	0.016945	ABC transporter G family member 25 [Prunus persica] &gt;gi|1139755062|gb|ONH90519.1| hypothetical protein PRUPE_8G058800 [Prunus persica]
Pav_sc0000351.1_g020.1.mk	59.4335	55.2481	32.0639	48.9152	3.85137	2.52526	2.93027	3.1023	4.25662	3.31e-39	2.59e-37	geraniol 8-hydroxylase [Prunus persica] &gt;gi|1139797472|gb|ONI30090.1| hypothetical protein PRUPE_1G230800 [Prunus persica]
Pav_sc0000351.1_g190.1.mk	3.65563	3.45664	2.7522	3.28816	0.700802	1.60813	2.30673	1.53855	1.30312	0.0123312	0.0279438	geraniol 8-hydroxylase [Prunus persica] &gt;gi|1139797478|gb|ONI30096.1| hypothetical protein PRUPE_1G231400 [Prunus persica]
Pav_sc0000351.1_g210.1.mk	131.878	117.733	119.401	123.004	38.3684	30.7125	36.5017	35.1942	2.03166	5.42e-36	3.59e-34	OTU domain-containing protein At3g57810-like isoform X3 [Prunus persica] &gt;gi|1139797480|gb|ONI30098.1| hypothetical protein PRUPE_1G231600 [Prunus persica]
Pav_sc0000351.1_g310.1.mk	2.97932	4.43951	4.18229	3.86704	11.218	11.7096	13.766	12.2312	-1.40087	1.32e-10	1.22e-09	urease [Prunus persica] &gt;gi|1162519516|ref|XP_020410667.1| urease [Prunus persica] &gt;gi|1139797503|gb|ONI30121.1| hypothetical protein PRUPE_1G232300 [Prunus persica] &gt;gi|1139797504|gb|ONI30122.1| hypothetical protein PRUPE_1G232300 [Prunus persic
Pav_sc0000351.1_g320.1.mk	1.77018	2.54033	2.2199	2.1768	21.5843	23.1093	29.5792	24.7576	-3.15294	5.27e-24	1.7e-22	hypothetical protein Csa_5G590080 [Cucumis sativus]
Pav_sc0000351.1_g330.1.mk	0	0	0	0	0.146063	0	0.031056	0.0590397	-3.05718	0.00708928	0.0172385	lipoxygenase 6, chloroplastic [Prunus persica] &gt;gi|1139797507|gb|ONI30125.1| hypothetical protein PRUPE_1G232400 [Prunus persica]
Pav_sc0000351.1_g340.1.mk	59.6438	37.9684	32.5669	43.393	5.29749	3.09242	3.83401	4.07464	3.60353	5.44e-31	2.72e-29	4-coumarate--CoA ligase-like 9 [Prunus persica] &gt;gi|1139797508|gb|ONI30126.1| hypothetical protein PRUPE_1G232500 [Prunus persica]
Pav_sc0000351.1_g410.1.mk	36.2979	27.5638	26.9959	30.2858	6.6208	5.21845	4.28806	5.37577	2.5716	7.75e-19	1.7e-17	uncharacterized protein LOC18791603 [Prunus persica] &gt;gi|1139797520|gb|ONI30138.1| hypothetical protein PRUPE_1G233000 [Prunus persica]
Pav_sc0000351.1_g460.1.mk	81.178	84.6917	61.8308	75.9002	7.22121	8.13597	10.2707	8.54263	3.40824	5.38e-60	1.13e-57	PREDICTED: uncharacterized protein LOC103321970 [Prunus mume]
Pav_sc0000351.1_g550.1.mk	6.65613	4.84681	3.89517	5.1327	2.92516	2.51145	2.97421	2.8036	1.10147	2.85e-05	0.000118627	PREDICTED: probable thimet oligopeptidase [Prunus mume]
Pav_sc0000352.1_g020.1.mk	0.876593	1.34593	0.779554	1.00069	1.73584	1.57731	0.598744	1.30397	-3.17055	0.00379945	0.00996074	PREDICTED: probable protein phosphatase 2C 55 [Prunus mume]
Pav_sc0000352.1_g030.1.mk	0.876593	1.34593	0.779554	1.00069	1.73584	1.57731	0.598744	1.30397	1.42142	0.00702731	0.0171071	PREDICTED: probable protein phosphatase 2C 55 [Prunus mume]
Pav_sc0000352.1_g040.1.mk	11.9569	14.4797	12.9677	13.1348	39.5225	57.2363	50.741	49.1666	-1.64299	5.13e-13	6.36e-12	PREDICTED: 50S ribosomal protein L13, chloroplastic [Prunus mume]
Pav_sc0000352.1_g070.1.mk	58.8282	49.2362	38.1189	48.7278	9.67189	13.7316	13.789	12.3975	2.23843	3.2e-20	7.72e-19	B-box zinc finger protein 22 [Prunus persica] &gt;gi|1139778127|gb|ONI12314.1| hypothetical protein PRUPE_4G156600 [Prunus persica]
Pav_sc0000352.1_g160.1.mk	3.54472	3.63806	3.38899	3.52392	12.7811	10.6685	11.3262	11.5919	-1.204	4.77e-09	3.67e-08	PREDICTED: alpha,alpha-trehalose-phosphate synthase [UDP-forming] 1 isoform X1 [Prunus mume] &gt;gi|645239890|ref|XP_008226344.1| PREDICTED: alpha,alpha-trehalose-phosphate synthase [UDP-forming] 1 isoform X1 [Prunus mume]
Pav_sc0000352.1_g230.1.mk	3.54472	3.63806	3.38899	3.52392	12.7811	10.6685	11.3262	11.5919	-2.94533	8.91e-15	1.35e-13	alpha,alpha-trehalose-phosphate synthase [UDP-forming] 1 [Prunus persica] &gt;gi|1162552483|ref|XP_020417752.1| alpha,alpha-trehalose-phosphate synthase [UDP-forming] 1 [Prunus persica] &gt;gi|1139778099|gb|ONI12286.1| hypothetical protein PRUPE_4G155900
Pav_sc0000352.1_g240.1.mk	56.7276	42.9714	42.9997	47.5662	20.1421	28.2337	20.0134	22.7964	1.23978	7.7e-16	1.28e-14	trifunctional UDP-glucose 4,6-dehydratase/UDP-4-keto-6-deoxy-D-glucose 3,5-epimerase/UDP-4-keto-L-rhamnose-reductase RHM1 [Prunus persica] &gt;gi|595893160|ref|XP_007213599.1| trifunctional UDP-glucose 4,6-dehydratase/UDP-4-keto-6-deoxy-D-glucose 3,5-epim
Pav_sc0000354.1_g010.1.mk	2.86931	1.9733	1.82053	2.22105	6.23367	4.16252	6.23362	5.54327	-1.10821	0.000130313	0.000476276	WAT1-related protein At3g28050 isoform X2 [Prunus persica]
Pav_sc0000354.1_g050.1.mk	4.50458	2.5743	2.11209	3.06365	0.832326	1.11962	0.945024	0.965657	2.16135	8.25e-08	5.25e-07	hypothetical protein PRUPE_1G257100 [Prunus persica]
Pav_sc0000354.1_g090.1.mk	0.088313	0.188235	0.213176	0.163241	3.22209	3.81983	2.98982	3.34391	-4.00212	2.58e-15	4.09e-14	RING-H2 finger protein ATL46 [Prunus persica] &gt;gi|1139797918|gb|ONI30536.1| hypothetical protein PRUPE_1G256600 [Prunus persica]
Pav_sc0000354.1_g120.1.mk	8.02809	7.72012	7.75073	7.83298	12.8552	12.212	13.9514	13.0062	-4.40242	1.05e-30	5.13e-29	uncharacterized protein LOC18791707 [Prunus persica] &gt;gi|1139797915|gb|ONI30533.1| hypothetical protein PRUPE_1G256300 [Prunus persica]
Pav_sc0000354.1_g190.1.mk	16.3063	22.6009	10.742	16.5497	3.5578	3.65021	3.73688	3.6483	2.20128	6.54e-32	3.41e-30	hypothetical protein PRUPE_1G256000 [Prunus persica]
Pav_sc0000354.1_g230.1.mk	300.805	211.574	171.9	228.093	95.7409	139.955	146.629	127.442	1.07412	0.00024658	0.00085473	PREDICTED: probable carotenoid cleavage dioxygenase 4, chloroplastic [Prunus mume]
Pav_sc0000354.1_g270.1.mk	0.498505	0.143105	0.119846	0.253819	0.909813	0.584094	1.91027	1.13473	-2.11658	0.0118043	0.0269164	hypothetical protein PRUPE_1G255400 [Prunus persica]
Pav_sc0000354.1_g440.1.mk	0.277935	0.257074	0.437029	0.324013	1.04705	1.73003	1.46836	1.41515	-1.88066	1.28e-05	5.7e-05	hypothetical protein PRUPE_1G253800 [Prunus persica]
Pav_sc0000354.1_g460.1.mk	1.49179	4.98101	2.64494	3.03925	14.8269	21.9856	21.9324	19.5816	-2.43766	3.75e-08	2.51e-07	polygalacturonase 1 beta-like protein 3 [Prunus persica] &gt;gi|1139797873|gb|ONI30491.1| hypothetical protein PRUPE_1G253700 [Prunus persica]
Pav_sc0000354.1_g480.1.mk	85.1487	76.9648	85.19	82.4345	149.599	232.406	208.179	196.728	-1.00215	9.81e-06	4.45e-05	PREDICTED: 2-methylene-furan-3-one reductase-like [Prunus mume]
Pav_sc0000354.1_g490.1.mk	0.245746	0.892717	0.147087	0.428517	3.08256	5.11094	4.17614	4.12321	-3.03312	1.23e-06	6.52e-06	PREDICTED: transcription factor WER-like [Prunus mume]
Pav_sc0000354.1_g540.1.mk	31.5842	29.0897	28.9873	29.8871	14.5421	11.5048	9.06309	11.7033	1.58673	5.17e-11	5.05e-10	probable inactive poly [ADP-ribose] polymerase SRO2 [Prunus persica] &gt;gi|1139797842|gb|ONI30460.1| hypothetical protein PRUPE_1G252800 [Prunus persica]
Pav_sc0000354.1_g600.1.mk	0	0	0.018971	0.00632367	0.299386	0.253232	0.272511	0.275043	-3.94527	0.0084983	0.0202065	PREDICTED: glucan endo-1,3-beta-glucosidase-like [Prunus mume]
Pav_sc0000354.1_g640.1.mk	36.4531	33.0076	30.9267	33.4624	18.2409	17.5954	19.6535	18.4966	1.09822	1.36e-17	2.68e-16	pantothenate kinase 1 [Prunus persica] &gt;gi|1139797827|gb|ONI30445.1| hypothetical protein PRUPE_1G251800 [Prunus persica]
Pav_sc0000354.1_g660.1.mk	0.046271	0	0.075001	0.040424	0.356706	0.399491	0.328011	0.361403	-2.34364	0.00119577	0.0035627	hypothetical protein PRUPE_1G251700 [Prunus persica]
Pav_sc0000354.1_g670.1.mk	0.150816	0.168769	0.251494	0.19036	21.197	23.5575	39.5791	28.1112	-6.91406	1.54e-47	1.76e-45	galactinol synthase 1 [Prunus persica] &gt;gi|1139797823|gb|ONI30441.1| hypothetical protein PRUPE_1G251600 [Prunus persica]
Pav_sc0000354.1_g690.1.mk	44.3026	36.2296	33.4535	37.9952	20.7557	19.3784	24.4091	21.5144	1.05904	2.66e-09	2.12e-08	hypothetical protein PRUPE_1G251400 [Prunus persica]
Pav_sc0000354.1_g700.1.mk	3.2718	3.11131	3.18019	3.18777	4.58939	5.76794	6.32637	5.56123	-1.06699	1.29e-06	6.82e-06	hypothetical protein PRUPE_1G251100 [Prunus persica]
Pav_sc0000354.1_g810.1.mk	0.424021	0.735685	0.271919	0.477208	13.7418	41.6368	77.9391	44.4392	-6.17303	2.6e-22	7.38e-21	PREDICTED: F-box/kelch-repeat protein At1g23390 [Prunus mume]
Pav_sc0000354.1_g820.1.mk	1.62715	4.74677	4.93532	3.76975	29.108	25.7689	21.5743	25.4837	-2.52305	1.35e-08	9.74e-08	PREDICTED: protein NSP-INTERACTING KINASE 3 isoform X2 [Prunus mume]
Pav_sc0000354.1_g830.1.mk	0.250543	0.591788	0.415055	0.419129	1.60335	3.19051	2.25885	2.3509	-2.73881	1.81e-07	1.1e-06	hypothetical protein PRUPE_1G249700 [Prunus persica]
Pav_sc0000355.1_g050.1.mk	0.359667	0.627177	0.346892	0.444579	2.33854	1.6078	1.0907	1.67902	-2.03298	0.000110477	0.00040996	transcription factor MYB3R-5 isoform X1 [Prunus persica] &gt;gi|1139772516|gb|ONI06988.1| hypothetical protein PRUPE_5G093400 [Prunus persica]
Pav_sc0000355.1_g060.1.mk	858.984	863.55	989.803	904.112	223.498	181.961	233.554	213.004	2.33266	4.88e-41	4.32e-39	bifunctional UDP-glucose 4-epimerase and UDP-xylose 4-epimerase 1 [Prunus persica] &gt;gi|1139772514|gb|ONI06986.1| hypothetical protein PRUPE_5G093300 [Prunus persica]
Pav_sc0000355.1_g090.1.mk	30.9992	24.1254	26.2497	27.1248	3.54226	2.4495	2.55148	2.84775	3.59541	5.22e-39	4.02e-37	hypothetical protein PRUPE_5G093100 [Prunus persica]
Pav_sc0000355.1_g120.1.mk	5.12258	13.167	11.8141	10.0345	21.1796	28.6805	28.9114	26.2572	-1.16264	0.00355976	0.0093969	PREDICTED: 60S ribosomal protein L24-like [Prunus mume] &gt;gi|1162560553|ref|XP_020420517.1| 60S ribosomal protein L24-like [Prunus persica] &gt;gi|1139772501|gb|ONI06973.1| hypothetical protein PRUPE_5G092800 [Prunus persica]
Pav_sc0000355.1_g130.1.mk	114.115	215.308	327.227	218.884	132.868	81.8471	39.6173	84.7775	1.61018	0.00277123	0.00751361	PREDICTED: RHOMBOID-like protein 2 [Prunus mume]
Pav_sc0000355.1_g140.1.mk	2.71381	2.37557	2.68816	2.59251	9.06421	7.70551	9.34881	8.70618	-1.45533	1.5e-13	1.98e-12	protein IQ-DOMAIN 14 [Prunus persica] &gt;gi|1139772499|gb|ONI06971.1| hypothetical protein PRUPE_5G092600 [Prunus persica]
Pav_sc0000355.1_g270.1.mk	0.445269	0.739608	0.859833	0.68157	7.02865	5.36273	4.23729	5.54289	-2.8069	4.18e-12	4.61e-11	PREDICTED: probable transcriptional regulator SLK2 [Prunus mume] &gt;gi|645266797|ref|XP_008238777.1| PREDICTED: probable transcriptional regulator SLK2 [Prunus mume]
Pav_sc0000355.1_g300.1.mk	5.61331	6.70083	8.99439	7.10284	22.3666	26.6892	17.2142	22.09	-1.39849	7.02e-06	3.28e-05	BAG family molecular chaperone regulator 1 [Prunus persica] &gt;gi|1139772477|gb|ONI06949.1| hypothetical protein PRUPE_5G091300 [Prunus persica]
Pav_sc0000357.1_g020.1.mk	5.68722	3.78619	3.5354	4.33627	22.3685	27.4509	30.0582	26.6259	-2.35452	4.27e-22	1.19e-20	putative LOV domain-containing protein [Prunus prostrata]
Pav_sc0000357.1_g060.1.mk	3.27286	3.53699	3.60916	3.473	7.45439	9.64119	9.59198	8.89585	-1.10859	1.14e-07	7.12e-07	transcription termination factor MTERF6, chloroplastic/mitochondrial [Prunus persica] &gt;gi|1139757138|gb|ONH92595.1| hypothetical protein PRUPE_8G183100 [Prunus persica]
Pav_sc0000357.1_g070.1.mk	20.7612	16.6109	10.2165	15.8629	1.88651	2.45427	2.27292	2.20457	2.9859	1.05e-22	3.09e-21	probable L-type lectin-domain containing receptor kinase S.5 [Prunus persica] &gt;gi|1139757137|gb|ONH92594.1| hypothetical protein PRUPE_8G183000 [Prunus persica]
Pav_sc0000357.1_g080.1.mk	14.0655	11.5745	10.5972	12.0791	6.33043	5.95057	7.36588	6.54896	1.13619	5.58e-10	4.83e-09	protein FAR1-RELATED SEQUENCE 9 [Prunus persica] &gt;gi|1139757135|gb|ONH92592.1| hypothetical protein PRUPE_8G182800 [Prunus persica]
Pav_sc0000357.1_g110.1.mk	1.84932	1.74049	1.04751	1.54577	4.22018	3.60011	2.45561	3.4253	-1.0911	0.000155074	0.000559101	unnamed protein product, partial [Vitis vinifera]
Pav_sc0000357.1_g150.1.mk	0	0.02269	0	0.00756333	0.70812	0.852463	1.25407	0.938217	-5.29325	4.74e-06	2.28e-05	uncharacterized protein LOC18767529 [Prunus persica] &gt;gi|1139757120|gb|ONH92577.1| hypothetical protein PRUPE_8G181900 [Prunus persica]
Pav_sc0000358.1_g040.1.mk	0.457844	2.23125	0.557338	1.08214	74.7444	123.24	109.707	102.564	-6.24074	3.59e-31	1.82e-29	PREDICTED: PLASMODESMATA CALLOSE-BINDING PROTEIN 3 [Prunus mume]
Pav_sc0000358.1_g100.1.br	1.36225	2.4277	1.68032	1.82342	1.42947	0.359559	0.825277	0.871435	1.63853	0.00034495	0.00116101	uncharacterized protein LOC18778058 [Prunus persica]
Pav_sc0000358.1_g230.1.mk	2.97211	3.11943	3.16048	3.08401	0.831336	0.177904	0.324442	0.444561	3.12091	6.94e-08	4.47e-07	PREDICTED: exocyst complex component EXO70B1 [Prunus mume]
Pav_sc0000358.1_g260.1.mk	0.043285	0.656337	0.183992	0.294538	0.930195	2.31361	0.948437	1.39741	-2.13732	0.0125333	0.0283184	replication protein A 70 kDa DNA-binding subunit B [Prunus persica] &gt;gi|1139774402|gb|ONI08874.1| hypothetical protein PRUPE_5G205700 [Prunus persica]
Pav_sc0000358.1_g270.1.mk	30.7377	21.5855	22.1748	24.8327	15.9011	15.5488	11.8123	14.4208	1.00859	9.24e-05	0.000347822	PREDICTED: glycerophosphodiester phosphodiesterase GDPD6 [Prunus mume]
Pav_sc0000358.1_g280.1.mk	0.239365	0.272031	0.218529	0.243308	4.0773	2.22094	3.4019	3.23338	-3.09559	2.13e-11	2.16e-10	PREDICTED: ninja-family protein 1-like [Prunus mume]
Pav_sc0000358.1_g370.1.mk	34.3965	62.5243	51.2764	49.3991	238.214	275.257	301.116	271.529	-2.20284	6.78e-16	1.14e-14	PREDICTED: protein SPIRAL1-like 3 [Prunus mume] &gt;gi|645269432|ref|XP_008239997.1| PREDICTED: protein SPIRAL1-like 3 [Prunus mume]
Pav_sc0000358.1_g580.1.mk	17.129	21.9351	17.7661	18.9434	48.2608	75.4103	65.6157	63.0956	-1.49391	7.87e-10	6.69e-09	protein COBRA [Prunus persica] &gt;gi|1139774448|gb|ONI08920.1| hypothetical protein PRUPE_5G207800 [Prunus persica]
Pav_sc0000358.1_g590.1.mk	0.0129709	0	0.0160465	0.00967248	15.887	17.1636	29.45	20.8335	-10.5649	6.92e-32	3.6e-30	COBRA-like protein 4 [Prunus persica] &gt;gi|1139774451|gb|ONI08923.1| hypothetical protein PRUPE_5G208000 [Prunus persica]
Pav_sc0000358.1_g620.1.mk	0.574401	0.586974	0.591952	0.584442	5.04217	3.82009	2.90751	3.92326	-2.49948	5.74e-14	7.99e-13	teosinte glume architecture 1 isoform X1 [Prunus persica] &gt;gi|1162555722|ref|XP_020418904.1| teosinte glume architecture 1 isoform X1 [Prunus persica] &gt;gi|1139774458|gb|ONI08930.1| hypothetical protein PRUPE_5G208300 [Prunus persica] &gt;gi|11397744
Pav_sc0000358.1_g640.1.mk	134.936	139.851	122.531	132.439	327.784	459.878	431.72	406.46	-1.37016	5.91e-13	7.26e-12	PREDICTED: truncated transcription factor CAULIFLOWER A isoform X2 [Prunus mume]
Pav_sc0000358.1_g650.1.mk	1.06236	1.07545	0.829583	0.989132	2.28378	3.58361	3.9452	3.27086	-1.54615	1.33e-05	5.9e-05	uncharacterized protein LOC18776353 [Prunus persica] &gt;gi|1139774465|gb|ONI08937.1| hypothetical protein PRUPE_5G208600 [Prunus persica]
Pav_sc0000358.1_g840.1.mk	0.241316	0.387334	0.19323	0.27396	1.3919	1.06572	1.28447	1.24737	-1.82578	0.000120131	0.000442058	uncharacterized protein LOC18776197 isoform X1 [Prunus persica] &gt;gi|1162558822|ref|XP_020419935.1| uncharacterized protein LOC18776197 isoform X1 [Prunus persica] &gt;gi|1162558824|ref|XP_020419936.1| uncharacterized protein LOC18776197 isoform X1 [Pru
Pav_sc0000358.1_g850.1.mk	11.1208	51.121	20.258	27.4999	111.889	140.122	89.8156	113.942	-1.79491	0.000805039	0.00249182	dof zinc finger protein DOF5.4 [Prunus persica] &gt;gi|1139774501|gb|ONI08973.1| hypothetical protein PRUPE_5G210200 [Prunus persica]
Pav_sc0000358.1_g890.1.mk	5.5635	22.2641	14.8609	14.2295	52.1151	39.1698	26.1255	39.1368	-1.20499	0.0203964	0.0431514	uncharacterized protein At1g04910 [Prunus persica] &gt;gi|1162557165|ref|XP_020419379.1| uncharacterized protein At1g04910 [Prunus persica] &gt;gi|1139774503|gb|ONI08975.1| hypothetical protein PRUPE_5G210400 [Prunus persica] &gt;gi|1139774504|gb|ONI08976
Pav_sc0000358.1_g910.1.mk	0.962057	1.40307	1.63585	1.33366	5.09718	4.56778	2.73087	4.13194	-1.46796	0.000327487	0.00110742	hypothetical protein PRUPE_5G210600 [Prunus persica] &gt;gi|1139774512|gb|ONI08984.1| hypothetical protein PRUPE_5G210600 [Prunus persica] &gt;gi|1139774513|gb|ONI08985.1| hypothetical protein PRUPE_5G210600 [Prunus persica]
Pav_sc0000358.1_g930.1.mk	1.42676	4.21254	5.60557	3.74829	31.2041	24.1817	25.0697	26.8185	-2.56482	1.59e-07	9.75e-07	UDP-glycosyltransferase 89B2 [Prunus persica] &gt;gi|1139774516|gb|ONI08988.1| hypothetical protein PRUPE_5G210800 [Prunus persica]
Pav_sc0000359.1_g080.1.mk	3.91238	2.87251	3.41098	3.39862	12.689	14.529	19.2387	15.4856	-1.9292	2.51e-13	3.22e-12	PREDICTED: CASP-like protein 2C1 [Prunus mume]
Pav_sc0000359.1_g090.1.mk	8.98923	7.20389	11.9574	9.38349	32.6354	43.779	52.1484	42.8543	-1.76797	2.06e-08	1.44e-07	PREDICTED: zinc finger protein 2 [Prunus mume]
[truncated: 4,705 more rows]
