# Supplementary material for: Cross-talk between transcriptome, phytohormone and HD-ZIP gene family analysis illuminates the molecular mechanism underlying fruitlet abscission in sweet cherry (Prunus avium L)
Source: BMC Plant Biol. 2021 Apr 10;21:173. doi: 10.1186/s12870-021-02940-8 (PMC8035788; doi:10.1186/s12870-021-02940-8)
Supplement: Supplementary file 6 — Additional file 6: Table S5. The enriched KEGG pathways of DEGs. [file 12870_2021_2940_MOESM6_ESM.xlsx]

## Sheet: Additional file 4 Table S3
Table S5 The enriched KEGG pathways of DEGs
KEGG_A_class	KEGG_B_class	Pathway	out (979)	All (3741)	Pvalue	Qvalue	Pathway ID	Genes	K_IDs
Metabolism	Energy metabolism	Photosynthesis	23	36	1.97794e-06	0.000245264	ko00195	Pav_sc0000108.1_g020.1.mk;Pav_sc0000164.1_g160.1.mk;Pav_sc0000195.1_g750.1.mk;Pav_sc0000220.1_g1060.1.mk;Pav_sc0000348.1_g820.1.mk;Pav_sc0000449.1_g250.1.mk;Pav_sc0000554.1_g1700.1.mk;Pav_sc0000554.1_g1730.1.mk;Pav_sc0000744.1_g390.1.mk;Pav_sc0000747.1_g100.1.mk;Pav_sc0000787.1_g240.1.mk;Pav_sc0000823.1_g160.1.mk;Pav_sc0000861.1_g040.1.mk;Pav_sc0001196.1_g380.1.mk;Pav_sc0001215.1_g200.1.mk;Pav_sc…	K02706+K02693+K03542+K08901+K02716+K02639+K02717+K02717+K02699+K02723+K02701+K02694+K02692+K02639+K02717+K08905+K08901+K02695+K02639+K08903+K08902+K14332+K02638
Metabolism	Energy metabolism	Photosynthesis - antenna proteins	10	12	5.61146e-05	0.0024544	ko00196	Pav_sc0000129.1_g1350.1.mk;Pav_sc0000143.1_g670.1.mk;Pav_sc0000488.1_g600.1.mk;Pav_sc0000500.1_g390.1.mk;Pav_sc0000731.1_g100.1.br;Pav_sc0000877.1_g910.1.mk;Pav_sc0001323.1_g670.1.mk;Pav_sc0001925.1_g350.1.mk;Pav_sc0002475.1_g240.1.mk;Pav_sc0002607.1_g220.1.mk	K08908+K08915+K08909+K08916+K08912+K08910+K08917+K08915+K08907+K08914
Metabolism	Global and Overview	Biosynthesis of amino acids	76	197	5.93807e-05	0.0024544	ko01230	Pav_co4023041.1_g010.1.mk;Pav_sc0000002.1_g060.1.mk;Pav_sc0000017.1_g150.1.mk;Pav_sc0000030.1_g110.1.mk;Pav_sc0000030.1_g840.1.mk;Pav_sc0000044.1_g840.1.mk;Pav_sc0000045.1_g260.1.mk;Pav_sc0000063.1_g140.1.mk;Pav_sc0000100.1_g410.1.mk;Pav_sc0000129.1_g1250.1.mk;Pav_sc0000129.1_g470.1.mk;Pav_sc0000142.1_g090.1.mk;Pav_sc0000175.1_g270.1.mk;Pav_sc0000184.1_g170.1.mk;Pav_sc0000220.1_g570.1.mk;Pav_sc00…	K00600+K13832+K00615+K01834+K00600+K01623+K01687+K01940+K00600+K14085+K01733+K14682+K01623+K01915+K01850+K00818+K13034+K01626+K00134+K15227+K01663+K01915+K00030+K01652+K01754+K01850+K00789+K00286+K01940+K15227+K00215+K01653+K10206+K00826+K00826+K12524+K00058+K00927+K01733+K13832+K01738+K01807+K14454+K01681+K12657+K00826+K00765+K01681+K01915+K00873+K00850+K01807+K05359+K00215+K00930+K10206+K01586+…
Metabolism	Carbohydrate metabolism	Galactose metabolism	21	40	0.00032182	0.00997643	ko00052	Pav_sc0000040.1_g120.1.mk;Pav_sc0000055.1_g570.1.mk;Pav_sc0000212.1_g990.1.mk;Pav_sc0000311.1_g1060.1.mk;Pav_sc0000354.1_g670.1.mk;Pav_sc0000355.1_g060.1.mk;Pav_sc0000376.1_g050.1.mk;Pav_sc0000491.1_g220.1.mk;Pav_sc0000766.1_g340.1.mk;Pav_sc0000893.1_g010.1.mk;Pav_sc0001030.1_g160.1.mk;Pav_sc0001102.1_g240.1.mk;Pav_sc0001102.1_g790.1.mk;Pav_sc0001275.1_g080.1.mk;Pav_sc0001392.1_g560.1.mk;Pav_sc00…	K06617+K01193+K00844+K06617+K18819+K01784+K00844+K01193+K01785+K01835+K07407+K00850+K01193+K12447+K06617+K01784+K00844+K07407+K06617+K00850+K07407
Metabolism	Metabolism of cofactors and vitamins	Ubiquinone and other terpenoid-quinone biosynthesis	18	33	0.000468112	0.0106574	ko00130	Pav_co4020691.1_g010.1.mk;Pav_sc0000071.1_g120.1.mk;Pav_sc0000091.1_g340.1.mk;Pav_sc0000112.1_g050.1.mk;Pav_sc0000127.1_g160.1.mk;Pav_sc0000259.1_g180.1.mk;Pav_sc0000333.1_g180.1.mk;Pav_sc0000480.1_g840.1.mk;Pav_sc0000481.1_g040.1.mk;Pav_sc0000588.1_g330.1.mk;Pav_sc0000636.1_g260.1.mk;Pav_sc0000775.1_g200.1.mk;Pav_sc0001215.1_g350.1.mk;Pav_sc0001248.1_g320.1.mk;Pav_sc0003218.1_g080.1.mk;Pav_sc000…	K03183+K01904+K01904+K12501+K01904+K02552+K03809+K01904+K14760+K14759+K01904+K12502+K00457+K00487+K02548+K00815+K00591+K01904
Metabolism	Biosynthesis of other secondary metabolites	Phenylpropanoid biosynthesis	50	126	0.000515679	0.0106574	ko00940	Pav_co3991025.1_g010.1.mk;Pav_co4017443.1_g010.1.mk;Pav_co4088935.1_g020.1.mk;Pav_sc0000009.1_g1050.1.mk;Pav_sc0000017.1_g020.1.mk;Pav_sc0000029.1_g020.1.mk;Pav_sc0000044.1_g050.1.mk;Pav_sc0000071.1_g120.1.mk;Pav_sc0000084.1_g560.1.mk;Pav_sc0000085.1_g190.1.mk;Pav_sc0000091.1_g340.1.mk;Pav_sc0000099.1_g130.1.mk;Pav_sc0000103.1_g440.1.mk;Pav_sc0000127.1_g160.1.mk;Pav_sc0000203.1_g110.1.mk;Pav_sc00…	K00430+K00430+K00430+K00430+K00430+K05350+K00430+K01904+K10775+K00083+K01904+K00430+K05350+K01904+K00430+K00430+K05349+K00430+K00430+K01904+K00588+K00430+K01188+K00430+K00083+K01904+K00430+K18368+K00430+K00430+K00430+K05350+K05350+K09754+K09754+K00487+K01188+K01188+K00430+K00083+K13065+K00430+K00430+K00430+K13065+K00430+K00083+K01904+K09755+K00430
Metabolism	Amino acid metabolism	Phenylalanine metabolism	19	37	0.00088497	0.0153448	ko00360	Pav_sc0000071.1_g120.1.mk;Pav_sc0000084.1_g560.1.mk;Pav_sc0000091.1_g340.1.mk;Pav_sc0000127.1_g160.1.mk;Pav_sc0000370.1_g750.1.mk;Pav_sc0000373.1_g050.1.br;Pav_sc0000449.1_g030.1.mk;Pav_sc0000480.1_g840.1.mk;Pav_sc0000493.1_g200.1.mk;Pav_sc0000503.1_g330.1.mk;Pav_sc0000624.1_g1380.1.mk;Pav_sc0000636.1_g260.1.mk;Pav_sc0000800.1_g1110.1.mk;Pav_sc0001215.1_g350.1.mk;Pav_sc0001248.1_g320.1.mk;Pav_sc0…	K01904+K10775+K01904+K01904+K00276+K01426+K00276+K01904+K00276+K00588+K07253+K01904+K14454+K00457+K00487+K07253+K00815+K15849+K01904
Metabolism	Carbohydrate metabolism	Glyoxylate and dicarboxylate metabolism	24	51	0.000989987	0.0153448	ko00630	Pav_co4023041.1_g010.1.mk;Pav_sc0000030.1_g840.1.mk;Pav_sc0000037.1_g130.1.mk;Pav_sc0000069.1_g840.1.mk;Pav_sc0000095.1_g910.1.mk;Pav_sc0000100.1_g410.1.mk;Pav_sc0000184.1_g170.1.mk;Pav_sc0000359.1_g520.1.mk;Pav_sc0000410.1_g470.1.mk;Pav_sc0000557.1_g860.1.mk;Pav_sc0000568.1_g370.1.mk;Pav_sc0000689.1_g160.1.mk;Pav_sc0000813.1_g080.1.mk;Pav_sc0000830.1_g180.1.mk;Pav_sc0000910.1_g120.1.mk;Pav_sc000…	K00600+K00600+K00026+K00281+K11517+K00600+K01915+K01602+K01915+K15893+K00026+K18121+K01681+K00830+K00605+K01602+K01681+K01915+K01602+K02437+K00600+K01647+K00600+K01638
Metabolism	Lipid metabolism	Linoleic acid metabolism	8	11	0.00161983	0.0205982	ko00591	Pav_sc0000648.1_g280.1.mk;Pav_sc0000700.1_g070.1.mk;Pav_sc0000861.1_g060.1.mk;Pav_sc0001040.1_g480.1.mk;Pav_sc0001248.1_g080.1.mk;Pav_sc0001305.1_g640.1.mk;Pav_sc0001869.1_g300.1.mk;Pav_sc0002207.1_g500.1.mk	K00454+K15718+K15718+K00454+K01047+K00454+K14674+K07418
Metabolism	Global and Overview	Carbon metabolism	67	187	0.00176641	0.0205982	ko01200	Pav_co4023041.1_g010.1.mk;Pav_co4078129.1_g010.1.mk;Pav_co4081713.1_g010.1.mk;Pav_sc0000017.1_g150.1.mk;Pav_sc0000030.1_g110.1.mk;Pav_sc0000030.1_g840.1.mk;Pav_sc0000037.1_g130.1.mk;Pav_sc0000044.1_g840.1.mk;Pav_sc0000051.1_g060.1.mk;Pav_sc0000067.1_g570.1.mk;Pav_sc0000069.1_g840.1.mk;Pav_sc0000095.1_g910.1.mk;Pav_sc0000096.1_g300.1.mk;Pav_sc0000100.1_g410.1.mk;Pav_sc0000157.1_g630.1.mk;Pav_sc000…	K00600+K03841+K00261+K00615+K01834+K00600+K00026+K01623+K00033+K01595+K00281+K11517+K01070+K00600+K00036+K01623+K01057+K00844+K13034+K00134+K00658+K01602+K00844+K00030+K01754+K00261+K00131+K00297+K15893+K00627+K00026+K00058+K00927+K18121+K01738+K01807+K00029+K00051+K14454+K00029+K01681+K00830+K00605+K01100+K01602+K01681+K05298+K00873+K00850+K01807+K01961+K05298+K01602+K01738+K00844+K00855+K00121+…
Environmental Information Processing	Signal transduction	Plant hormone signal transduction	78	224	0.00193702	0.0205982	ko04075	Pav_co4075157.1_g010.1.mk;Pav_sc0000030.1_g1280.1.mk;Pav_sc0000037.1_g470.1.mk;Pav_sc0000044.1_g680.1.br;Pav_sc0000049.1_g070.1.mk;Pav_sc0000057.1_g050.1.mk;Pav_sc0000091.1_g290.1.mk;Pav_sc0000110.1_g150.1.mk;Pav_sc0000129.1_g1480.1.mk;Pav_sc0000129.1_g370.1.mk;Pav_sc0000136.1_g070.1.mk;Pav_sc0000138.1_g830.1.br;Pav_sc0000212.1_g380.1.mk;Pav_sc0000254.1_g140.1.mk;Pav_sc0000269.1_g440.1.mk;Pav_sc0…	K14514+K13946+K14496+K14488+K14487+K14496+K14489+K14431+K14486+K14497+K14505+K14488+K14484+K14506+K14487+K13946+K14484+K14484+K14516+K14494+K14500+K14484+K14488+K14431+K14488+K13449+K13449+K14516+K14486+K14488+K14496+K14498+K14497+K14490+K14494+K14515+K14484+K14484+K14488+K14488+K14488+K14488+K14488+K14490+K14488+K14490+K14487+K14499+K14495+K14505+K13464+K14489+K14484+K14484+K14484+K14484+K14498+…
Metabolism	Energy metabolism	Carbon fixation in photosynthetic organisms	25	56	0.00199338	0.0205982	ko00710	Pav_co4078129.1_g010.1.mk;Pav_sc0000017.1_g150.1.mk;Pav_sc0000037.1_g130.1.mk;Pav_sc0000044.1_g840.1.mk;Pav_sc0000067.1_g570.1.mk;Pav_sc0000175.1_g270.1.mk;Pav_sc0000261.1_g180.1.mk;Pav_sc0000359.1_g520.1.mk;Pav_sc0000568.1_g370.1.mk;Pav_sc0000672.1_g130.1.mk;Pav_sc0000700.1_g1850.1.mk;Pav_sc0000759.1_g180.1.mk;Pav_sc0000762.1_g100.1.mk;Pav_sc0000800.1_g1110.1.mk;Pav_sc0000800.1_g540.1.mk;Pav_sc0…	K03841+K00615+K00026+K01623+K01595+K01623+K00134+K01602+K00026+K00927+K01807+K00029+K00051+K14454+K00029+K01100+K01602+K05298+K01807+K05298+K01602+K00855+K01610+K03841+K00615
Metabolism	Carbohydrate metabolism	Inositol phosphate metabolism	21	45	0.00230809	0.0220156	ko00562	Pav_sc0000143.1_g590.1.mk;Pav_sc0000212.1_g1230.1.mk;Pav_sc0000254.1_g400.1.mk;Pav_sc0000329.1_g160.1.mk;Pav_sc0000354.1_g690.1.mk;Pav_sc0000410.1_g110.1.mk;Pav_sc0000543.1_g590.1.mk;Pav_sc0000636.1_g400.1.mk;Pav_sc0000638.1_g250.1.mk;Pav_sc0000638.1_g460.1.mk;Pav_sc0000638.1_g470.1.br;Pav_sc0000672.1_g130.1.mk;Pav_sc0000843.1_g330.1.mk;Pav_sc0000890.1_g1490.1.mk;Pav_sc0000976.1_g190.1.mk;Pav_sc0…	K05857+K00469+K00889+K00921+K00914+K00469+K01114+K00913+K01114+K05857+K05857+K00927+K00921+K01106+K18081+K00889+K18649+K00469+K10572+K10047+K00913
Metabolism	Metabolism of terpenoids and polyketides	Zeatin biosynthesis	10	17	0.00436897	0.0381623	ko00908	Pav_sc0000064.1_g010.1.br;Pav_sc0000064.1_g020.1.br;Pav_sc0000064.1_g030.1.br;Pav_sc0000064.1_g040.1.br;Pav_sc0000064.1_g060.1.br;Pav_sc0000146.1_g150.1.mk;Pav_sc0000184.1_g460.1.mk;Pav_sc0000618.1_g100.1.mk;Pav_sc0002208.1_g430.1.mk;Pav_sc0002636.1_g020.1.mk	K13496+K13496+K13496+K13496+K13496+K10760+K10760+K10717+K00279+K00791
Metabolism	Lipid metabolism	Glycerolipid metabolism	23	53	0.00461641	0.0381623	ko00561	Pav_sc0000044.1_g970.1.mk;Pav_sc0000052.1_g340.1.mk;Pav_sc0000103.1_g1170.1.mk;Pav_sc0000113.1_g670.1.mk;Pav_sc0000129.1_g1250.1.mk;Pav_sc0000130.1_g1060.1.mk;Pav_sc0000195.1_g480.1.mk;Pav_sc0000311.1_g730.1.mk;Pav_sc0000467.1_g340.1.mk;Pav_sc0000554.1_g2080.1.mk;Pav_sc0000554.1_g520.1.mk;Pav_sc0000580.1_g170.1.mk;Pav_sc0000675.1_g800.1.mk;Pav_sc0000800.1_g640.1.mk;Pav_sc0000888.1_g040.1.mk;Pav_s…	K00128+K13523+K01054+K14457+K14085+K01054+K00128+K03715+K00679+K01054+K13508+K06119+K09480+K01054+K00901+K13513+K09480+K07407+K01054+K00901+K14674+K07407+K07407
Metabolism	Amino acid metabolism	Tyrosine metabolism	18	39	0.00539934	0.0391627	ko00350	Pav_sc0000110.1_g140.1.mk;Pav_sc0000370.1_g750.1.mk;Pav_sc0000449.1_g030.1.mk;Pav_sc0000493.1_g200.1.mk;Pav_sc0000557.1_g1170.1.mk;Pav_sc0000624.1_g1380.1.mk;Pav_sc0000800.1_g1110.1.mk;Pav_sc0001215.1_g350.1.mk;Pav_sc0001341.1_g340.1.mk;Pav_sc0002009.1_g090.1.mk;Pav_sc0002009.1_g170.1.mk;Pav_sc0002181.1_g060.1.mk;Pav_sc0002327.1_g1030.1.mk;Pav_sc0002842.1_g230.1.mk;Pav_sc0003258.1_g040.1.mk;Pav_s…	K01800+K00276+K00276+K00276+K00131+K07253+K14454+K00457+K07253+K00422+K00422+K01592+K00121+K18857+K00422+K00815+K00451+K15849
Metabolism	Biosynthesis of other secondary metabolites	Flavone and flavonol biosynthesis	5	6	0.0057209	0.0391627	ko00944	Pav_sc0000064.1_g010.1.br;Pav_sc0000064.1_g020.1.br;Pav_sc0000064.1_g030.1.br;Pav_sc0000064.1_g040.1.br;Pav_sc0000064.1_g060.1.br	K13496+K13496+K13496+K13496+K13496
Metabolism	Lipid metabolism	Fatty acid degradation	14	28	0.00573098	0.0391627	ko00071	Pav_sc0000044.1_g970.1.mk;Pav_sc0000045.1_g240.1.mk;Pav_sc0000129.1_g1250.1.mk;Pav_sc0000174.1_g390.1.mk;Pav_sc0000195.1_g480.1.mk;Pav_sc0000415.1_g050.1.mk;Pav_sc0000491.1_g450.1.mk;Pav_sc0000754.1_g730.1.mk;Pav_sc0001925.1_g050.1.mk;Pav_sc0002207.1_g400.1.mk;Pav_sc0002327.1_g1030.1.mk;Pav_sc0002842.1_g230.1.mk;Pav_sc0003292.1_g030.1.mk;Pav_sc0006896.1_g020.1.mk	K00128+K07513+K14085+K10527+K00128+K01897+K01897+K01897+K00232+K00232+K00121+K18857+K01897+K00232
Metabolism	Carbohydrate metabolism	Amino sugar and nucleotide sugar metabolism	41	110	0.00613951	0.0391627	ko00520	Pav_sc0000100.1_g490.1.mk;Pav_sc0000107.1_g300.1.mk;Pav_sc0000131.1_g230.1.mk;Pav_sc0000175.1_g310.1.mk;Pav_sc0000212.1_g990.1.mk;Pav_sc0000220.1_g210.1.mk;Pav_sc0000254.1_g510.1.mk;Pav_sc0000254.1_g960.1.mk;Pav_sc0000352.1_g240.1.mk;Pav_sc0000355.1_g060.1.mk;Pav_sc0000376.1_g050.1.mk;Pav_sc0000428.1_g830.1.mk;Pav_sc0000488.1_g520.1.mk;Pav_sc0000557.1_g1350.1.mk;Pav_sc0000582.1_g630.1.mk;Pav_sc00…	K08679+K12451+K01179+K01179+K00844+K00012+K01183+K01183+K12450+K01784+K00844+K12450+K00975+K01183+K01179+K01183+K12450+K01835+K01179+K13648+K15920+K08679+K00326+K18677+K12447+K15920+K01183+K00847+K13648+K00975+K00326+K01784+K00844+K01183+K00975+K01209+K00975+K12451+K01183+K01183+K01183
Metabolism	Lipid metabolism	alpha-Linolenic acid metabolism	15	31	0.00631656	0.0391627	ko00592	Pav_sc0000045.1_g240.1.mk;Pav_sc0000174.1_g390.1.mk;Pav_sc0000200.1_g210.1.mk;Pav_sc0000205.1_g420.1.mk;Pav_sc0000648.1_g280.1.mk;Pav_sc0000890.1_g1300.1.mk;Pav_sc0001040.1_g480.1.mk;Pav_sc0001077.1_g400.1.mk;Pav_sc0001248.1_g080.1.mk;Pav_sc0001305.1_g640.1.mk;Pav_sc0001869.1_g300.1.mk;Pav_sc0001925.1_g050.1.mk;Pav_sc0002207.1_g400.1.mk;Pav_sc0002842.1_g230.1.mk;Pav_sc0006896.1_g020.1.mk	K07513+K10527+K16818+K05894+K00454+K01723+K00454+K10528+K01047+K00454+K14674+K00232+K00232+K18857+K00232
Metabolism	Biosynthesis of other secondary metabolites	Tropane, piperidine and pyridine alkaloid biosynthesis	11	21	0.00909149	0.0536831	ko00960	Pav_sc0000370.1_g750.1.mk;Pav_sc0000449.1_g030.1.mk;Pav_sc0000493.1_g200.1.mk;Pav_sc0000563.1_g030.1.mk;Pav_sc0000563.1_g050.1.mk;Pav_sc0000800.1_g1110.1.mk;Pav_sc0002858.1_g210.1.br;Pav_sc0002858.1_g270.1.br;Pav_sc0002858.1_g290.1.br;Pav_sc0003492.1_g160.1.mk;Pav_sc0005507.1_g020.1.mk	K00276+K00276+K00276+K08081+K08081+K14454+K08081+K08081+K08081+K00815+K15849
Environmental Information Processing	Signal transduction	Phosphatidylinositol signaling system	19	44	0.0102796	0.0579397	ko04070	Pav_sc0000028.1_g090.1.mk;Pav_sc0000143.1_g590.1.mk;Pav_sc0000254.1_g400.1.mk;Pav_sc0000329.1_g160.1.mk;Pav_sc0000354.1_g690.1.mk;Pav_sc0000484.1_g710.1.mk;Pav_sc0000636.1_g400.1.mk;Pav_sc0000638.1_g460.1.mk;Pav_sc0000638.1_g470.1.br;Pav_sc0000843.1_g330.1.mk;Pav_sc0000888.1_g040.1.mk;Pav_sc0000890.1_g1490.1.mk;Pav_sc0000976.1_g190.1.mk;Pav_sc0001141.1_g070.1.mk;Pav_sc0001518.1_g170.1.mk;Pav_sc00…	K02183+K05857+K00889+K00921+K00914+K02183+K00913+K05857+K05857+K00921+K00901+K01106+K18081+K00889+K18649+K00901+K10572+K10047+K00913
Metabolism	Metabolism of cofactors and vitamins	Vitamin B6 metabolism	7	12	0.0182438	0.0983579	ko00750	Pav_sc0000094.1_g260.1.mk;Pav_sc0000129.1_g470.1.mk;Pav_sc0000638.1_g450.1.mk;Pav_sc0000689.1_g500.1.mk;Pav_sc0001710.1_g590.1.mk;Pav_sc0001797.1_g620.1.mk;Pav_sc0004290.1_g050.1.mk	K08681+K01733+K06215+K01733+K06215+K13248+K13248
Metabolism	Carbohydrate metabolism	Starch and sucrose metabolism	55	165	0.0219832	0.111763	ko00500	Pav_sc0000009.1_g240.1.mk;Pav_sc0000023.1_g560.1.mk;Pav_sc0000029.1_g020.1.mk;Pav_sc0000055.1_g570.1.mk;Pav_sc0000062.1_g460.1.mk;Pav_sc0000100.1_g490.1.mk;Pav_sc0000103.1_g440.1.mk;Pav_sc0000129.1_g1920.1.mk;Pav_sc0000130.1_g870.1.mk;Pav_sc0000131.1_g230.1.mk;Pav_sc0000174.1_g950.1.mk;Pav_sc0000175.1_g310.1.mk;Pav_sc0000212.1_g990.1.mk;Pav_sc0000220.1_g210.1.mk;Pav_sc0000220.1_g290.1.mk;Pav_sc00…	K01184+K00688+K05350+K01193+K00688+K08679+K05350+K01051+K01051+K01179+K00695+K01179+K00844+K00012+K00688+K16055+K16055+K00700+K01087+K00844+K05349+K00975+K01193+K01051+K01184+K01179+K01188+K01051+K01194+K01051+K01835+K01179+K05350+K05350+K01051+K13648+K15920+K08679+K01193+K01051+K16055+K16055+K15920+K01087+K00847+K01188+K13648+K00975+K00844+K01188+K00975+K00688+K00975+K01051+K01176
Metabolism	Energy metabolism	Nitrogen metabolism	13	29	0.0225329	0.111763	ko00910	Pav_co4081713.1_g010.1.mk;Pav_sc0000009.1_g390.1.mk;Pav_sc0000030.1_g1030.1.mk;Pav_sc0000096.1_g190.1.mk;Pav_sc0000184.1_g170.1.mk;Pav_sc0000410.1_g470.1.mk;Pav_sc0000480.1_g640.1.mk;Pav_sc0000549.1_g410.1.mk;Pav_sc0001073.1_g310.1.mk;Pav_sc0001882.1_g020.1.mk;Pav_sc0003614.1_g320.1.mk;Pav_sc0003696.1_g090.1.mk;Pav_sc0008498.1_g010.1.mk	K00261+K01673+K10534+K01674+K01915+K01915+K02575+K00261+K01915+K01673+K01673+K01674+K02575
Metabolism	Lipid metabolism	Cutin, suberine and wax biosynthesis	9	18	0.0256331	0.12225	ko00073	Pav_sc0000410.1_g630.1.mk;Pav_sc0000582.1_g030.1.mk;Pav_sc0000689.1_g020.1.mk;Pav_sc0000740.1_g140.1.mk;Pav_sc0000886.1_g210.1.mk;Pav_sc0000890.1_g630.1.mk;Pav_sc0000893.1_g170.1.mk;Pav_sc0001695.1_g040.1.mk;Pav_sc0001774.1_g090.1.mk	K15402+K15404+K15403+K15400+K15398+K15400+K17991+K17991+K15400
Cellular Processes	Transport and catabolism	Regulation of autophagy	12	27	0.0300654	0.134785	ko04140	Pav_sc0000037.1_g260.1.mk;Pav_sc0000037.1_g580.1.mk;Pav_sc0000065.1_g010.1.mk;Pav_sc0000065.1_g200.1.mk;Pav_sc0000065.1_g590.1.mk;Pav_sc0000138.1_g270.1.mk;Pav_sc0000354.1_g690.1.mk;Pav_sc0000648.1_g460.1.mk;Pav_sc0000890.1_g510.1.mk;Pav_sc0000910.1_g250.1.mk;Pav_sc0001222.1_g430.1.mk;Pav_sc0001794.1_g570.1.mk	K08337+K07198+K08341+K07198+K08330+K08331+K00914+K17888+K07198+K08341+K08333+K08269
Metabolism	Carbohydrate metabolism	Pentose phosphate pathway	15	36	0.0304353	0.134785	ko00030	Pav_co4078129.1_g010.1.mk;Pav_sc0000017.1_g150.1.mk;Pav_sc0000044.1_g840.1.mk;Pav_sc0000051.1_g060.1.mk;Pav_sc0000157.1_g630.1.mk;Pav_sc0000175.1_g270.1.mk;Pav_sc0000176.1_g110.1.mk;Pav_sc0000557.1_g1170.1.mk;Pav_sc0000700.1_g1850.1.mk;Pav_sc0000893.1_g010.1.mk;Pav_sc0001102.1_g240.1.mk;Pav_sc0001110.1_g180.1.mk;Pav_sc0003434.1_g080.1.mk;Pav_sc0003894.1_g010.1.mk;Pav_sc0008144.1_g010.1.mk	K03841+K00615+K01623+K00033+K00036+K01623+K01057+K00131+K01807+K01835+K00850+K01807+K03841+K00850+K00615
Metabolism	Amino acid metabolism	Glycine, serine and threonine metabolism	22	59	0.0385749	0.159432	ko00260	Pav_co4023041.1_g010.1.mk;Pav_sc0000030.1_g110.1.mk;Pav_sc0000030.1_g840.1.mk;Pav_sc0000069.1_g840.1.mk;Pav_sc0000100.1_g410.1.mk;Pav_sc0000129.1_g1250.1.mk;Pav_sc0000129.1_g470.1.mk;Pav_sc0000370.1_g750.1.mk;Pav_sc0000449.1_g030.1.mk;Pav_sc0000467.1_g370.1.mk;Pav_sc0000493.1_g200.1.mk;Pav_sc0000557.1_g860.1.mk;Pav_sc0000582.1_g980.1.mk;Pav_sc0000625.1_g030.1.mk;Pav_sc0000689.1_g500.1.mk;Pav_sc00…	K00600+K01834+K00600+K00281+K00600+K14085+K01733+K00276+K00276+K01754+K00276+K15893+K12524+K00058+K01733+K00830+K00605+K02437+K00600+K00058+K00600+K01695
Metabolism	Biosynthesis of other secondary metabolites	Isoquinoline alkaloid biosynthesis	10	22	0.0393063	0.159432	ko00950	Pav_sc0000370.1_g750.1.mk;Pav_sc0000449.1_g030.1.mk;Pav_sc0000493.1_g200.1.mk;Pav_sc0000800.1_g1110.1.mk;Pav_sc0002009.1_g090.1.mk;Pav_sc0002009.1_g170.1.mk;Pav_sc0002181.1_g060.1.mk;Pav_sc0003258.1_g040.1.mk;Pav_sc0003492.1_g160.1.mk;Pav_sc0005507.1_g020.1.mk	K00276+K00276+K00276+K14454+K00422+K00422+K01592+K00422+K00815+K15849
Metabolism	Amino acid metabolism	Arginine biosynthesis	14	34	0.039858	0.159432	ko00220	Pav_co4081713.1_g010.1.mk;Pav_sc0000063.1_g140.1.mk;Pav_sc0000142.1_g090.1.mk;Pav_sc0000184.1_g170.1.mk;Pav_sc0000243.1_g170.1.mk;Pav_sc0000351.1_g310.1.mk;Pav_sc0000410.1_g470.1.mk;Pav_sc0000514.1_g280.1.mk;Pav_sc0000549.1_g410.1.mk;Pav_sc0000800.1_g1110.1.mk;Pav_sc0001073.1_g310.1.mk;Pav_sc0001258.1_g720.1.mk;Pav_sc0002148.1_g090.1.mk;Pav_sc0006679.1_g010.1.mk	K00261+K01940+K14682+K01915+K00818+K01427+K01915+K01940+K00261+K14454+K01915+K00930+K01476+K14682
Metabolism	Carbohydrate metabolism	Glycolysis / Gluconeogenesis	28	79	0.0416765	0.161497	ko00010	Pav_co4078129.1_g010.1.mk;Pav_sc0000030.1_g110.1.mk;Pav_sc0000040.1_g480.1.mk;Pav_sc0000044.1_g840.1.mk;Pav_sc0000044.1_g970.1.mk;Pav_sc0000099.1_g610.1.mk;Pav_sc0000129.1_g1250.1.mk;Pav_sc0000175.1_g270.1.mk;Pav_sc0000195.1_g480.1.mk;Pav_sc0000212.1_g990.1.mk;Pav_sc0000254.1_g290.1.mk;Pav_sc0000261.1_g180.1.mk;Pav_sc0000355.1_g060.1.mk;Pav_sc0000376.1_g050.1.mk;Pav_sc0000557.1_g1170.1.mk;Pav_sc0…	K03841+K01834+K01792+K01623+K00128+K01792+K14085+K01623+K00128+K00844+K01792+K00134+K01784+K00844+K00131+K00627+K00927+K01785+K01835+K00873+K00850+K01784+K00844+K00121+K01610+K18857+K03841+K00850
Metabolism	Amino acid metabolism	Cysteine and methionine metabolism	26	73	0.0458018	0.172104	ko00270	Pav_sc0000037.1_g130.1.mk;Pav_sc0000100.1_g400.1.mk;Pav_sc0000113.1_g130.1.mk;Pav_sc0000184.1_g030.1.mk;Pav_sc0000195.1_g040.1.mk;Pav_sc0000254.1_g1570.1.mk;Pav_sc0000491.1_g770.1.mk;Pav_sc0000557.1_g130.1.mk;Pav_sc0000568.1_g370.1.mk;Pav_sc0000568.1_g640.1.mk;Pav_sc0000568.1_g690.1.mk;Pav_sc0000582.1_g980.1.mk;Pav_sc0000652.1_g600.1.br;Pav_sc0000700.1_g1470.1.mk;Pav_sc0000800.1_g1110.1.mk;Pav_sc…	K00026+K01251+K00558+K01611+K05933+K13034+K00789+K00297+K00026+K00826+K00826+K12524+K01761+K01738+K14454+K00826+K00547+K00797+K01738+K00789+K05933+K00640+K00549+K00815+K01762+K00789
Metabolism	Lipid metabolism	Steroid biosynthesis	11	26	0.0536668	0.194707	ko00100	Pav_sc0000063.1_g130.1.mk;Pav_sc0000085.1_g010.1.mk;Pav_sc0000410.1_g320.1.mk;Pav_sc0000544.1_g540.1.mk;Pav_sc0000568.1_g410.1.mk;Pav_sc0001203.1_g140.1.mk;Pav_sc0001540.1_g130.1.mk;Pav_sc0001869.1_g300.1.mk;Pav_sc0002858.1_g190.1.mk;Pav_sc0005509.1_g120.1.mk;Pav_sc0010595.1_g010.1.mk	K08246+K08242+K09828+K00222+K00511+K00559+K05917+K14674+K14424+K00511+K00511
Metabolism	Carbohydrate metabolism	Fructose and mannose metabolism	18	48	0.0549577	0.194707	ko00051	Pav_co4078129.1_g010.1.mk;Pav_sc0000044.1_g840.1.mk;Pav_sc0000099.1_g510.1.mk;Pav_sc0000175.1_g270.1.mk;Pav_sc0000212.1_g990.1.mk;Pav_sc0000376.1_g050.1.mk;Pav_sc0000672.1_g130.1.mk;Pav_sc0001084.1_g010.1.mk;Pav_sc0001102.1_g240.1.mk;Pav_sc0001313.1_g170.1.mk;Pav_sc0001405.1_g270.1.mk;Pav_sc0001781.1_g120.1.mk;Pav_sc0002208.1_g830.1.mk;Pav_sc0002318.1_g330.1.mk;Pav_sc0002475.1_g280.1.br;Pav_sc000…	K03841+K01623+K19355+K01623+K00844+K00844+K00927+K00895+K00850+K19355+K00847+K00844+K19355+K19355+K00008+K00008+K03841+K00850
Human Diseases	Endocrine and metabolic diseases	AGE-RAGE signaling pathway in diabetic complications	5	9	0.0583861	0.201108	ko04933	Pav_sc0000143.1_g590.1.mk;Pav_sc0000323.1_g320.1.mk;Pav_sc0000638.1_g460.1.mk;Pav_sc0000638.1_g470.1.br;Pav_sc0001059.1_g580.1.mk	K05857+K04371+K05857+K05857+K04392
Metabolism	Biosynthesis of other secondary metabolites	Caffeine metabolism	2	2	0.0684325	0.229341	ko00232	Pav_sc0000052.1_g380.1.mk;Pav_sc0000627.1_g140.1.mk	K00106+K00365
Metabolism	Metabolism of cofactors and vitamins	Porphyrin and chlorophyll metabolism	15	40	0.0758428	0.247487	ko00860	Pav_sc0000037.1_g050.1.mk;Pav_sc0000042.1_g500.1.mk;Pav_sc0000240.1_g080.1.mk;Pav_sc0000467.1_g820.1.mk;Pav_sc0000514.1_g020.1.mk;Pav_sc0000617.1_g210.1.mk;Pav_sc0000744.1_g080.1.mk;Pav_sc0000830.1_g380.1.mk;Pav_sc0000877.1_g840.1.mk;Pav_sc0001006.1_g190.1.mk;Pav_sc0001503.1_g210.1.mk;Pav_sc0001539.1_g050.1.mk;Pav_sc0002019.1_g060.1.mk;Pav_sc0002327.1_g590.1.mk;Pav_sc0002828.1_g080.1.mk	K03405+K03428+K19073+K13071+K03403+K01599+K01772+K08101+K10960+K04035+K04040+K08099+K13606+K02492+K00218
Metabolism	Biosynthesis of other secondary metabolites	Indole alkaloid biosynthesis	4	7	0.0816632	0.255587	ko00901	Pav_sc0000348.1_g310.1.mk;Pav_sc0000348.1_g400.1.mk;Pav_sc0000348.1_g440.1.br;Pav_sc0000348.1_g500.1.mk	K08233+K08233+K08233+K08233
Metabolism	Metabolism of terpenoids and polyketides	Carotenoid biosynthesis	13	34	0.0824473	0.255587	ko00906	Pav_sc0000017.1_g1330.1.mk;Pav_sc0000071.1_g630.1.mk;Pav_sc0000071.1_g720.1.mk;Pav_sc0000095.1_g1080.1.mk;Pav_sc0000159.1_g070.1.mk;Pav_sc0000207.1_g1300.1.mk;Pav_sc0000354.1_g230.1.mk;Pav_sc0000800.1_g770.1.mk;Pav_sc0000852.1_g900.1.mk;Pav_sc0000886.1_g490.1.mk;Pav_sc0001124.1_g480.1.mk;Pav_sc0003135.1_g490.1.mk;Pav_sc0004456.1_g190.1.mk	K15744+K09838+K09843+K09840+K14593+K09840+K09840+K17913+K09843+K15746+K02291+K09840+K09839
Metabolism	Metabolism of cofactors and vitamins	One carbon pool by folate	8	19	0.0965698	0.292065	ko00670	Pav_co4023041.1_g010.1.mk;Pav_sc0000030.1_g840.1.mk;Pav_sc0000100.1_g410.1.mk;Pav_sc0000259.1_g580.1.mk;Pav_sc0000557.1_g130.1.mk;Pav_sc0000910.1_g120.1.mk;Pav_sc0002327.1_g390.1.mk;Pav_sc0004578.1_g090.1.mk	K00600+K00600+K00600+K01934+K00297+K00605+K00600+K00600
Organismal Systems	Environmental adaptation	Plant-pathogen interaction	64	212	0.0996434	0.294185	ko04626	Pav_sc0000004.1_g030.1.mk;Pav_sc0000009.1_g760.1.mk;Pav_sc0000023.1_g690.1.mk;Pav_sc0000028.1_g090.1.mk;Pav_sc0000069.1_g050.1.mk;Pav_sc0000071.1_g810.1.mk;Pav_sc0000085.1_g120.1.mk;Pav_sc0000095.1_g1050.1.mk;Pav_sc0000103.1_g1350.1.mk;Pav_sc0000103.1_g580.1.mk;Pav_sc0000108.1_g440.1.mk;Pav_sc0000124.1_g210.1.br;Pav_sc0000129.1_g1630.1.mk;Pav_sc0000129.1_g770.1.br;Pav_sc0000131.1_g390.1.mk;Pav_sc…	K13412+K05391+K05391+K02183+K09422+K13448+K13412+K13457+K09422+K13448+K13448+K09422+K13447+K09422+K15397+K05391+K09422+K15397+K13434+K13412+K13412+K04371+K09422+K13424+K13448+K09422+K09422+K09422+K05391+K09422+K02183+K09422+K13449+K13449+K13447+K05391+K09422+K05391+K09422+K05391+K15397+K09422+K09422+K09422+K13429+K09422+K13448+K13425+K09422+K01373+K13448+K09422+K09422+K09422+K09422+K05391+K13448+…
Metabolism	Metabolism of cofactors and vitamins	Pantothenate and CoA biosynthesis	9	23	0.120844	0.348482	ko00770	Pav_sc0000045.1_g260.1.mk;Pav_sc0000103.1_g1010.1.mk;Pav_sc0000354.1_g640.1.mk;Pav_sc0000431.1_g030.1.mk;Pav_sc0000557.1_g390.1.mk;Pav_sc0000568.1_g640.1.mk;Pav_sc0000568.1_g690.1.mk;Pav_sc0000978.1_g020.1.mk;Pav_sc0003614.1_g020.1.mk	K01687+K00207+K09680+K01652+K01653+K00826+K00826+K00826+K01431
Metabolism	Amino acid metabolism	Valine, leucine and isoleucine biosynthesis	7	17	0.129822	0.354459	ko00290	Pav_sc0000045.1_g260.1.mk;Pav_sc0000431.1_g030.1.mk;Pav_sc0000467.1_g370.1.mk;Pav_sc0000557.1_g390.1.mk;Pav_sc0000568.1_g640.1.mk;Pav_sc0000568.1_g690.1.mk;Pav_sc0000978.1_g020.1.mk	K01687+K01652+K01754+K01653+K00826+K00826+K00826
Metabolism	Glycan biosynthesis and metabolism	Glycosphingolipid biosynthesis - globo series	4	8	0.130398	0.354459	ko00603	Pav_sc0001030.1_g160.1.mk;Pav_sc0001305.1_g060.1.mk;Pav_sc0002009.1_g200.1.mk;Pav_sc0005746.1_g120.1.mk	K07407+K01988+K07407+K07407
Metabolism	Metabolism of terpenoids and polyketides	Limonene and pinene degradation	5	11	0.133956	0.354459	ko00903	Pav_sc0000044.1_g970.1.mk;Pav_sc0000195.1_g480.1.mk;Pav_sc0000383.1_g690.1.mk;Pav_sc0000732.1_g050.1.mk;Pav_sc0000890.1_g1200.1.mk	K00128+K00128+K00517+K00517+K00517
Metabolism	Biosynthesis of other secondary metabolites	Stilbenoid, diarylheptanoid and gingerol biosynthesis	11	30	0.135582	0.354459	ko00945	Pav_sc0000067.1_g700.1.mk;Pav_sc0000383.1_g690.1.mk;Pav_sc0000503.1_g330.1.mk;Pav_sc0000732.1_g050.1.mk;Pav_sc0000890.1_g1200.1.mk;Pav_sc0001196.1_g1060.1.mk;Pav_sc0001196.1_g1100.1.mk;Pav_sc0001248.1_g320.1.mk;Pav_sc0002045.1_g020.1.mk;Pav_sc0002479.1_g380.1.br;Pav_sc0003326.1_g220.1.mk	K16040+K00517+K00588+K00517+K00517+K09754+K09754+K00487+K16040+K13065+K13065
Metabolism	Amino acid metabolism	Phenylalanine, tyrosine and tryptophan biosynthesis	14	40	0.13721	0.354459	ko00400	Pav_sc0000002.1_g060.1.mk;Pav_sc0000220.1_g570.1.mk;Pav_sc0000257.1_g100.1.mk;Pav_sc0000311.1_g870.1.mk;Pav_sc0000484.1_g140.1.mk;Pav_sc0000532.1_g110.1.mk;Pav_sc0000700.1_g1000.1.mk;Pav_sc0000800.1_g1110.1.mk;Pav_sc0001189.1_g030.1.mk;Pav_sc0003492.1_g160.1.mk;Pav_sc0005507.1_g020.1.mk;Pav_sc0005527.1_g090.1.mk;Pav_sc0006673.1_g020.1.mk;Pav_sc0007709.1_g050.1.mk	K13832+K01850+K01626+K15227+K01850+K15227+K13832+K14454+K05359+K00815+K15849+K01695+K01626+K00891
Metabolism	Biosynthesis of other secondary metabolites	Flavonoid biosynthesis	10	27	0.142923	0.361683	ko00941	Pav_sc0000030.1_g1340.1.mk;Pav_sc0000044.1_g550.1.mk;Pav_sc0000383.1_g810.1.mk;Pav_sc0000503.1_g330.1.mk;Pav_sc0001196.1_g1060.1.mk;Pav_sc0001196.1_g1100.1.mk;Pav_sc0001248.1_g320.1.mk;Pav_sc0002479.1_g380.1.br;Pav_sc0003326.1_g220.1.mk;Pav_sc0007510.1_g020.1.mk	K05278+K00475+K13081+K00588+K09754+K09754+K00487+K13065+K13065+K01859
Metabolism	Carbohydrate metabolism	Ascorbate and aldarate metabolism	12	34	0.153782	0.381381	ko00053	Pav_sc0000044.1_g970.1.mk;Pav_sc0000129.1_g1250.1.mk;Pav_sc0000195.1_g480.1.mk;Pav_sc0000212.1_g1230.1.mk;Pav_sc0000220.1_g210.1.mk;Pav_sc0000326.1_g110.1.mk;Pav_sc0000373.1_g340.1.mk;Pav_sc0000410.1_g110.1.mk;Pav_sc0001275.1_g080.1.mk;Pav_sc0001518.1_g170.1.mk;Pav_sc0001797.1_g120.1.mk;Pav_sc0002233.1_g170.1.mk	K00128+K14085+K00128+K00469+K00012+K14190+K00434+K00469+K12447+K18649+K00469+K10047
Metabolism	Lipid metabolism	Ether lipid metabolism	8	21	0.158596	0.385605	ko00565	Pav_sc0000543.1_g590.1.mk;Pav_sc0000638.1_g250.1.mk;Pav_sc0000704.1_g890.1.mk;Pav_sc0000890.1_g390.1.mk;Pav_sc0000907.1_g860.1.mk;Pav_sc0001248.1_g080.1.mk;Pav_sc0001406.1_g240.1.mk;Pav_sc0001869.1_g300.1.mk	K01114+K01114+K01115+K16860+K01115+K01047+K01115+K14674
Metabolism	Amino acid metabolism	Alanine, aspartate and glutamate metabolism	15	45	0.175267	0.417945	ko00250	Pav_co4081713.1_g010.1.mk;Pav_sc0000009.1_g410.1.mk;Pav_sc0000063.1_g140.1.mk;Pav_sc0000184.1_g170.1.mk;Pav_sc0000259.1_g110.1.mk;Pav_sc0000410.1_g470.1.mk;Pav_sc0000514.1_g280.1.mk;Pav_sc0000549.1_g410.1.mk;Pav_sc0000557.1_g1170.1.mk;Pav_sc0000800.1_g1110.1.mk;Pav_sc0000830.1_g180.1.mk;Pav_sc0001073.1_g310.1.mk;Pav_sc0001815.1_g080.1.mk;Pav_sc0002024.1_g090.1.mk;Pav_sc0004305.1_g060.1.mk	K00261+K00278+K01940+K01915+K00294+K01915+K01940+K00261+K00131+K14454+K00830+K01915+K01955+K01956+K13566
Metabolism	Metabolism of other amino acids	beta-Alanine metabolism	11	32	0.192901	0.451315	ko00410	Pav_sc0000044.1_g970.1.mk;Pav_sc0000103.1_g1010.1.mk;Pav_sc0000129.1_g1250.1.mk;Pav_sc0000195.1_g480.1.mk;Pav_sc0000212.1_g1920.1.mk;Pav_sc0000370.1_g750.1.mk;Pav_sc0000449.1_g030.1.mk;Pav_sc0000493.1_g200.1.mk;Pav_sc0001124.1_g400.1.mk;Pav_sc0001335.1_g040.1.mk;Pav_sc0003614.1_g020.1.mk	K00128+K00207+K14085+K00128+K12259+K00276+K00276+K00276+K17839+K00797+K01431
Metabolism	Amino acid metabolism	Histidine metabolism	6	16	0.221312	0.508198	ko00340	Pav_sc0000044.1_g970.1.mk;Pav_sc0000129.1_g1250.1.mk;Pav_sc0000195.1_g480.1.mk;Pav_sc0000326.1_g490.1.mk;Pav_sc0001051.1_g480.1.mk;Pav_sc0001518.1_g170.1.mk	K00128+K14085+K00128+K01663+K00765+K18649
Metabolism	Global and Overview	2-Oxocarboxylic acid metabolism	16	51	0.240888	0.537777	ko01210	Pav_sc0000045.1_g260.1.mk;Pav_sc0000142.1_g090.1.mk;Pav_sc0000243.1_g170.1.mk;Pav_sc0000414.1_g040.1.mk;Pav_sc0000431.1_g030.1.mk;Pav_sc0000557.1_g390.1.mk;Pav_sc0000568.1_g640.1.mk;Pav_sc0000568.1_g690.1.mk;Pav_sc0000800.1_g1110.1.mk;Pav_sc0000813.1_g080.1.mk;Pav_sc0000978.1_g020.1.mk;Pav_sc0001073.1_g020.1.mk;Pav_sc0001258.1_g720.1.mk;Pav_sc0001827.1_g310.1.br;Pav_sc0002332.1_g060.1.mk;Pav_sc00…	K01687+K14682+K00818+K00030+K01652+K01653+K00826+K00826+K14454+K01681+K00826+K01681+K00930+K11820+K01647+K14682
Metabolism	Metabolism of cofactors and vitamins	Thiamine metabolism	4	10	0.251845	0.537777	ko00730	Pav_sc0000290.1_g240.1.mk;Pav_sc0006660.1_g020.1.mk;Pav_sc0008809.1_g010.1.mk;Pav_sc0011663.1_g020.1.br	K01662+K01662+K03146+K03146
Metabolism	Biosynthesis of other secondary metabolites	Monobactam biosynthesis	4	10	0.251845	0.537777	ko00261	Pav_sc0000557.1_g200.1.mk;Pav_sc0000582.1_g980.1.mk;Pav_sc0000775.1_g300.1.mk;Pav_sc0001251.1_g060.1.mk	K00215+K12524+K13811+K00215
Metabolism	Amino acid metabolism	Lysine biosynthesis	7	20	0.251929	0.537777	ko00300	Pav_sc0000129.1_g1250.1.mk;Pav_sc0000557.1_g200.1.mk;Pav_sc0000568.1_g580.1.mk;Pav_sc0000582.1_g980.1.mk;Pav_sc0001251.1_g060.1.mk;Pav_sc0001323.1_g780.1.mk;Pav_sc0001518.1_g050.1.mk	K14085+K00215+K10206+K12524+K00215+K10206+K01586
Metabolism	Lipid metabolism	Glycerophospholipid metabolism	22	73	0.255878	0.537777	ko00564	Pav_sc0000052.1_g340.1.mk;Pav_sc0000096.1_g310.1.mk;Pav_sc0000103.1_g660.1.mk;Pav_sc0000200.1_g210.1.mk;Pav_sc0000358.1_g270.1.mk;Pav_sc0000404.1_g040.1.mk;Pav_sc0000543.1_g590.1.mk;Pav_sc0000554.1_g520.1.mk;Pav_sc0000638.1_g250.1.mk;Pav_sc0000704.1_g580.1.mk;Pav_sc0000704.1_g890.1.mk;Pav_sc0000709.1_g140.1.mk;Pav_sc0000888.1_g040.1.mk;Pav_sc0000890.1_g1540.1.mk;Pav_sc0000890.1_g390.1.mk;Pav_sc00…	K13523+K00006+K05929+K16818+K01126+K14156+K01114+K13508+K01114+K00894+K01115+K06130+K00901+K13513+K16860+K01115+K00550+K01047+K01115+K00901+K14674+K00111
Metabolism	Biosynthesis of other secondary metabolites	Anthocyanin biosynthesis	1	1	0.261695	0.540836	ko00942	Pav_sc0000138.1_g030.1.mk	K12930
Metabolism	Amino acid metabolism	Arginine and proline metabolism	16	52	0.268844	0.542432	ko00330	Pav_sc0000044.1_g970.1.mk;Pav_sc0000051.1_g330.1.mk;Pav_sc0000129.1_g1250.1.mk;Pav_sc0000184.1_g030.1.mk;Pav_sc0000195.1_g480.1.mk;Pav_sc0000212.1_g1920.1.mk;Pav_sc0000259.1_g110.1.mk;Pav_sc0000373.1_g050.1.br;Pav_sc0000513.1_g050.1.mk;Pav_sc0000800.1_g1110.1.mk;Pav_sc0000955.1_g090.1.mk;Pav_sc0001124.1_g400.1.mk;Pav_sc0001335.1_g040.1.mk;Pav_sc0001801.1_g700.1.mk;Pav_sc0002148.1_g090.1.mk;Pav_sc…	K00128+K00318+K14085+K01611+K00128+K12259+K00294+K01426+K00286+K14454+K12657+K17839+K00797+K12251+K01476+K00819
Metabolism	Metabolism of terpenoids and polyketides	Monoterpenoid biosynthesis	6	17	0.271216	0.542432	ko00902	Pav_co4012911.1_g010.1.br;Pav_sc0000675.1_g400.1.br;Pav_sc0000675.1_g530.1.mk;Pav_sc0000675.1_g680.1.br;Pav_sc0000675.1_g700.1.br;Pav_sc0000675.1_g720.1.mk	K15086+K15095+K15095+K15095+K15095+K15095
Metabolism	Amino acid metabolism	Lysine degradation	8	24	0.276925	0.545058	ko00310	Pav_sc0000044.1_g970.1.mk;Pav_sc0000113.1_g430.1.mk;Pav_sc0000113.1_g820.1.mk;Pav_sc0000129.1_g1250.1.mk;Pav_sc0000195.1_g480.1.mk;Pav_sc0000326.1_g570.1.mk;Pav_sc0000557.1_g1170.1.mk;Pav_sc0001107.1_g270.1.mk	K00128+K11420+K14157+K14085+K00128+K00658+K00131+K11420
Metabolism	Metabolism of other amino acids	Cyanoamino acid metabolism	15	49	0.285752	0.551062	ko00460	Pav_co4023041.1_g010.1.mk;Pav_sc0000029.1_g020.1.mk;Pav_sc0000030.1_g840.1.mk;Pav_sc0000100.1_g410.1.mk;Pav_sc0000103.1_g440.1.mk;Pav_sc0000254.1_g1570.1.mk;Pav_sc0000308.1_g150.1.mk;Pav_sc0000403.1_g050.1.mk;Pav_sc0000617.1_g130.1.mk;Pav_sc0000910.1_g670.1.mk;Pav_sc0000910.1_g680.1.mk;Pav_sc0001485.1_g120.1.mk;Pav_sc0001831.1_g160.1.mk;Pav_sc0002327.1_g390.1.mk;Pav_sc0004578.1_g090.1.mk	K00600+K05350+K00600+K00600+K05350+K13034+K08248+K05349+K01188+K05350+K05350+K01188+K01188+K00600+K00600
Metabolism	Metabolism of terpenoids and polyketides	Sesquiterpenoid and triterpenoid biosynthesis	5	14	0.293307	0.551062	ko00909	Pav_sc0000568.1_g410.1.mk;Pav_sc0001485.1_g060.1.mk;Pav_sc0005509.1_g120.1.mk;Pav_sc0006050.1_g030.1.mk;Pav_sc0010595.1_g010.1.mk	K00511+K14184+K00511+K15803+K00511
Metabolism	Glycan biosynthesis and metabolism	Glycosaminoglycan degradation	5	14	0.293307	0.551062	ko00531	Pav_sc0000220.1_g350.1.mk;Pav_sc0000311.1_g700.1.mk;Pav_sc0000373.1_g570.1.mk;Pav_sc0000683.1_g140.1.mk;Pav_sc0001309.1_g270.1.mk	K07964+K07964+K10532+K10532+K01205
Metabolism	Amino acid metabolism	Tryptophan metabolism	9	29	0.339479	0.614435	ko00380	Pav_sc0000044.1_g970.1.mk;Pav_sc0000129.1_g1250.1.mk;Pav_sc0000195.1_g480.1.mk;Pav_sc0000373.1_g050.1.br;Pav_sc0000848.1_g330.1.mk;Pav_sc0001479.1_g010.1.mk;Pav_sc0001827.1_g310.1.br;Pav_sc0003868.1_g060.1.br;Pav_sc0006018.1_g520.1.mk	K00128+K14085+K00128+K01426+K11816+K11816+K11820+K07408+K16903
Organismal Systems	Environmental adaptation	Circadian rhythm - plant	9	29	0.339479	0.614435	ko04712	Pav_co4051015.1_g010.1.mk;Pav_sc0000108.1_g880.1.mk;Pav_sc0000138.1_g610.1.mk;Pav_sc0000893.1_g420.1.mk;Pav_sc0001046.1_g450.1.mk;Pav_sc0001046.1_g470.1.mk;Pav_sc0001405.1_g880.1.mk;Pav_sc0001797.1_g350.1.mk;Pav_sc0002106.1_g510.1.mk	K16223+K10143+K12130+K12116+K12133+K12133+K10143+K12125+K12121
Human Diseases	Endocrine and metabolic diseases	Insulin resistance	12	40	0.345681	0.614435	ko04931	Pav_sc0000023.1_g560.1.mk;Pav_sc0000037.1_g580.1.mk;Pav_sc0000062.1_g460.1.mk;Pav_sc0000065.1_g200.1.mk;Pav_sc0000119.1_g300.1.mk;Pav_sc0000129.1_g370.1.mk;Pav_sc0000157.1_g740.1.mk;Pav_sc0000220.1_g290.1.mk;Pav_sc0000689.1_g440.1.mk;Pav_sc0000890.1_g510.1.mk;Pav_sc0001335.1_g050.1.mk;Pav_sc0001900.1_g040.1.mk	K00688+K07198+K00688+K07198+K06269+K14497+K07199+K00688+K14497+K07198+K14497+K00688
Metabolism	Metabolism of terpenoids and polyketides	Diterpenoid biosynthesis	7	22	0.346858	0.614435	ko00904	Pav_sc0000146.1_g580.1.mk;Pav_sc0000890.1_g930.1.mk;Pav_sc0000910.1_g850.1.mk;Pav_sc0001936.1_g050.1.mk;Pav_sc0003135.1_g610.1.mk;Pav_sc0003138.1_g240.1.mk;Pav_sc0005064.1_g030.1.mk	K04120+K04122+K04125+K04121+K04125+K04125+K04121
Metabolism	Biosynthesis of other secondary metabolites	Glucosinolate biosynthesis	4	12	0.387625	0.676978	ko00966	Pav_sc0000568.1_g640.1.mk;Pav_sc0000568.1_g690.1.mk;Pav_sc0000978.1_g020.1.mk;Pav_sc0001827.1_g310.1.br	K00826+K00826+K00826+K11820
Metabolism	Lipid metabolism	Fatty acid biosynthesis	10	34	0.395616	0.681339	ko00061	Pav_sc0000415.1_g050.1.mk;Pav_sc0000491.1_g450.1.mk;Pav_sc0000558.1_g890.1.mk;Pav_sc0000740.1_g220.1.mk;Pav_sc0000754.1_g730.1.mk;Pav_sc0001105.1_g050.1.mk;Pav_sc0001248.1_g330.1.mk;Pav_sc0001974.1_g120.1.mk;Pav_sc0002842.1_g150.1.mk;Pav_sc0003292.1_g030.1.mk	K01897+K01897+K10782+K10781+K01897+K09458+K01961+K00208+K03921+K01897
Environmental Information Processing	Membrane transport	ABC transporters	6	20	0.430395	0.731081	ko02010	Pav_sc0000065.1_g360.1.br;Pav_sc0000071.1_g170.1.mk;Pav_sc0000491.1_g850.1.br;Pav_sc0000766.1_g260.1.mk;Pav_sc0001405.1_g2050.1.mk;Pav_sc0002433.1_g070.1.mk	K05658+K05658+K05658+K05658+K05666+K05658
Genetic Information Processing	Replication and repair	Homologous recombination	12	43	0.454919	0.749505	ko03440	Pav_sc0000057.1_g040.1.mk;Pav_sc0000129.1_g1280.1.mk;Pav_sc0000129.1_g1890.1.mk;Pav_sc0000358.1_g260.1.mk;Pav_sc0000383.1_g1020.1.mk;Pav_sc0000409.1_g150.1.mk;Pav_sc0000410.1_g250.1.mk;Pav_sc0000540.1_g300.1.mk;Pav_sc0000787.1_g220.1.mk;Pav_sc0002285.1_g030.1.mk;Pav_sc0002451.1_g160.1.mk;Pav_sc0003098.1_g050.1.br	K10875+K10901+K04482+K07466+K03111+K10875+K10879+K10875+K10901+K10882+K10875+K07466
Metabolism	Glycan biosynthesis and metabolism	Other glycan degradation	4	13	0.454994	0.749505	ko00511	Pav_sc0000044.1_g330.1.mk;Pav_sc0000480.1_g880.1.mk;Pav_sc0001405.1_g110.1.mk;Pav_sc0001422.1_g060.1.mk	K01191+K01206+K01206+K15923
Metabolism	Nucleotide metabolism	Purine metabolism	32	119	0.463496	0.749505	ko00230	Pav_co4049187.1_g010.1.mk;Pav_sc0000020.1_g070.1.mk;Pav_sc0000052.1_g380.1.mk;Pav_sc0000071.1_g470.1.mk;Pav_sc0000084.1_g570.1.mk;Pav_sc0000091.1_g130.1.mk;Pav_sc0000129.1_g180.1.mk;Pav_sc0000311.1_g560.1.mk;Pav_sc0000351.1_g310.1.mk;Pav_sc0000497.1_g150.1.mk;Pav_sc0000549.1_g220.1.mk;Pav_sc0000627.1_g140.1.mk;Pav_sc0000754.1_g660.1.mk;Pav_sc0000775.1_g300.1.mk;Pav_sc0000789.1_g290.1.mk;Pav_sc000…	K00088+K02083+K00106+K02320+K00856+K02685+K03787+K00939+K01427+K00088+K14977+K00365+K02684+K13811+K00939+K01951+K01835+K00759+K00873+K03026+K01945+K02083+K03022+K01490+K03012+K02999+K00942+K00962+K03013+K03021+K18151+K03021
Metabolism	Metabolism of cofactors and vitamins	Nicotinate and nicotinamide metabolism	5	17	0.470895	0.749505	ko00760	Pav_sc0000009.1_g410.1.mk;Pav_sc0000071.1_g450.1.mk;Pav_sc0000129.1_g180.1.mk;Pav_sc0000363.1_g710.1.mk;Pav_sc0006018.1_g080.1.mk	K00278+K00763+K03787+K01240+K03517
Cellular Processes	Transport and catabolism	Peroxisome	19	70	0.471772	0.749505	ko04146	Pav_sc0000037.1_g040.1.mk;Pav_sc0000045.1_g240.1.mk;Pav_sc0000052.1_g380.1.mk;Pav_sc0000095.1_g910.1.mk;Pav_sc0000375.1_g070.1.mk;Pav_sc0000410.1_g550.1.mk;Pav_sc0000415.1_g050.1.mk;Pav_sc0000491.1_g450.1.mk;Pav_sc0000646.1_g040.1.mk;Pav_sc0000754.1_g730.1.mk;Pav_sc0000830.1_g180.1.mk;Pav_sc0001088.1_g120.1.mk;Pav_sc0001342.1_g240.1.mk;Pav_sc0001925.1_g050.1.mk;Pav_sc0002207.1_g400.1.mk;Pav_sc000…	K17879+K07513+K00106+K11517+K04564+K04564+K01897+K01897+K12663+K01897+K00830+K00477+K13237+K00232+K00232+K13348+K13354+K01897+K00232
Metabolism	Carbohydrate metabolism	Pentose and glucuronate interconversions	20	74	0.477507	0.749505	ko00040	Pav_sc0000009.1_g240.1.mk;Pav_sc0000044.1_g970.1.mk;Pav_sc0000129.1_g1920.1.mk;Pav_sc0000130.1_g870.1.mk;Pav_sc0000195.1_g480.1.mk;Pav_sc0000220.1_g210.1.mk;Pav_sc0000229.1_g150.1.mk;Pav_sc0000491.1_g800.1.mk;Pav_sc0000557.1_g320.1.br;Pav_sc0000631.1_g090.1.mk;Pav_sc0000683.1_g190.1.mk;Pav_sc0000747.1_g130.1.mk;Pav_sc0000843.1_g410.1.mk;Pav_sc0000910.1_g750.1.mk;Pav_sc0001102.1_g820.1.mk;Pav_sc00…	K01184+K00128+K01051+K01051+K00128+K00012+K01728+K01051+K01184+K01051+K01728+K01728+K01051+K01051+K01051+K01728+K12447+K00008+K00008+K01051
Metabolism	Global and Overview	Degradation of aromatic compounds	2	6	0.493683	0.755762	ko01220	Pav_sc0001248.1_g320.1.mk;Pav_sc0002327.1_g1030.1.mk	K00487+K00121
Metabolism	Carbohydrate metabolism	C5-Branched dibasic acid metabolism	2	6	0.493683	0.755762	ko00660	Pav_sc0000431.1_g030.1.mk;Pav_sc0000557.1_g390.1.mk	K01652+K01653
Metabolism	Energy metabolism	Sulfur metabolism	8	29	0.501543	0.758431	ko00920	Pav_sc0000091.1_g570.1.mk;Pav_sc0000254.1_g1570.1.mk;Pav_sc0000502.1_g040.1.mk;Pav_sc0000700.1_g1470.1.mk;Pav_sc0000775.1_g300.1.mk;Pav_sc0000910.1_g200.1.mk;Pav_sc0001701.1_g030.1.mk;Pav_sc0002974.1_g130.1.mk	K00387+K13034+K08738+K01738+K13811+K05907+K01738+K00640
Metabolism	Nucleotide metabolism	Pyrimidine metabolism	25	95	0.526884	0.777787	ko00240	Pav_sc0000040.1_g660.1.mk;Pav_sc0000071.1_g470.1.mk;Pav_sc0000091.1_g130.1.mk;Pav_sc0000103.1_g1010.1.mk;Pav_sc0000119.1_g650.1.mk;Pav_sc0000129.1_g180.1.mk;Pav_sc0000130.1_g350.1.mk;Pav_sc0000157.1_g060.1.mk;Pav_sc0000212.1_g1700.1.mk;Pav_sc0000363.1_g710.1.mk;Pav_sc0000419.1_g100.1.mk;Pav_sc0000719.1_g990.1.mk;Pav_sc0000754.1_g660.1.mk;Pav_sc0000877.1_g1490.1.mk;Pav_sc0001102.1_g540.1.mk;Pav_sc…	K00876+K02320+K02685+K00207+K16904+K03787+K01937+K00857+K01489+K01240+K01937+K00876+K02684+K16904+K03026+K03022+K03012+K01955+K01956+K02999+K01431+K00962+K03013+K03021+K03021
Genetic Information Processing	Replication and repair	DNA replication	12	45	0.526888	0.777787	ko03030	Pav_sc0000071.1_g470.1.mk;Pav_sc0000091.1_g130.1.mk;Pav_sc0000123.1_g650.1.mk;Pav_sc0000130.1_g080.1.mk;Pav_sc0000358.1_g260.1.mk;Pav_sc0000383.1_g1020.1.mk;Pav_sc0000503.1_g600.1.mk;Pav_sc0000582.1_g050.1.mk;Pav_sc0000697.1_g150.1.mk;Pav_sc0000754.1_g660.1.mk;Pav_sc0001518.1_g620.1.mk;Pav_sc0003098.1_g050.1.br	K02320+K02685+K10743+K02210+K07466+K03111+K10756+K10742+K10755+K02684+K02212+K07466
Metabolism	Metabolism of other amino acids	Selenocompound metabolism	4	15	0.580448	0.846771	ko00450	Pav_sc0000558.1_g960.1.mk;Pav_sc0000652.1_g600.1.br;Pav_sc0000775.1_g300.1.mk;Pav_sc0003459.1_g060.1.mk	K01874+K01761+K13811+K00549
Metabolism	Global and Overview	Fatty acid metabolism	15	59	0.602078	0.868112	ko01212	Pav_sc0000045.1_g240.1.mk;Pav_sc0000174.1_g390.1.mk;Pav_sc0000415.1_g050.1.mk;Pav_sc0000491.1_g450.1.mk;Pav_sc0000740.1_g220.1.mk;Pav_sc0000747.1_g050.1.mk;Pav_sc0000754.1_g730.1.mk;Pav_sc0001105.1_g050.1.mk;Pav_sc0001248.1_g330.1.mk;Pav_sc0001925.1_g050.1.mk;Pav_sc0001974.1_g120.1.mk;Pav_sc0002207.1_g400.1.mk;Pav_sc0002842.1_g150.1.mk;Pav_sc0003292.1_g030.1.mk;Pav_sc0006896.1_g020.1.mk	K07513+K10527+K01897+K01897+K10781+K10251+K01897+K09458+K01961+K00232+K00208+K00232+K03921+K01897+K00232
Metabolism	Carbohydrate metabolism	Butanoate metabolism	4	16	0.636542	0.907255	ko00650	Pav_sc0000431.1_g030.1.mk;Pav_sc0000557.1_g1170.1.mk;Pav_sc0000557.1_g390.1.mk;Pav_sc0000689.1_g160.1.mk	K01652+K00131+K01653+K18121
Cellular Processes	Transport and catabolism	Phagosome	14	57	0.659158	0.921829	ko04145	Pav_sc0000037.1_g200.1.mk;Pav_sc0000062.1_g160.1.mk;Pav_sc0000329.1_g160.1.mk;Pav_sc0000354.1_g690.1.mk;Pav_sc0000498.1_g020.1.mk;Pav_sc0000599.1_g210.1.mk;Pav_sc0000843.1_g330.1.mk;Pav_sc0001059.1_g580.1.mk;Pav_sc0001272.1_g010.1.mk;Pav_sc0001364.1_g050.1.mk;Pav_sc0001405.1_g920.1.mk;Pav_sc0001740.1_g260.1.mk;Pav_sc0001861.1_g110.1.mk;Pav_sc0001995.1_g030.1.mk	K01365+K07375+K00921+K00914+K07374+K07375+K00921+K04392+K10956+K07375+K08517+K08054+K07375+K01365
Genetic Information Processing	Replication and repair	Non-homologous end-joining	2	8	0.661635	0.921829	ko03450	Pav_sc0000072.1_g020.1.mk;Pav_sc0000624.1_g1370.1.mk	K10885+K10777
Metabolism	Lipid metabolism	Biosynthesis of unsaturated fatty acids	6	25	0.672045	0.925928	ko01040	Pav_sc0000045.1_g240.1.mk;Pav_sc0000747.1_g050.1.mk;Pav_sc0001925.1_g050.1.mk;Pav_sc0002207.1_g400.1.mk;Pav_sc0002842.1_g150.1.mk;Pav_sc0006896.1_g020.1.mk	K07513+K10251+K00232+K00232+K03921+K00232
Metabolism	Metabolism of cofactors and vitamins	Biotin metabolism	4	17	0.68751	0.936827	ko00780	Pav_sc0001102.1_g470.1.mk;Pav_sc0001102.1_g480.1.mk;Pav_sc0001105.1_g050.1.mk;Pav_sc0001974.1_g120.1.mk	K00652+K00652+K09458+K00208
Metabolism	Glycan biosynthesis and metabolism	Other types of O-glycan biosynthesis	1	4	0.703041	0.947577	ko00514	Pav_sc0001338.1_g130.1.mk	K18134
Metabolism	Lipid metabolism	Sphingolipid metabolism	5	22	0.720634	0.956701	ko00600	Pav_sc0000220.1_g1580.1.mk;Pav_sc0000555.1_g320.1.mk;Pav_sc0001030.1_g160.1.mk;Pav_sc0002009.1_g200.1.mk;Pav_sc0005746.1_g120.1.mk	K04713+K01634+K07407+K07407+K07407
Metabolism	Carbohydrate metabolism	Pyruvate metabolism	17	72	0.732715	0.956701	ko00620	Pav_sc0000037.1_g130.1.mk;Pav_sc0000044.1_g970.1.mk;Pav_sc0000067.1_g570.1.mk;Pav_sc0000112.1_g350.1.mk;Pav_sc0000129.1_g1250.1.mk;Pav_sc0000195.1_g480.1.mk;Pav_sc0000567.1_g1060.1.mk;Pav_sc0000568.1_g370.1.mk;Pav_sc0000759.1_g180.1.mk;Pav_sc0000762.1_g100.1.mk;Pav_sc0000800.1_g540.1.mk;Pav_sc0000800.1_g860.1.mk;Pav_sc0000910.1_g220.1.mk;Pav_sc0001090.1_g090.1.mk;Pav_sc0001248.1_g330.1.mk;Pav_sc0…	K00026+K00128+K01595+K00102+K14085+K00128+K00627+K00026+K00029+K00051+K00029+K01759+K01759+K00873+K01961+K01610+K01638
Metabolism	Amino acid metabolism	Valine, leucine and isoleucine degradation	8	35	0.732956	0.956701	ko00280	Pav_sc0000044.1_g970.1.mk;Pav_sc0000045.1_g240.1.mk;Pav_sc0000094.1_g600.1.mk;Pav_sc0000129.1_g1250.1.mk;Pav_sc0000195.1_g480.1.mk;Pav_sc0000568.1_g640.1.mk;Pav_sc0000568.1_g690.1.mk;Pav_sc0000978.1_g020.1.mk	K00128+K07513+K00253+K14085+K00128+K00826+K00826+K00826
Metabolism	Metabolism of cofactors and vitamins	Folate biosynthesis	3	14	0.751764	0.957822	ko00790	Pav_sc0000084.1_g180.1.mk;Pav_sc0000440.1_g280.1.mk;Pav_sc0000558.1_g500.1.mk	K13950+K01633+K01495
Metabolism	Metabolism of terpenoids and polyketides	Terpenoid backbone biosynthesis	10	44	0.751798	0.957822	ko00900	Pav_sc0000051.1_g660.1.mk;Pav_sc0000095.1_g1540.1.mk;Pav_sc0000290.1_g240.1.mk;Pav_sc0000544.1_g340.1.mk;Pav_sc0000583.1_g480.1.mk;Pav_sc0000719.1_g810.1.mk;Pav_sc0000877.1_g840.1.mk;Pav_sc0001309.1_g830.1.mk;Pav_sc0001770.1_g120.1.mk;Pav_sc0006660.1_g020.1.mk	K15889+K05356+K01662+K03527+K11778+K00787+K10960+K00099+K13789+K01662
Metabolism	Carbohydrate metabolism	Citrate cycle (TCA cycle)	9	40	0.756988	0.957822	ko00020	Pav_sc0000037.1_g130.1.mk;Pav_sc0000326.1_g570.1.mk;Pav_sc0000414.1_g040.1.mk;Pav_sc0000567.1_g1060.1.mk;Pav_sc0000568.1_g370.1.mk;Pav_sc0000813.1_g080.1.mk;Pav_sc0001073.1_g020.1.mk;Pav_sc0002327.1_g600.1.mk;Pav_sc0002332.1_g060.1.mk	K00026+K00658+K00030+K00627+K00026+K01681+K01681+K01610+K01647
Genetic Information Processing	Replication and repair	Base excision repair	7	33	0.799659	1	ko03410	Pav_sc0000410.1_g260.1.mk;Pav_sc0000546.1_g510.1.mk;Pav_sc0000557.1_g970.1.mk;Pav_sc0000583.1_g200.1.mk;Pav_sc0000588.1_g020.1.mk;Pav_sc0001309.1_g340.1.mk;Pav_sc0001369.1_g320.1.mk	K03648+K10801+K01246+K10798+K01246+K10773+K10563
Metabolism	Metabolism of terpenoids and polyketides	Brassinosteroid biosynthesis	3	16	0.831067	1	ko00905	Pav_sc0000488.1_g280.1.mk;Pav_sc0000704.1_g300.1.mk;Pav_sc0001191.1_g080.1.mk	K12639+K15639+K15639
Metabolism	Lipid metabolism	Arachidonic acid metabolism	3	16	0.831067	1	ko00590	Pav_sc0001248.1_g080.1.mk;Pav_sc0001869.1_g300.1.mk;Pav_sc0002207.1_g500.1.mk	K01047+K14674+K07418
Genetic Information Processing	Transcription	RNA polymerase	7	35	0.848607	1	ko03020	Pav_sc0001102.1_g540.1.mk;Pav_sc0001444.1_g030.1.mk;Pav_sc0001529.1_g250.1.mk;Pav_sc0002207.1_g200.1.mk;Pav_sc0005664.1_g040.1.mk;Pav_sc0006020.1_g010.1.mk;Pav_sc0008451.1_g010.1.mk	K03026+K03022+K03012+K02999+K03013+K03021+K03021
Genetic Information Processing	Replication and repair	Mismatch repair	7	35	0.848607	1	ko03430	Pav_sc0000130.1_g170.1.mk;Pav_sc0000358.1_g260.1.mk;Pav_sc0000383.1_g1020.1.mk;Pav_sc0000503.1_g600.1.mk;Pav_sc0000697.1_g150.1.mk;Pav_sc0003098.1_g050.1.br;Pav_sc0003867.1_g110.1.mk	K08737+K07466+K03111+K10756+K10755+K07466+K08737
Metabolism	Lipid metabolism	Fatty acid elongation	4	26	0.938064	1	ko00062	Pav_sc0000131.1_g390.1.mk;Pav_sc0000174.1_g320.1.mk;Pav_sc0000747.1_g050.1.mk;Pav_sc0000998.1_g060.1.mk	K15397+K15397+K10251+K15397
Metabolism	Metabolism of other amino acids	Taurine and hypotaurine metabolism	1	12	0.973932	1	ko00430	Pav_sc0000257.1_g140.1.mk	K10712
Metabolism	Metabolism of other amino acids	Glutathione metabolism	14	81	0.979223	1	ko00480	Pav_sc0000045.1_g070.1.mk;Pav_sc0000051.1_g060.1.mk;Pav_sc0000095.1_g790.1.mk;Pav_sc0000157.1_g630.1.mk;Pav_sc0000164.1_g210.1.mk;Pav_sc0000373.1_g340.1.mk;Pav_sc0000848.1_g720.1.mk;Pav_sc0001124.1_g450.1.mk;Pav_sc0001215.1_g320.1.mk;Pav_sc0001335.1_g040.1.mk;Pav_sc0001708.1_g040.1.mk;Pav_sc0002148.1_g090.1.mk;Pav_sc0002584.1_g240.1.mk;Pav_sc0007796.1_g150.1.mk	K00383+K00033+K00799+K00036+K00799+K00434+K00799+K00799+K00799+K00797+K00799+K01476+K00799+K00799
Genetic Information Processing	Folding, sorting and degradation	Ubiquitin mediated proteolysis	19	106	0.983815	1	ko04120	Pav_co3999693.1_g010.1.br;Pav_sc0000084.1_g110.1.mk;Pav_sc0000108.1_g880.1.mk;Pav_sc0000220.1_g1630.1.mk;Pav_sc0000254.1_g1550.1.mk;Pav_sc0000373.1_g410.1.mk;Pav_sc0000373.1_g540.1.mk;Pav_sc0000481.1_g240.1.mk;Pav_sc0000653.1_g080.1.mk;Pav_sc0000909.1_g320.1.mk;Pav_sc0001305.1_g610.1.mk;Pav_sc0001405.1_g880.1.mk;Pav_sc0001557.1_g120.1.br;Pav_sc0002250.1_g330.1.mk;Pav_sc0002327.1_g020.1.mk;Pav_sc0…	K10577+K06688+K10143+K03869+K10576+K06689+K03094+K10610+K10590+K04506+K10581+K10143+K03363+K04506+K10592+K03872+K03875+K10606+K10606
Metabolism	Glycan biosynthesis and metabolism	N-Glycan biosynthesis	5	42	0.993215	1	ko00510	Pav_sc0000091.1_g780.1.mk;Pav_sc0000103.1_g1700.1.mk;Pav_sc0000212.1_g680.1.mk;Pav_sc0000348.1_g1100.1.mk;Pav_sc0001031.1_g050.1.mk	K01228+K07151+K07151+K12670+K12669
Genetic Information Processing	Translation	Ribosome	47	239	0.993819	1	ko03010	Pav_co3996561.1_g010.1.mk;Pav_sc0000009.1_g290.1.mk;Pav_sc0000030.1_g1090.1.mk;Pav_sc0000037.1_g180.1.mk;Pav_sc0000055.1_g160.1.mk;Pav_sc0000063.1_g090.1.mk;Pav_sc0000091.1_g720.1.mk;Pav_sc0000112.1_g060.1.mk;Pav_sc0000119.1_g640.1.mk;Pav_sc0000138.1_g410.1.mk;Pav_sc0000143.1_g010.1.mk;Pav_sc0000254.1_g1240.1.mk;Pav_sc0000352.1_g040.1.mk;Pav_sc0000355.1_g120.1.mk;Pav_sc0000359.1_g280.1.mk;Pav_sc0…	K02899+K02935+K02952+K02914+K02962+K02880+K02880+K02989+K02875+K02940+K02987+K02931+K02871+K02896+K02993+K02987+K02895+K02964+K02939+K02881+K02898+K02981+K02957+K02951+K02912+K02877+K02875+K02942+K02926+K02867+K02935+K02933+K02915+K02997+K02966+K02957+K02876+K02925+K02897+K02888+K02923+K02961+K02895+K02995+K02955+K02990+K02883
Cellular Processes	Transport and catabolism	Endocytosis	22	128	0.994621	1	ko04144	Pav_sc0000087.1_g500.1.mk;Pav_sc0000254.1_g400.1.mk;Pav_sc0000395.1_g010.1.mk;Pav_sc0000506.1_g350.1.mk;Pav_sc0000554.1_g1090.1.br;Pav_sc0000554.1_g190.1.mk;Pav_sc0000586.1_g650.1.mk;Pav_sc0000704.1_g890.1.mk;Pav_sc0000813.1_g390.1.mk;Pav_sc0000829.1_g550.1.mk;Pav_sc0000907.1_g860.1.mk;Pav_sc0001141.1_g070.1.mk;Pav_sc0001406.1_g240.1.mk;Pav_sc0001710.1_g500.1.mk;Pav_sc0001807.1_g160.1.mk;Pav_sc00…	K12471+K00889+K12185+K07904+K03283+K07904+K07904+K01115+K19476+K10365+K01115+K00889+K01115+K19476+K07937+K03283+K03283+K10396+K03283+K03283+K03283+K05758
Genetic Information Processing	Folding, sorting and degradation	SNARE interactions in vesicular transport	3	34	0.997323	1	ko04130	Pav_sc0000094.1_g520.1.mk;Pav_sc0000254.1_g1460.1.mk;Pav_sc0001405.1_g920.1.mk	K08506+K08506+K08517
Genetic Information Processing	Folding, sorting and degradation	Protein export	3	35	0.997919	1	ko03060	Pav_sc0000747.1_g110.1.mk;Pav_sc0001272.1_g010.1.mk;Pav_sc0003895.1_g010.1.br	K03217+K10956+K03100
Genetic Information Processing	Replication and repair	Nucleotide excision repair	5	51	0.999094	1	ko03420	Pav_sc0000358.1_g260.1.mk;Pav_sc0000481.1_g240.1.mk;Pav_sc0000503.1_g600.1.mk;Pav_sc0000697.1_g150.1.mk;Pav_sc0003098.1_g050.1.br	K07466+K10610+K10756+K10755+K07466
Genetic Information Processing	Transcription	Basal transcription factors	2	35	0.999687	1	ko03022	Pav_sc0000259.1_g510.1.mk;Pav_sc0000823.1_g620.1.mk	K03124+K14649
Metabolism	Carbohydrate metabolism	Propanoate metabolism	1	27	0.999732	1	ko00640	Pav_sc0001248.1_g330.1.mk	K01961
Genetic Information Processing	Folding, sorting and degradation	Protein processing in endoplasmic reticulum	28	178	0.999767	1	ko04141	Pav_sc0000091.1_g780.1.mk;Pav_sc0000103.1_g1700.1.mk;Pav_sc0000138.1_g770.1.mk;Pav_sc0000183.1_g440.1.mk;Pav_sc0000203.1_g240.1.mk;Pav_sc0000212.1_g680.1.mk;Pav_sc0000257.1_g680.1.br;Pav_sc0000311.1_g130.1.mk;Pav_sc0000348.1_g1100.1.mk;Pav_sc0000373.1_g410.1.mk;Pav_sc0000373.1_g540.1.mk;Pav_sc0000500.1_g480.1.mk;Pav_sc0000554.1_g050.1.br;Pav_sc0000554.1_g1090.1.br;Pav_sc0000616.1_g420.1.mk;Pav_sc…	K01228+K07151+K13993+K13993+K09523+K07151+K13993+K10088+K12670+K06689+K03094+K13993+K13993+K03283+K13719+K14003+K14009+K13993+K07953+K12669+K13989+K10956+K08054+K03283+K03283+K03283+K03283+K03283
Genetic Information Processing	Folding, sorting and degradation	Proteasome	2	39	0.999898	1	ko03050	Pav_sc0001392.1_g500.1.mk;Pav_sc0002574.1_g140.1.mk	K06699+K03038
Genetic Information Processing	Folding, sorting and degradation	RNA degradation	7	79	0.999976	1	ko03018	Pav_sc0000206.1_g170.1.mk;Pav_sc0000395.1_g070.1.mk;Pav_sc0000588.1_g380.1.mk;Pav_sc0000689.1_g050.1.mk;Pav_sc0001102.1_g240.1.mk;Pav_sc0003894.1_g010.1.mk;Pav_sc0005634.1_g100.1.mk	K03654+K13126+K04077+K04077+K00850+K00850+K00962
Genetic Information Processing	Translation	Aminoacyl-tRNA biosynthesis	3	53	0.999982	1	ko00970	Pav_sc0000200.1_g170.1.mk;Pav_sc0000558.1_g960.1.mk;Pav_sc0000581.1_g010.1.mk	K14164+K01874+K01892
Genetic Information Processing	Translation	Ribosome biogenesis in eukaryotes	6	74	0.999983	1	ko03008	Pav_sc0000540.1_g200.1.mk;Pav_sc0000599.1_g050.1.mk;Pav_sc0000636.1_g270.1.mk;Pav_sc0002828.1_g290.1.mk;Pav_sc0002962.1_g140.1.mk;Pav_sc0003218.1_g030.1.mk	K11131+K11883+K14555+K14537+K14563+K11128
Metabolism	Energy metabolism	Oxidative phosphorylation	7	85	0.999994	1	ko00190	Pav_sc0000103.1_g280.1.mk;Pav_sc0000549.1_g1100.1.mk;Pav_sc0000780.1_g100.1.mk;Pav_sc0001529.1_g050.1.mk;Pav_sc0001540.1_g190.1.mk;Pav_sc0004290.1_g090.1.mk;Pav_sc0007292.1_g060.1.mk	K02133+K01535+K01507+K03955+K00411+K02140+K02266
Genetic Information Processing	Translation	mRNA surveillance pathway	8	94	0.999997	1	ko03015	Pav_sc0000119.1_g300.1.mk;Pav_sc0000373.1_g800.1.mk;Pav_sc0000395.1_g070.1.mk;Pav_sc0000910.1_g710.1.mk;Pav_sc0000912.1_g020.1.mk;Pav_sc0001102.1_g1200.1.mk;Pav_sc0001258.1_g230.1.mk;Pav_sc0002156.1_g190.1.mk	K06269+K11584+K13126+K14400+K14411+K14401+K11584+K11584
Genetic Information Processing	Transcription	Spliceosome	14	166	1	1	ko03040	Pav_co4033071.1_g010.1.br;Pav_sc0000174.1_g290.1.mk;Pav_sc0000488.1_g010.1.mk;Pav_sc0000554.1_g1090.1.br;Pav_sc0000582.1_g620.1.mk;Pav_sc0000638.1_g620.1.mk;Pav_sc0001109.1_g090.1.mk;Pav_sc0001508.1_g070.1.mk;Pav_sc0002053.1_g100.1.mk;Pav_sc0002053.1_g120.1.mk;Pav_sc0004208.1_g030.1.br;Pav_sc0004371.1_g010.1.br;Pav_sc0005078.1_g060.1.br;Pav_sc0006018.1_g510.1.mk	K12896+K12862+K12741+K03283+K12831+K12834+K09567+K12849+K03283+K03283+K03283+K03283+K03283+K11086
Genetic Information Processing	Translation	RNA transport	11	139	1	1	ko03013	Pav_co3999693.1_g010.1.br;Pav_co4081813.1_g010.1.mk;Pav_sc0000094.1_g1060.1.mk;Pav_sc0000296.1_g100.1.mk;Pav_sc0000383.1_g1070.1.br;Pav_sc0000395.1_g070.1.mk;Pav_sc0000749.1_g220.1.mk;Pav_sc0000893.1_g930.1.mk;Pav_sc0002156.1_g100.1.mk;Pav_sc0004456.1_g060.1.mk;Pav_sc0005678.1_g190.1.mk	K10577+K03113+K03231+K03113+K03242+K13126+K03231+K14304+K18213+K05749+K03754
