# Supplementary material for: Cross-talk between transcriptome, phytohormone and HD-ZIP gene family analysis illuminates the molecular mechanism underlying fruitlet abscission in sweet cherry (Prunus avium L)
Source: BMC Plant Biol. 2021 Apr 10;21:173. doi: 10.1186/s12870-021-02940-8 (PMC8035788; doi:10.1186/s12870-021-02940-8)
Supplement: Supplementary file 7 — Additional file 7: Table S6. GO classification of DEGs. [file 12870_2021_2940_MOESM7_ESM.xlsx]

## Sheet: Additional file 5 Table S4
Table S6 GO classification of DEGs
GO ID (level1)	GO Term (level1)	GO ID (level2)	GO Term (level2)	number_of_out (All)
GO:0008150	Biological Process	GO:0044699	single-organism process	952
GO:0008150	Biological Process	GO:0008152	metabolic process	1554
GO:0008150	Biological Process	GO:0032502	developmental process	26
GO:0008150	Biological Process	GO:0048511	rhythmic process	1
GO:0008150	Biological Process	GO:0032501	multicellular organismal process	19
GO:0008150	Biological Process	GO:0048519	negative regulation of biological process	9
GO:0008150	Biological Process	GO:0002376	immune system process	1
GO:0008150	Biological Process	GO:0048518	positive regulation of biological process	22
GO:0008150	Biological Process	GO:0098754	detoxification	1
GO:0008150	Biological Process	GO:0000003	reproduction	4
GO:0008150	Biological Process	GO:0022414	reproductive process	4
GO:0008150	Biological Process	GO:0051704	multi-organism process	4
GO:0008150	Biological Process	GO:0050789	regulation of biological process	282
GO:0008150	Biological Process	GO:0051179	localization	244
GO:0008150	Biological Process	GO:0065007	biological regulation	285
GO:0008150	Biological Process	GO:0040007	growth	3
GO:0008150	Biological Process	GO:0050896	response to stimulus	157
GO:0008150	Biological Process	GO:0023052	signaling	47
GO:0008150	Biological Process	GO:0009987	cellular process	1282
GO:0008150	Biological Process	GO:0071840	cellular component organization or biogenesis	66
GO:0003674	Molecular Function	GO:0009055	electron carrier activity	3
GO:0003674	Molecular Function	GO:0005215	transporter activity	124
GO:0003674	Molecular Function	GO:0005488	binding	917
GO:0003674	Molecular Function	GO:0005198	structural molecule activity	6
GO:0003674	Molecular Function	GO:0001071	nucleic acid binding transcription factor activity	3
GO:0003674	Molecular Function	GO:0003824	catalytic activity	752
GO:0003674	Molecular Function	GO:0004871	signal transducer activity	6
GO:0003674	Molecular Function	GO:0060089	molecular transducer activity	1
GO:0003674	Molecular Function	GO:0098772	molecular function regulator	8
GO:0003674	Molecular Function	GO:0000988	transcription factor activity, protein binding	1
GO:0005575	Cellular Component	GO:0016020	membrane	342
GO:0005575	Cellular Component	GO:0005576	extracellular region	12
GO:0005575	Cellular Component	GO:0099512	supramolecular fiber	10
GO:0005575	Cellular Component	GO:0044425	membrane part	162
GO:0005575	Cellular Component	GO:0031012	extracellular matrix	3
GO:0005575	Cellular Component	GO:0031974	membrane-enclosed lumen	11
GO:0005575	Cellular Component	GO:0043226	organelle	194
GO:0005575	Cellular Component	GO:0044422	organelle part	49
GO:0005575	Cellular Component	GO:0032991	macromolecular complex	124
GO:0005575	Cellular Component	GO:0005623	cell	268
GO:0005575	Cellular Component	GO:0044464	cell part	268
