# Supplementary material for: Cross-talk between transcriptome, phytohormone and HD-ZIP gene family analysis illuminates the molecular mechanism underlying fruitlet abscission in sweet cherry (Prunus avium L)
Source: BMC Plant Biol. 2021 Apr 10;21:173. doi: 10.1186/s12870-021-02940-8 (PMC8035788; doi:10.1186/s12870-021-02940-8)
Supplement: Supplementary file 8 — Additional file 8: Table S7. The plant cell wall remodeling related gene expression levels. [file 12870_2021_2940_MOESM8_ESM.xlsx]

## Sheet: Sheet1
Table S7 The plant cell wall remodeling related gene expression levels
gene_id	Description	CA1	CA2	CA3	CN1	CN2	CN3
Pav_sc0000058.1_g230.1.mk	RecName: Full=Glucan endo-1,3-beta-glucosidase; AltName: Full=(1-&gt;3)-beta-glucan endohydrolase; Short=(1-&gt;3)-beta-glucanase; AltName: Full=Allergen Pru a 2; AltName: Full=Beta-1,3-endoglucanase; AltName: Full=Thaumatin-like protein; Short=TLP; AltName: Allergen=Pru av 2; Flags: Precursor &gt;gi|1144346|gb|AAB38064.1| thaumatin-like protein precursor [Prunus avium]	190.668	130.519	65.7877	78.367	76.0574	86.8884
Pav_sc0000058.1_g360.1.br	RecName: Full=Glucan endo-1,3-beta-glucosidase; AltName: Full=(1-&gt;3)-beta-glucan endohydrolase; Short=(1-&gt;3)-beta-glucanase; AltName: Full=Allergen Pru a 2; AltName: Full=Beta-1,3-endoglucanase; AltName: Full=Thaumatin-like protein; Short=TLP; AltName: Allergen=Pru av 2; Flags: Precursor &gt;gi|1144346|gb|AAB38064.1| thaumatin-like protein precursor [Prunus avium]	549.966	359.563	237.295	27.2583	34.2999	23.7715
Pav_sc0000131.1_g230.1.mk	PREDICTED: endoglucanase 16 [Prunus mume]	5.38625	5.50713	6.34483	1.83775	1.23031	1.19361
Pav_sc0000175.1_g310.1.mk	PREDICTED: endoglucanase 24-like [Prunus mume]	0.057294	0	0.288309	3.45149	4.68931	6.01429
Pav_sc0000410.1_g510.1.mk	PREDICTED: endoglucanase 5 [Prunus mume]	0	0	0	0.014355	0.325498	0.139794
Pav_sc0000582.1_g630.1.mk	PREDICTED: endoglucanase 9 [Prunus mume]	0.086939	1.64151	0.29645	3.50055	5.5612	7.13235
Pav_sc0000652.1_g760.1.mk	PREDICTED: endoglucanase CX [Prunus mume]	5.30914	8.58037	5.35011	1.4245	2.46788	2.04358
Pav_sc0000754.1_g690.1.mk	PREDICTED: endoglucanase 6 [Prunus mume]	2.28871	4.74616	2.54785	12.4642	29.4522	57.2453
Pav_sc0000886.1_g780.1.mk	PREDICTED: endoglucanase-like [Prunus mume]	0	0	0	0.762875	0.123005	0.16436
Pav_sc0000893.1_g080.1.mk	endoglucanase 8 [Prunus persica] &gt;gi|1139799171|gb|ONI31789.1| hypothetical protein PRUPE_1G331000 [Prunus persica]	0	0.821878	0.04975	5.82756	13.0301	15.9157
Pav_sc0002080.1_g080.1.mk	endoglucanase 10 [Prunus persica] &gt;gi|1139799811|gb|ONI32429.1| hypothetical protein PRUPE_1G367400 [Prunus persica]	0.790965	4.02464	1.80156	30.5129	37.49	49.4833
Pav_sc0000220.1_g1190.1.mk	expansin 2 [Prunus avium]	7.44449	3.77644	2.44335	16.8943	145.495	238.109
Pav_sc0000484.1_g690.1.mk	expansin 4, partial [Prunus persica]	0.116157	0.642204	0.054427	25.5423	94.1996	71.1169
Pav_sc0000549.1_g490.1.mk	PREDICTED: expansin-like B1 [Prunus mume]	40.7494	37.8441	33.1253	10.1164	15.5299	13.1516
Pav_sc0000549.1_g500.1.mk	expansin-like B1 [Prunus persica] &gt;gi|1139771917|gb|ONI06389.1| hypothetical protein PRUPE_5G057900 [Prunus persica]	40.7494	37.8441	33.1253	10.1164	15.5299	13.1516
Pav_sc0000554.1_g630.1.mk	expansin-A4 [Prunus persica] &gt;gi|1139790950|gb|ONI24377.1| hypothetical protein PRUPE_2G237000 [Prunus persica]	0.460501	1.4306	0.222126	5.23631	9.56607	18.8771
Pav_sc0001102.1_g430.1.mk	expansin-B15 [Prunus persica] &gt;gi|1139791580|gb|ONI25007.1| hypothetical protein PRUPE_2G274400 [Prunus persica]	0	0.175894	0	10.6134	15.2955	17.6397
Pav_sc0001124.1_g330.1.mk	expansin-A13 [Prunus persica] &gt;gi|1139781064|gb|ONI14891.1| hypothetical protein PRUPE_3G014800 [Prunus persica] &gt;gi|1139781065|gb|ONI14892.1| hypothetical protein PRUPE_3G014800 [Prunus persica]	0.120525	1.07532	0.332051	8.74622	14.1033	11.3797
Pav_sc0001226.1_g130.1.mk	PREDICTED: expansin-B15-like [Prunus mume]	0.034443	0.513763	0.167155	1.22784	2.25208	4.11813
Pav_sc0001243.1_g200.1.mk	PREDICTED: expansin-like B1 isoform X1 [Prunus mume]	33.4062	34.6414	27.1833	1.06478	1.64773	0.537793
Pav_sc0001280.1_g510.1.mk	expansin-A6 [Prunus persica] &gt;gi|1139768665|gb|ONI03428.1| hypothetical protein PRUPE_6G256500 [Prunus persica]	3.44393	5.55581	15.347	55.1776	87.6756	129.739
Pav_sc0001587.1_g050.1.mk	expansin-A4 [Prunus persica] &gt;gi|1139769167|gb|ONI03930.1| hypothetical protein PRUPE_6G292300 [Prunus persica]	2.12053	0.735808	0.572126	0.235998	0	0.124747
Pav_sc0001587.1_g060.1.mk	PREDICTED: expansin-A4-like [Prunus mume]	2.20391	1.56417	0.699107	0.414906	0.327364	0
Pav_sc0005746.1_g060.1.mk	expansin [Prunus serrulata]	3.0835	3.2471	1.62432	0.852904	11.3116	39.1789
Pav_sc0000212.1_g420.1.mk	probable xyloglucan endotransglucosylase/hydrolase protein 26 [Prunus persica] &gt;gi|1139762946|gb|ONH98043.1| hypothetical protein PRUPE_7G225000 [Prunus persica]	1.5012	0.881571	0.631928	0.292854	0.165077	0.159216
Pav_sc0000405.1_g520.1.mk	xyloglucan endotransglucosylase/hydrolase protein 9 [Prunus persica] &gt;gi|1139784736|gb|ONI18563.1| hypothetical protein PRUPE_3G223200 [Prunus persica]	81.3603	170.958	241.604	348.462	517.265	550.456
Pav_sc0000480.1_g990.1.mk	PREDICTED: xyloglucan endotransglucosylase/hydrolase protein 31-like [Prunus mume]	0	0.142956	0	1.46372	3.97949	12.012
Pav_sc0000568.1_g250.1.mk	probable xyloglucan endotransglucosylase/hydrolase protein 10 [Prunus persica] &gt;gi|1139756614|gb|ONH92071.1| hypothetical protein PRUPE_8G152500 [Prunus persica]	0.407412	0.726566	0.629184	1.73122	1.15798	1.77061
Pav_sc0000600.1_g090.1.mk	PREDICTED: LOW QUALITY PROTEIN: probable xyloglucan endotransglucosylase/hydrolase protein 30 [Prunus mume]	591.86	403.371	311.246	18.4762	11.3608	21.6219
Pav_sc0000624.1_g200.1.mk	PREDICTED: probable xyloglucan endotransglucosylase/hydrolase protein 23 [Prunus mume]	351.837	520.491	556.412	75.5416	57.0136	37.5449
Pav_sc0000624.1_g210.1.mk	PREDICTED: probable xyloglucan endotransglucosylase/hydrolase protein 23, partial [Prunus mume]	351.837	520.491	556.412	75.5416	57.0136	37.5449
Pav_sc0000683.1_g040.1.mk	probable xyloglucan endotransglucosylase/hydrolase protein 32 [Prunus persica] &gt;gi|1139761320|gb|ONH96417.1| hypothetical protein PRUPE_7G128000 [Prunus persica]	0.230251	1.72879	0.329554	4.78884	9.32397	7.60423
Pav_sc0000893.1_g780.1.mk	probable xyloglucan endotransglucosylase/hydrolase protein 28 [Prunus persica] &gt;gi|1139799271|gb|ONI31889.1| hypothetical protein PRUPE_1G337000 [Prunus persica]	378.902	281.673	176.479	106.869	138.646	132.942
Pav_sc0001673.1_g050.1.mk	probable xyloglucan endotransglucosylase/hydrolase protein 27 [Prunus persica] &gt;gi|1139789428|gb|ONI22855.1| hypothetical protein PRUPE_2G154800 [Prunus persica]	0.041415	0	0.03261	0.628433	0.631138	0.694513
Pav_sc0000009.1_g240.1.mk	PREDICTED: polygalacturonase At1g48100 [Prunus mume]	0.017986	0.078782	0	0.179206	0.218586	0.245478
Pav_sc0000020.1_g060.1.mk	PREDICTED: polygalacturonase QRT3 [Prunus mume]	0.120143	0.094972	0.141901	0.578708	0.300073	0.933255
Pav_sc0000028.1_g700.1.mk	PREDICTED: polygalacturonase At1g48100 [Prunus mume] &gt;gi|645233645|ref|XP_008223444.1| PREDICTED: polygalacturonase At1g48100 [Prunus mume]	1.65048	2.46797	2.51557	4.88209	10.109	9.16494
Pav_sc0000129.1_g1400.1.mk	probable polygalacturonase [Prunus persica] &gt;gi|1139762431|gb|ONH97528.1| hypothetical protein PRUPE_7G195000 [Prunus persica]	13.9202	14.213	13.9577	30.605	30.3799	51.64
Pav_sc0000162.1_g330.1.mk	probable polygalacturonase At1g80170 [Prunus persica] &gt;gi|1139782337|gb|ONI16164.1| hypothetical protein PRUPE_3G081700 [Prunus persica]	3.26661	4.21766	3.52578	12.7048	15.5537	15.105
Pav_sc0000254.1_g1300.1.mk	putative polygalacturonase [Cajanus cajan]	1.32068	4.83416	1.40722	44.2829	58.2807	67.8867
Pav_sc0000354.1_g460.1.mk	polygalacturonase 1 beta-like protein 3 [Prunus persica] &gt;gi|1139797873|gb|ONI30491.1| hypothetical protein PRUPE_1G253700 [Prunus persica]	1.49179	4.98101	2.64494	14.8269	21.9856	21.9324
Pav_sc0000491.1_g990.1.mk	probable polygalacturonase [Prunus persica] &gt;gi|1162546986|ref|XP_020416641.1| probable polygalacturonase [Prunus persica] &gt;gi|1139780862|gb|ONI14689.1| hypothetical protein PRUPE_3G002500 [Prunus persica] &gt;gi|1139780863|gb|ONI14690.1| hypothetical protein PRUPE_3G002500 [Prunus persica] &gt;gi|1139780864|gb|ONI14691.1| hypothetical protein PRUPE_3G002500 [Prunus persica] &gt;gi|11397808…	1.12682	1.22123	0.74845	4.00123	4.97328	3.83801
Pav_sc0000557.1_g320.1.br	PREDICTED: polygalacturonase-like [Prunus mume]	0.651721	1.33907	0.394455	0	0	0
Pav_sc0000754.1_g650.1.mk	probable polygalacturonase [Prunus persica] &gt;gi|1162556219|ref|XP_020419056.1| probable polygalacturonase [Prunus persica] &gt;gi|1139772928|gb|ONI07400.1| hypothetical protein PRUPE_5G117600 [Prunus persica] &gt;gi|1139772929|gb|ONI07401.1| hypothetical protein PRUPE_5G117600 [Prunus persica]	14.9061	11.1208	12.3376	63.5747	22.3512	18.6261
Pav_sc0000843.1_g930.1.mk	polygalacturonase QRT3 [Prunus persica] &gt;gi|1139781271|gb|ONI15098.1| hypothetical protein PRUPE_3G025600 [Prunus persica]	4.14205	6.71091	1.26712	0.072224	0.113846	0.163568
Pav_sc0000886.1_g550.1.mk	probable polygalacturonase [Prunus persica] &gt;gi|1139772720|gb|ONI07192.1| hypothetical protein PRUPE_5G105400 [Prunus persica]	4.66157	5.15881	4.92122	25.6383	31.3236	31.762
Pav_sc0001309.1_g730.1.mk	PREDICTED: polygalacturonase 1 beta-like protein 3 [Prunus mume]	0	0.023565	0.041556	1.90457	1.44163	2.04271
Pav_sc0001405.1_g1510.1.mk	PREDICTED: probable polygalacturonase [Prunus mume]	19.5863	31.7351	20.0736	3.5957	4.29637	4.59353
Pav_sc0002478.1_g050.1.br	PREDICTED: polygalacturonase-like [Prunus mume]	0	0	0	0	0.085379	0
Pav_sc0003823.1_g150.1.mk	polygalacturonase isoform X2 [Prunus persica] &gt;gi|1139760224|gb|ONH95321.1| hypothetical protein PRUPE_7G063900 [Prunus persica]	0.273945	0.294695	0.230973	5.55142	2.62373	3.60112
Pav_sc0004735.1_g140.1.mk	polygalacturonase ADPG2 [Prunus persica] &gt;gi|1139760333|gb|ONH95430.1| hypothetical protein PRUPE_7G070000 [Prunus persica]	54.4241	46.018	36.7717	7.87344	11.9213	13.1772
Pav_sc0004835.1_g040.1.mk	polygalacturonase QRT3 [Prunus persica] &gt;gi|1139777427|gb|ONI11614.1| hypothetical protein PRUPE_4G116400 [Prunus persica]	0	0	0	0.26242	0.237722	0.355373
Pav_sc0005028.1_g040.1.mk	polygalacturonase inhibiting protein [Prunus mahaleb]	34.0437	32.8692	72.9905	2.78004	3.43611	7.18672
Pav_sc0005028.1_g050.1.br	polygalacturonase inhibitor [Prunus persica] &gt;gi|1139760366|gb|ONH95463.1| hypothetical protein PRUPE_7G072600 [Prunus persica]	1.65949	1.78021	4.72923	0.288796	0.444182	0.215758
Pav_sc0005028.1_g060.1.br	polygalacturonase inhibitor [Prunus persica] &gt;gi|1139760366|gb|ONH95463.1| hypothetical protein PRUPE_7G072600 [Prunus persica]	34.0437	32.8692	72.9905	2.78004	3.43611	7.18672
Pav_sc0000017.1_g1480.1.mk	PREDICTED: probable pectinesterase/pectinesterase inhibitor 35 [Prunus mume]	2.1608	0.955517	1.59202	51.731	47.588	85.1344
Pav_sc0000129.1_g1900.1.mk	pectinesterase [Prunus persica] &gt;gi|1139762343|gb|ONH97440.1| hypothetical protein PRUPE_7G190500 [Prunus persica]	0.367519	0.413304	0.244784	1.59626	2.8214	1.75001
Pav_sc0000129.1_g1920.1.mk	PREDICTED: pectinesterase/pectinesterase inhibitor PPE8B [Prunus mume]	0.519005	0.532714	0.681588	4.7301	3.87772	4.49014
Pav_sc0000130.1_g870.1.mk	pectinesterase [Prunus persica] &gt;gi|1139758514|gb|ONH93971.1| hypothetical protein PRUPE_8G264100 [Prunus persica]	0.161221	2.23908	1.40483	4.04502	6.48491	8.93079
Pav_sc0000130.1_g880.1.mk	PREDICTED: probable pectinesterase/pectinesterase inhibitor 41 [Prunus mume]	0.044176	0.602186	0.080372	0	0	0.027109
Pav_sc0000130.1_g890.1.mk	probable pectinesterase/pectinesterase inhibitor 7 [Prunus persica] &gt;gi|1139758512|gb|ONH93969.1| hypothetical protein PRUPE_8G263900 [Prunus persica]	154.687	139.405	158.276	13.2063	12.1972	11.4478
Pav_sc0000146.1_g250.1.mk	PREDICTED: pectinesterase [Prunus mume]	0	0	0	1.01328	0.387143	0.546551
Pav_sc0000491.1_g800.1.mk	pectinesterase [Prunus persica] &gt;gi|1139780887|gb|ONI14714.1| hypothetical protein PRUPE_3G003700 [Prunus persica]	1.79466	1.06926	1.22222	1.4019	4.75049	2.56766
Pav_sc0000631.1_g090.1.mk	pectinesterase 2 [Prunus persica] &gt;gi|1139789204|gb|ONI22631.1| hypothetical protein PRUPE_2G141000 [Prunus persica]	0.054097	0.568603	0.224955	0.054806	0.072079	0.035071
Pav_sc0000843.1_g410.1.mk	PREDICTED: pectinesterase [Prunus mume]	16.7864	15.8474	16.7434	33.6883	27.1923	31.2387
Pav_sc0000910.1_g750.1.mk	pectinesterase [Prunus persica] &gt;gi|1139775868|gb|ONI10055.1| hypothetical protein PRUPE_4G025200 [Prunus persica]	0.053327	0.047621	0.229126	40.5519	50.3436	52.0565
Pav_sc0001102.1_g820.1.mk	probable pectinesterase/pectinesterase inhibitor 60 [Prunus persica] &gt;gi|1139791640|gb|ONI25067.1| hypothetical protein PRUPE_2G278300 [Prunus persica]	0	2.11683	0.624936	0.163602	0.0283954	0.0460055
Pav_sc0001335.1_g240.1.mk	PREDICTED: probable pectinesterase/pectinesterase inhibitor 34 [Prunus mume]	27.3857	33.9577	22.6818	88.4302	138.716	127.32
Pav_sc0002291.1_g050.1.mk	probable pectinesterase/pectinesterase inhibitor 25 [Prunus persica] &gt;gi|1139787864|gb|ONI21291.1| hypothetical protein PRUPE_2G058200 [Prunus persica]	0.217296	0.100031	0	0	0	0
Pav_sc0003503.1_g060.1.mk	PREDICTED: probable pectinesterase/pectinesterase inhibitor 35 [Prunus mume]	0.806278	0.2408	0.448135	9.47674	9.63396	17.0596
Pav_sc0004475.1_g020.1.br	putative pectinesterase/pectinesterase inhibitor 22 [Prunus persica] &gt;gi|1139769622|gb|ONI04385.1| hypothetical protein PRUPE_6G318500 [Prunus persica]	0.38852	3.53694	5.45146	14.9773	14.2725	16.7323
Pav_co4080679.1_g010.1.mk	PREDICTED: chitinase-like protein 1 [Prunus mume]	74.3341	90.6821	65.2834	235.579	351.318	348.883
Pav_sc0000244.1_g080.1.mk	endochitinase 2 [Prunus persica]	110.755	124.24	82.012	0.228426	0	0.426791
Pav_sc0000254.1_g510.1.mk	basic endochitinase [Prunus persica] &gt;gi|1139789880|gb|ONI23307.1| hypothetical protein PRUPE_2G181500 [Prunus persica]	30.3664	25.7095	4.44269	57.9091	48.6703	66.7826
Pav_sc0000323.1_g010.1.mk	PREDICTED: chitinase 2-like [Prunus mume]	0.116361	0.007286	0.291237	4.03651	6.03104	7.004
Pav_sc0000410.1_g590.1.mk	endochitinase A [Prunus persica] &gt;gi|1139799471|gb|ONI32089.1| hypothetical protein PRUPE_1G347600 [Prunus persica]	3.15401	2.40429	3.82318	2.36458	0.80142	0.623953
Pav_sc0000624.1_g2200.1.mk	endochitinase EP3 [Prunus persica] &gt;gi|1139794713|gb|ONI27331.1| hypothetical protein PRUPE_1G080600 [Prunus persica]	2.09186	2.17345	2.31325	29.0092	18.2919	39.1243
Pav_sc0000745.1_g060.1.mk	chitinase-like protein 1 [Prunus persica] &gt;gi|1139796461|gb|ONI29079.1| hypothetical protein PRUPE_1G179800 [Prunus persica]	23.0523	44.4058	37.5915	117.116	180.27	169.242
Pav_sc0001014.1_g010.1.mk	chitinase-like protein 2 [Prunus persica] &gt;gi|1139795485|gb|ONI28103.1| hypothetical protein PRUPE_1G122900 [Prunus persica]	0.0866129	0.282897	0.106916	143.801	138	290.283
Pav_sc0001077.1_g520.1.mk	PREDICTED: chitin elicitor receptor kinase 1-like [Prunus mume]	13.9927	9.99674	9.96818	7.80809	7.71777	7.77324
Pav_sc0001077.1_g530.1.mk	PREDICTED: chitin elicitor receptor kinase 1 isoform X2 [Prunus mume]	13.9927	9.99674	9.96818	7.80809	7.71777	7.77324
Pav_sc0001792.1_g090.1.mk	endochitinase EP3 [Prunus persica] &gt;gi|1139796994|gb|ONI29612.1| hypothetical protein PRUPE_1G205400 [Prunus persica]	42.3493	27.6933	6.48975	0.449464	0.82329	0.3981
Pav_sc0001983.1_g020.1.mk	class II chitinase, partial [Malus domestica]	1.49501	7.96919	2.08518	3.93238	4.75265	5.37955
Pav_sc0005917.1_g040.1.br	endochitinase EP3 [Prunus persica] &gt;gi|1139796994|gb|ONI29612.1| hypothetical protein PRUPE_1G205400 [Prunus persica]	22.0129	23.3908	11.6499	2.68259	1.91017	1.29597
Pav_sc0005917.1_g050.1.br	endochitinase EP3 [Prunus persica] &gt;gi|1139796994|gb|ONI29612.1| hypothetical protein PRUPE_1G205400 [Prunus persica]	22.0129	23.3908	11.6499	2.68259	1.91017	1.29597
Pav_co3991025.1_g010.1.mk	PREDICTED: peroxidase 17-like [Prunus mume]	1.17993	4.53075	1.87037	0.153947	0.441342	0
Pav_co4017443.1_g010.1.mk	PREDICTED: peroxidase 12 [Prunus mume]	30.2893	71.0048	49.3765	202.77	274.46	299.792
Pav_co4088935.1_g020.1.mk	peroxidase 12 [Prunus persica] &gt;gi|1139754723|gb|ONH90180.1| hypothetical protein PRUPE_8G038900 [Prunus persica]	17.2027	36.9264	27.7389	120.075	173.264	180.232
Pav_sc0000009.1_g1050.1.mk	peroxidase 31 [Prunus persica] &gt;gi|1139785591|gb|ONI19418.1| hypothetical protein PRUPE_3G278900 [Prunus persica]	0.465502	2.74405	1.04208	8.18111	5.52368	5.22387
Pav_sc0000017.1_g020.1.mk	PREDICTED: peroxidase 47 [Prunus mume]	4.78605	6.16945	5.68475	97.6135	128.147	106.288
Pav_sc0000044.1_g050.1.mk	PREDICTED: peroxidase 64 [Prunus mume]	0.242826	0.457974	0.368574	9.06967	10.2564	21.1943
Pav_sc0000099.1_g130.1.mk	peroxidase 72 [Prunus persica] &gt;gi|1139761857|gb|ONH96954.1| hypothetical protein PRUPE_7G161900 [Prunus persica]	2.0627	5.67089	14.9554	43.7541	37.7453	80.563
Pav_sc0000203.1_g110.1.mk	peroxidase 21 [Prunus persica] &gt;gi|1139768346|gb|ONI03109.1| hypothetical protein PRUPE_6G239400 [Prunus persica]	18.899	31.1222	28.2201	6.01752	7.36682	5.56925
Pav_sc0000373.1_g340.1.mk	L-ascorbate peroxidase 3, peroxisomal isoform X2 [Prunus persica] &gt;gi|1139756774|gb|ONH92231.1| hypothetical protein PRUPE_8G164400 [Prunus persica]	6.55402	9.38956	7.21108	17.5565	23.4644	21.254
Pav_sc0000375.1_g290.1.mk	cationic peroxidase 1 [Prunus persica] &gt;gi|1139764941|gb|ONH99703.1| hypothetical protein PRUPE_6G044900 [Prunus persica]	0.354234	0.767276	0.334364	0.0155395	0	0.0128563
Pav_sc0000431.1_g130.1.mk	PREDICTED: peroxidase 20 [Prunus mume]	0	0	0	2.62115	3.95835	5.98444
Pav_sc0000525.1_g420.1.mk	probable peroxidase 26 [Prunus persica] &gt;gi|1139796856|gb|ONI29474.1| hypothetical protein PRUPE_1G199900 [Prunus persica]	2.18913	0.90099	1.16703	0	0	0
Pav_sc0000624.1_g2540.1.mk	PREDICTED: peroxidase 16-like [Prunus mume]	26.226	30.2606	17.7334	0.064324	0.171416	0.402212
Pav_sc0000704.1_g850.1.mk	peroxidase 25 [Prunus persica] &gt;gi|1139763231|gb|ONH98328.1| hypothetical protein PRUPE_7G243400 [Prunus persica]	12.4771	15.4964	18.2853	4.53012	7.96287	14.5474
Pav_sc0000908.1_g080.1.mk	peroxidase 10 [Prunus persica] &gt;gi|1139756011|gb|ONH91468.1| hypothetical protein PRUPE_8G116400 [Prunus persica]	0	0	0	1.78804	3.06701	3.48756
Pav_sc0000909.1_g210.1.mk	peroxidase N [Prunus persica] &gt;gi|1139764375|gb|ONH99137.1| hypothetical protein PRUPE_6G013700 [Prunus persica]	0.0278083	0.0565163	0.0125374	0.18421	0.547871	0.640082
Pav_sc0000909.1_g230.1.mk	PREDICTED: peroxidase A2-like [Prunus mume]	0.0406312	0.181417	0.574704	1.78368	6.80868	2.74517
Pav_sc0001205.1_g330.1.mk	PREDICTED: peroxidase P7-like [Prunus mume]	0.934517	10.6225	4.23595	23.9513	72.8765	65.1693
Pav_sc0001476.1_g140.1.mk	protein OVEREXPRESSOR OF CATIONIC PEROXIDASE 3 [Prunus persica] &gt;gi|1162516228|ref|XP_020409640.1| protein OVEREXPRESSOR OF CATIONIC PEROXIDASE 3 [Prunus persica] &gt;gi|1139801745|gb|ONI34363.1| hypothetical protein PRUPE_1G478200 [Prunus persica]	6.47494	6.07732	6.35645	13.6268	22.2058	19.9295
Pav_sc0001502.1_g260.1.br	PREDICTED: cationic peroxidase 1-like [Prunus mume]	2.23442	15.3898	6.17765	1.60653	0.767272	1.54604
Pav_sc0002106.1_g550.1.mk	PREDICTED: peroxidase 29 [Prunus mume]	0	0.046899	0	0.136251	0.215991	1.01829
Pav_sc0002544.1_g080.1.mk	PREDICTED: peroxidase 73-like [Prunus mume]	30.1204	30.5476	48.7983	146.716	175.154	172.517
Pav_sc0002722.1_g030.1.mk	peroxidase 44 [Prunus persica] &gt;gi|1139759340|gb|ONH94437.1| hypothetical protein PRUPE_7G016500 [Prunus persica]	0.041224	1.01738	4.2158	55.3776	14.4541	4.74765
Pav_sc0002828.1_g020.1.mk	PREDICTED: peroxidase 47 [Prunus mume]	10.1811	11.7119	9.6912	133.965	161.291	139.558
Pav_sc0003562.1_g290.1.mk	peroxidase 16 [Prunus persica] &gt;gi|1139801427|gb|ONI34045.1| hypothetical protein PRUPE_1G460600 [Prunus persica]	0.065922	0.065167	0	1.44665	1.85798	1.52043
Pav_sc0012654.1_g010.1.mk	PREDICTED: peroxidase 4-like [Prunus mume]	0	0.073215	0.038916	2.69996	3.44052	3.83887
Pav_sc0000044.1_g1060.1.mk	beta-galactosidase 3 [Prunus persica] &gt;gi|1139761879|gb|ONH96976.1| hypothetical protein PRUPE_7G163100 [Prunus persica] &gt;gi|1139761880|gb|ONH96977.1| hypothetical protein PRUPE_7G163100 [Prunus persica] &gt;gi|1139761881|gb|ONH96978.1| hypothetical protein PRUPE_7G163100 [Prunus persica] &gt;gi|1139761882|gb|ONH96979.1| hypothetical protein PRUPE_7G163100 [Prunus persica]	0.768278	3.40564	1.34157	17.9183	22.4201	18.0516
Pav_sc0000212.1_g1900.1.mk	beta-galactosidase [Prunus persica] &gt;gi|1139762686|gb|ONH97783.1| hypothetical protein PRUPE_7G210000 [Prunus persica]	1126.51	827.049	1194.37	84.7614	91.1861	269.551
Pav_sc0000479.1_g010.1.mk	PREDICTED: beta-galactosidase 10 [Prunus mume]	0.692194	1.94545	1.37036	3.93391	6.5466	5.28512
Pav_sc0001518.1_g330.1.mk	beta-galactosidase 3 [Prunus persica] &gt;gi|1139755575|gb|ONH91032.1| hypothetical protein PRUPE_8G089500 [Prunus persica]	0.472344	0.606696	0.360285	2.73788	3.3969	3.2917
Pav_sc0001825.1_g300.1.mk	beta-galactosidase 6 isoform X2 [Prunus persica]	0.033327	0.060633	0	0.249256	0.353133	0.186004
Pav_sc0002009.1_g200.1.mk	alpha-galactosidase [Prunus persica] &gt;gi|1139776143|gb|ONI10330.1| hypothetical protein PRUPE_4G041000 [Prunus persica]	0	0.328068	0.0697374	6.2361	11.0527	10.2102
Pav_sc0002009.1_g400.1.mk	beta-galactosidase 8 [Prunus persica] &gt;gi|1139776099|gb|ONI10286.1| hypothetical protein PRUPE_4G038600 [Prunus persica]	0.484957	0.846698	0.410587	1.61311	1.62435	1.68804
Pav_sc0005746.1_g120.1.mk	alpha-galactosidase 3 [Prunus persica] &gt;gi|1139791371|gb|ONI24798.1| hypothetical protein PRUPE_2G262800 [Prunus persica]	108.567	79.4323	80.7428	32.3861	41.3116	57.3895
