# Supplementary material for: Cross-talk between transcriptome, phytohormone and HD-ZIP gene family analysis illuminates the molecular mechanism underlying fruitlet abscission in sweet cherry (Prunus avium L)
Source: BMC Plant Biol. 2021 Apr 10;21:173. doi: 10.1186/s12870-021-02940-8 (PMC8035788; doi:10.1186/s12870-021-02940-8)
Supplement: Supplementary file 9 — Additional file 9: Table S8. Validation of RNA-seq results via qRT-PCR. [file 12870_2021_2940_MOESM9_ESM.xlsx]

## Sheet: Sheet1
Table S8 Validation of RNA-seq results via qRT-PCR
gene name	gene_id	Abscising carpopodium		Non-abscising carpopodium		Nr Annotation
		FPKM	qRT-PCR	FPKM	qRT-PCR
α-Trp	Pav_sc0005527.1_g090.1.mk	0.315057	0.0169	4.88538	0.04533	PREDICTED: tryptophan synthase alpha chain-like [Prunus mume]
AUX1	Pav_sc0000373.1_g220.1.mk	0	0.05782	3.39442	0.2325	auxin transporter-like protein 2 [Prunus persica] &gt;gi|1139756755|gb|ONH92212.1| hypothetical protein PRUPE_8G163100 [Prunus persica]
ACO	Pav_sc0000714.1_g330.1.br	138.937	0.83297	8.21186	0.07605	1-aminocyclopropane-1-carboxylate oxidase homolog 1 [Prunus persica] &gt;gi|1139796668|gb|ONI29286.1| hypothetical protein PRUPE_1G191100 [Prunus persica]
PAO5	Pav_sc0000212.1_g1920.1.mk	0.135689	0.000187855	3.6064	0.01332	probable polyamine oxidase 5 [Prunus persica]
NPR5	Pav_sc0001869.1_g220.1.mk	5.02103	0.01195	0.944035	0.00392	PREDICTED: regulatory protein NPR5 [Prunus mume]
β-gal	Pav_sc0000212.1_g1900.1.mk	1049.31	2.6986	148.499	0.26592	beta-galactosidase [Prunus persica] &gt;gi|1139762686|gb|ONH97783.1| hypothetical protein PRUPE_7G210000 [Prunus persica]
β-glu	Pav_co4061311.1_g010.1.br	415.099	0.17611	0.766053	0.02362	beta-glucosidase 13 [Prunus persica]
EG1	Pav_sc0000652.1_g760.1.mk	6.41321	0.24043	1.97865	0.00918	PREDICTED: endoglucanase CX [Prunus mume]
PG1	Pav_sc0001405.1_g1510.1.mk	23.7983	0.17217	4.16187	0.02125	PREDICTED: probable polygalacturonase [Prunus mume]
PG2	Pav_sc0004735.1_g140.1.mk	45.7379	0.11093	10.9907	0.03531	polygalacturonase ADPG2 [Prunus persica] &gt;gi|1139760333|gb|ONH95430.1| hypothetical protein PRUPE_7G070000 [Prunus persica]
POD1	Pav_sc0000624.1_g2540.1.mk	24.74	0.10543	0.212651	0.00299	PREDICTED: peroxidase 16-like [Prunus mume]
POD2	Pav_co3991025.1_g010.1.mk	2.52702	0.07102	0.19843	0.00188	PREDICTED: peroxidase 17-like [Prunus mume]
EXPB1	Pav_sc0001243.1_g200.1.mk	31.7436	0.27334	1.08343	0.000857994	PREDICTED: expansin-like B1 isoform X1 [Prunus mume]
XTH23	Pav_sc0000624.1_g200.1.mk	476.247	6.96691	56.7001	1.16728	PREDICTED: probable xyloglucan endotransglucosylase/hydrolase protein 23 [Prunus mume]
CHI	Pav_sc0000244.1_g080.1.mk	105.669	6.56558	0.218406	0.83699	endochitinase 2 [Prunus persica]
