# Supplementary material for: Cross-talk between transcriptome, phytohormone and HD-ZIP gene family analysis illuminates the molecular mechanism underlying fruitlet abscission in sweet cherry (Prunus avium L)
Source: BMC Plant Biol. 2021 Apr 10;21:173. doi: 10.1186/s12870-021-02940-8 (PMC8035788; doi:10.1186/s12870-021-02940-8)
Supplement: Supplementary file 13 — Additional file 13: Table S9. Primers for transcriptome data verification by qRT-PCR analysis in carpopodium. [file 12870_2021_2940_MOESM13_ESM.xlsx]

## Sheet: Sheet1
Table S9 Primers for transcriptome data verification by qRT-PCR analysis in carpopodium.
Gene ID/gene name	Primer Sequence （5'-3'）
	Forward	Reverse
Pav_sc0005527.1_g090.1.mk	TATCCCTTACATCACTGCCGGT	AATAGAATTGAAATTGGTCCCTCTAGC
Pav_sc0000373.1_g220.1.mk	GGTGTGGGTTTTCGTGGTAGGG	GGATAGGAGCAGGAGCTGAAGTTG
Pav_sc0000716.1_g200.1.mk	GCCTCCAGTGTGTTCTTATCGG	GCATCCAGTCTCCATCTTTGTCCT
Pav_sc0000212.1_g1920.1.mk	GGTTCAAGTGGTGAGGATTTGGA	GAGGTAGAATAGTGGGTTCTGTGTGTA
Pav_sc0001869.1_g220.1.mk	GTCTCAAATCCTCCCTCGCC	GGCCTTCGCCCATTACCA
Pav_sc0000212.1_g1900.1.mk	TACAAGGCTACTTTTAATGCACC	CTACCAACAGATTCCCGCTC
Pav_co4061311.1_g010.1.br	TTGGTTTGAGCCTACTTCGG	GTAACTTGGATTCTTCTTTCGTG
Pav_sc0000652.1_g760.1.mk	TGGATGAATAGTAGATTGAAAGGTGC	GGTTCATATTTAATTTTTTGGGAGTTC
Pav_sc0004735.1_g140.1.mk	GGTCTATTCTCCTTCCTGGTTTGTC	CTATTGGTCCCATCCACTCTTTACT
Pav_sc0001405.1_g1510.1.mk	CCAACATAAACATCAGCACACG	GGTCAAATCACTAAGAAGCCCC
Pav_sc0000624.1_g2540.1.mk	GTGACTGCTCCAGCCACTCTAAGA	ATCCTTCCATCACGCCTCCC
Pav_co3991025.1_g010.1.mk	GGTGAAAAACTCAGCCTCGCAAATAT	GACATCGGCGCAAGAAACAACT
Pav_sc0001243.1_g200.1.mk	CTTTCCCTTTTCATTGTCTTGCTT	AACCACCTATATCTGTTCCTTGCG
Pav_sc0000624.1_g200.1.mk	AGACAAGGGAAGGGTAATAGGGAG	TGTATGAGGCTGTAAATGGGGC
Pav_sc0000244.1_g080.1.mk	CTCTTTTGCTGTTGTCCTCCATCC	CGTGCCACACCACCCATACTTG
PavEF-1α	ATCCAGAGTAGCAGAACCAATCAC	GTTAGGCATCCAGTCCCAGAAT
PavRSP3	TCAAGGTCAGGTAAGGGGGTC	GTGAGGTGATTGTTAGTGGAAAGC
