# Supplementary material for: Cross-talk between transcriptome, phytohormone and HD-ZIP gene family analysis illuminates the molecular mechanism underlying fruitlet abscission in sweet cherry (Prunus avium L)
Source: BMC Plant Biol. 2021 Apr 10;21:173. doi: 10.1186/s12870-021-02940-8 (PMC8035788; doi:10.1186/s12870-021-02940-8)
Supplement: Supplementary file 14 — Additional file 14: Table S10. A list of primer sequences of the 27 selected HD-ZIP genes for expression levels analysis. [file 12870_2021_2940_MOESM14_ESM.xlsx]

## Sheet: Sheet1
Table S10 A list of primer sequences of the 27 selected HD-ZIP genes for expression levels analysis.
gene name	Primer Sequence （5'-3'）
	Forward	Reverse
PavHB1	TATACTCCCCCTGGCTCACACTA	CTCGAGCCTTCCTTCCCATAATCG
PavHB2	GATGAAGAGATCACTGTCATTTTCAGGTGTTG	CAGTTGCATTTTTCTCTCAGGTTCAAGC
PavHB3	CCCAGTTCTATGCGTCGCC	CAGAAGCTTGTTCATTGCGGTCAG
PavHB4	GGAGTGGGAGTTGGTAAATTGGGTTG	GCTGTATCTGTTCAGTAGTATGGCGATGAT
PavHB5	CCACCCACCGTGCTTTCTC	GCGGGCGTTGCCACTTTAG
PavHB6	TGCTCAACCACACTTTCTCACTTCCC	CTGACCTGCTCTCATACTCATCATCCCTC
PavHB7	GTCTAACAATCCACCAACTTCTCGCAC	CGACTCCTTCCTCCACTTCCC
PavHB8	CAAAACCCAAGCAGAGGAAGGAACT	CTCTGTACCTCATGTTATCGGCACGAA
PavHB9	ATGCAAAATCATCAACACAGAACTTCCTGGA	CTCTCTCTCGCTCCTCTTCCCG
PavHB10	GCTTCAAACAACATAGCACTCTCAACCC	AGCTCCAATCCTTTCACAAGAAGGACACATA
PavHB11	CTGTTGTTATCATGAACCACATCAACCTTGTTG	CCAAGGAGTCCTCAACCACAGC
PavHB12	GGTGGTTTCCATAAACCAGAAACTTGAAGC	GGAACAGCATCCCTCATCTCATAACC
PavHB13	TCTCAACGAGGACAACGTCCACAAT	CCCACCAGCCCATAGACACAC
PavHB14	CACTTGGCCACACAATTGAACACG	CGGGATAATGCGGAAACCCGAG
PavHB15	GGGGGCTATTGTTGATGTTTCTTACGATTTTC	GATGTGTTGGGGCTTTGTCTTCTATT
PavHB16	GCTGATTATGACAACTTAGCATCACGTTTTGAATCTTTA	ACTGTATCACTCCTCTCGGCTCC
PavHB17	TCTACTCATCCAAATCCAACCAGCAGAA	GTTTCTAACCATGGCCAAAACCCTGC
PavHB18	CCCTTGCTCTTCTGACGTTCTTGAGT	GCCGCCTTTTCTTTCCTGGTTG
PavHB19	CGCCGGGCAAGGTGGAAAAATAAA	CACTCTGAGAGCGAATCGGCTG
PavHB20	GACACTAACGGAAGAGAACAGAAGGCTA	GCTGCAGAAGAGTGGTGGGATTG
PavHB21	GGTTCCAAAACAGAAGAGCCAGGT	CCGGAGATTTCAGTGTAGCCGG
PavHB22	GTGGTCAGCACCAACAACAGCAAAA	GCAATCCCGAAACCATGATAGACGATC
PavHB23	GGTTCCAAAACAGAAGAGCCAGGT	CCGGAGATTTCAGTGTAGCCGG
PavHB24	GGCCTCCATCTGCAAGTTTTGTAAGAG	GTCTCTTGAGCTATCTGTCGTATGTGTCG
PavHB25	GGTTTGCTTAGACCTCTCATTTGCGC	CCTCATTCTTGTTTAACGATTTTAGCTCCTGC
PavHB26	GGTTTGCTTAGACCTCTCATTTGCGC	CCTCATTCTTGTTTAACGATTTTAGCTCCTGC
PavHB27	GAGTTTTGGGGGTTTTCTTGACAACAGT	GGGCATATTGTTGCTGTGGGTGCT
